# Supplementary material for: Hybrids of Benzenesulfonamide Oxadiazole Derivatives with Dual CA II and COX‑2 Inhibitory Activity Demonstrating Antiglaucoma and Anti-inflammatory Action: Synthesis, In Silico Insights, and In Vitro and In Vivo Bioevaluation
Source: J Med Chem. 2026 Jul 2;69(14):17243–59. doi: 10.1021/acs.jmedchem.6c01117 (PMC13403231; doi:10.1021/acs.jmedchem.6c01117)
Supplement: Supplementary file 2 [file jm6c01117_si_002.csv]

Compound	SMILES
Celecoxib I	Cc1ccc(cc1)c1cc(nn1c1ccc(cc1)S(=O)(=O)N)C(F)(F)F
SC-558 II	NS(=O)(=O)c1ccc(cc1)n1nc(cc1c1ccc(Br)cc1)C(F)(F)F
III	NS(C1=CC=C(N2N=CC(C(N/N=C/C3=CC=CC=C3)=O)=C2N)C=C1)(=O)=O
IV	NS(C1=CC=C(N2N=CC(C(N/N=C/C3=CC=CS3)=O)=C2N)C=C1)(=O)=O
V	NS(C1=CC=C(C2=NC(C3=CC=NC=C3)=NO2)C=C1)(=O)=O
VI	NS(C1=CC=C(C2=NC(C3=CC=C(C)C=C3)=NO2)C=C1)(=O)=O
5a	NS(C(C=C1)=CC=C1N2C(C3=CC=CC=C3)=C(C4=NN=C(SCC5=CC=CC=C5)O4)C=N2)(=O)=O
5b	NS(C(C=C1)=CC=C1N2C(C3=CC=CC=C3)=C(C4=NN=C(SCC(O)=O)O4)C=N2)(=O)=O
5c	NS(C(C=C1)=CC=C1N2C(C3=CC=CC=C3)=C(C4=NN=C(SCCC)O4)C=N2)(=O)=O
5d	NS(C(C=C1)=CC=C1N2C(C3=CC=CC=C3)=C(C4=NN=C(SCC=C)O4)C=N2)(=O)=O
5e	NS(C(C=C1)=CC=C1N2C(C3=CC=CC=C3)=C(C4=NN=C(SCCCC)O4)C=N2)(=O)=O
5f	NS(C(C=C1)=CC=C1N2C(C3=CC=CC=C3)=C(C4=NN=C(SCC(C)C)O4)C=N2)(=O)=O
5g	NS(C(C=C1)=CC=C1N2C(C3=CC=CC=C3)=C(C4=NN=C(S)O4)C=N2)(=O)=O
10a	NC1=C(C2=NN=C(SCC3=CC=CC=C3)O2)C=NN1C4=CC=C(S(=O)(N)=O)C=C4
10b	NC1=C(C2=NN=C(SCC(O)=O)O2)C=NN1C3=CC=C(S(=O)(N)=O)C=C3
10c	NC1=C(C2=NN=C(SCCC)O2)C=NN1C3=CC=C(S(=O)(N)=O)C=C3
10d	NC1=C(C2=NN=C(SCC=C)O2)C=NN1C3=CC=C(S(=O)(N)=O)C=C3
10e	NC1=C(C2=NN=C(SCC)O2)C=NN1C3=CC=C(S(=O)(N)=O)C=C3
AAZ	S(N)(=O)(=O)C=1SC(NC(C)=O)=NN1
Ibuprofen	CC(C)CC1=CC=C(C=C1)C(C)C(=O)O
