# Supplementary material for: Hybrids of Benzenesulfonamide Oxadiazole Derivatives with Dual CA II and COX‑2 Inhibitory Activity Demonstrating Antiglaucoma and Anti-inflammatory Action: Synthesis, In Silico Insights, and In Vitro and In Vivo Bioevaluation
Source: J Med Chem. 2026 Jul 2;69(14):17243–59. doi: 10.1021/acs.jmedchem.6c01117 (PMC13403231; doi:10.1021/acs.jmedchem.6c01117)
Supplement: Supplementary file 3 [file jm6c01117_si_003.pdb]

HEADER    LYASE/LYASE INHIBITOR                   05-APR-05   1Z9Y
TITLE     CARBONIC ANHYDRASE II IN COMPLEX WITH FUROSEMIDE AS
TITLE    2 SULFONAMIDE INHIBITOR
EXPDTA    X-RAY DIFFRACTION
REMARK   2 RESOLUTION.    1.66 ANGSTROMS
REMARK   3  R VALUE : 0.178000
REMARK   3  FREE R VALUE : 0.246000
REMARK   4 1Z9Y COMPLIES WITH FORMAT V. 3.30,
REMARK 200  TEMPERATURE           (KELVIN) : 103.00
REMARK 200  PH                             : 8.00
REMARK 350 BIOMOLECULE: 1
REMARK 350 APPLY THE FOLLOWING TO CHAINS: A
REMARK 350   BIOMT1  1   1.000000 0.000000 0.000000   0.000000
REMARK 350   BIOMT2  1   0.000000 1.000000 0.000000   0.000000
REMARK 350   BIOMT3  1   0.000000 0.000000 1.000000   0.000000
REMARK 888
REMARK 888 WRITTEN BY MAESTRO (A PRODUCT OF SCHRODINGER, LLC)
CRYST1   68.577   63.494   68.216  90.00  90.00  90.00 P 1           2
ATOM      1  N   HIS A   4      31.281   2.968   9.289  1.00 46.35           N  
ATOM      2  CA  HIS A   4      30.933   1.770   8.495  1.00 27.54           C  
ATOM      3  C   HIS A   4      30.318   0.673   9.407  1.00 22.23           C  
ATOM      4  O   HIS A   4      30.559  -0.511   9.161  1.00 23.12           O  
ATOM      5  CB  HIS A   4      32.112   1.260   7.618  1.00 26.14           C  
ATOM      6  CG  HIS A   4      33.458   1.040   8.285  1.00 54.87           C  
ATOM      7  ND1 HIS A   4      33.589   0.699   9.625  1.00 61.09           N1+
ATOM      8  CD2 HIS A   4      34.729   1.361   7.841  1.00 68.10           C  
ATOM      9  CE1 HIS A   4      34.886   0.738   9.922  1.00 64.83           C  
ATOM     10  NE2 HIS A   4      35.615   1.117   8.877  1.00 68.25           N  
ATOM     11  H1  HIS A   4      31.767   3.644   8.717  1.00  0.00           H  
ATOM     12  H2  HIS A   4      30.449   3.443   9.612  1.00  0.00           H  
ATOM     13  HA  HIS A   4      30.134   2.036   7.802  1.00  0.00           H  
ATOM     14  HB3 HIS A   4      32.277   1.986   6.820  1.00  0.00           H  
ATOM     15  HB2 HIS A   4      31.842   0.340   7.099  1.00  0.00           H  
ATOM     16  HD1 HIS A   4      32.835   0.479  10.261  1.00  0.00           H  
ATOM     17  HD2 HIS A   4      35.078   1.737   6.890  1.00  0.00           H  
ATOM     18  HE1 HIS A   4      35.292   0.513  10.898  1.00  0.00           H  
ATOM     19  HE2 HIS A   4      36.617   1.246   8.857  1.00  0.00           H  
ATOM     20  N   TRP A   5      29.506   1.056  10.411  1.00 18.32           N  
ATOM     21  CA  TRP A   5      28.779   0.143  11.299  1.00 13.00           C  
ATOM     22  C   TRP A   5      27.743  -0.701  10.526  1.00 17.54           C  
ATOM     23  O   TRP A   5      27.213  -0.247   9.510  1.00 21.06           O  
ATOM     24  CB  TRP A   5      28.121   0.972  12.424  1.00 11.28           C  
ATOM     25  CG  TRP A   5      26.887   1.751  12.065  1.00 18.78           C  
ATOM     26  CD1 TRP A   5      26.857   3.022  11.609  1.00 15.78           C  
ATOM     27  CD2 TRP A   5      25.503   1.283  12.046  1.00 12.53           C  
ATOM     28  NE1 TRP A   5      25.553   3.379  11.329  1.00 16.71           N  
ATOM     29  CE2 TRP A   5      24.672   2.347  11.584  1.00 13.50           C  
ATOM     30  CE3 TRP A   5      24.863   0.064  12.374  1.00 12.57           C  
ATOM     31  CZ2 TRP A   5      23.278   2.213  11.467  1.00 11.20           C  
ATOM     32  CZ3 TRP A   5      23.468  -0.087  12.254  1.00 18.49           C  
ATOM     33  CH2 TRP A   5      22.676   0.986  11.805  1.00 17.39           C  
ATOM     34  H   TRP A   5      29.338   2.039  10.563  1.00  0.00           H  
ATOM     35  HA  TRP A   5      29.518  -0.518  11.756  1.00  0.00           H  
ATOM     36  HB3 TRP A   5      28.849   1.643  12.879  1.00  0.00           H  
ATOM     37  HB2 TRP A   5      27.824   0.292  13.220  1.00  0.00           H  
ATOM     38  HD1 TRP A   5      27.728   3.649  11.484  1.00  0.00           H  
ATOM     39  HE1 TRP A   5      25.299   4.292  10.977  1.00  0.00           H  
ATOM     40  HE3 TRP A   5      25.454  -0.768  12.725  1.00  0.00           H  
ATOM     41  HZ2 TRP A   5      22.673   3.039  11.121  1.00  0.00           H  
ATOM     42  HZ3 TRP A   5      23.005  -1.026  12.517  1.00  0.00           H  
ATOM     43  HH2 TRP A   5      21.607   0.868  11.727  1.00  0.00           H  
ATOM     44  N   GLY A   6      27.456  -1.903  11.039  1.00 11.70           N  
ATOM     45  CA  GLY A   6      26.485  -2.806  10.437  1.00 11.87           C  
ATOM     46  C   GLY A   6      26.168  -3.911  11.443  1.00 15.56           C  
ATOM     47  O   GLY A   6      26.096  -3.658  12.645  1.00 15.43           O  
ATOM     48  H   GLY A   6      27.932  -2.227  11.871  1.00  0.00           H  
ATOM     49  HA3 GLY A   6      26.887  -3.224   9.513  1.00  0.00           H  
ATOM     50  HA2 GLY A   6      25.562  -2.277  10.194  1.00  0.00           H  
ATOM     51  N   TYR A   7      25.938  -5.126  10.924  1.00 15.36           N  
ATOM     52  CA  TYR A   7      25.560  -6.320  11.690  1.00 19.46           C  
ATOM     53  C   TYR A   7      26.436  -7.541  11.355  1.00 30.86           C  
ATOM     54  O   TYR A   7      26.108  -8.646  11.790  1.00 38.61           O  
ATOM     55  CB  TYR A   7      24.057  -6.603  11.491  1.00 15.28           C  
ATOM     56  CG  TYR A   7      23.162  -5.509  12.040  1.00 12.12           C  
ATOM     57  CD1 TYR A   7      22.850  -5.477  13.415  1.00 12.35           C  
ATOM     58  CD2 TYR A   7      22.646  -4.518  11.180  1.00 12.56           C  
ATOM     59  CE1 TYR A   7      22.020  -4.463  13.928  1.00  9.62           C  
ATOM     60  CE2 TYR A   7      21.810  -3.511  11.696  1.00 12.25           C  
ATOM     61  CZ  TYR A   7      21.494  -3.483  13.066  1.00 13.46           C  
ATOM     62  OH  TYR A   7      20.663  -2.518  13.549  1.00 14.09           O  
ATOM     63  H   TYR A   7      25.994  -5.251   9.923  1.00  0.00           H  
ATOM     64  HA  TYR A   7      25.716  -6.145  12.752  1.00  0.00           H  
ATOM     65  HB3 TYR A   7      23.776  -7.528  11.994  1.00  0.00           H  
ATOM     66  HB2 TYR A   7      23.836  -6.758  10.433  1.00  0.00           H  
ATOM     67  HD1 TYR A   7      23.243  -6.233  14.080  1.00  0.00           H  
ATOM     68  HD2 TYR A   7      22.879  -4.533  10.124  1.00  0.00           H  
ATOM     69  HE1 TYR A   7      21.783  -4.448  14.981  1.00  0.00           H  
ATOM     70  HE2 TYR A   7      21.395  -2.769  11.040  1.00  0.00           H  
ATOM     71  HH  TYR A   7      20.441  -2.638  14.476  1.00  0.00           H  
ATOM     72  N   GLY A   8      27.546  -7.334  10.625  1.00 29.99           N  
ATOM     73  CA  GLY A   8      28.526  -8.368  10.293  1.00 26.44           C  
ATOM     74  C   GLY A   8      29.470  -8.633  11.476  1.00 27.66           C  
ATOM     75  O   GLY A   8      29.391  -7.980  12.515  1.00 41.62           O  
ATOM     76  H   GLY A   8      27.778  -6.392  10.342  1.00  0.00           H  
ATOM     77  HA3 GLY A   8      29.112  -8.030   9.437  1.00  0.00           H  
ATOM     78  HA2 GLY A   8      28.026  -9.293   9.998  1.00  0.00           H  
ATOM     79  N   LYS A   9      30.389  -9.598  11.310  1.00 38.83           N  
ATOM     80  CA  LYS A   9      31.372  -9.982  12.332  1.00 30.05           C  
ATOM     81  C   LYS A   9      32.412  -8.894  12.665  1.00 33.30           C  
ATOM     82  O   LYS A   9      32.952  -8.922  13.769  1.00 37.25           O  
ATOM     83  CB  LYS A   9      32.092 -11.277  11.904  1.00  0.00           C  
ATOM     84  CG  LYS A   9      31.182 -12.519  11.905  1.00  0.00           C  
ATOM     85  CD  LYS A   9      31.904 -13.815  11.482  1.00  0.00           C  
ATOM     86  CE  LYS A   9      33.012 -14.314  12.432  1.00  0.00           C  
ATOM     87  NZ  LYS A   9      32.488 -14.721  13.750  1.00  0.00           N1+
ATOM     88  H   LYS A   9      30.419 -10.115  10.443  1.00  0.00           H  
ATOM     89  HA  LYS A   9      30.823 -10.187  13.254  1.00  0.00           H  
ATOM     90  HB2 LYS A   9      32.542 -11.143  10.918  1.00  0.00           H  
ATOM     91  HB3 LYS A   9      32.919 -11.461  12.590  1.00  0.00           H  
ATOM     92  HG2 LYS A   9      30.728 -12.643  12.887  1.00  0.00           H  
ATOM     93  HG3 LYS A   9      30.350 -12.353  11.219  1.00  0.00           H  
ATOM     94  HD2 LYS A   9      31.161 -14.603  11.341  1.00  0.00           H  
ATOM     95  HD3 LYS A   9      32.342 -13.659  10.495  1.00  0.00           H  
ATOM     96  HE2 LYS A   9      33.504 -15.179  11.987  1.00  0.00           H  
ATOM     97  HE3 LYS A   9      33.784 -13.558  12.568  1.00  0.00           H  
ATOM     98  HZ1 LYS A   9      31.801 -15.452  13.630  1.00  0.00           H  
ATOM     99  HZ2 LYS A   9      33.245 -15.062  14.326  1.00  0.00           H  
ATOM    100  HZ3 LYS A   9      32.057 -13.925  14.200  1.00  0.00           H  
ATOM    101  N   HIS A  10      32.680  -7.984  11.716  1.00 27.80           N  
ATOM    102  CA  HIS A  10      33.730  -6.965  11.810  1.00 31.27           C  
ATOM    103  C   HIS A  10      33.190  -5.542  12.038  1.00 17.28           C  
ATOM    104  O   HIS A  10      34.000  -4.638  12.248  1.00 20.17           O  
ATOM    105  CB  HIS A  10      34.601  -7.039  10.541  1.00 34.34           C  
ATOM    106  CG  HIS A  10      35.271  -8.381  10.361  1.00 32.12           C  
ATOM    107  ND1 HIS A  10      34.856  -9.314   9.425  1.00 31.16           N  
ATOM    108  CD2 HIS A  10      36.333  -8.962  11.018  1.00 32.37           C  
ATOM    109  CE1 HIS A  10      35.645 -10.384   9.561  1.00 25.74           C  
ATOM    110  NE2 HIS A  10      36.561 -10.243  10.511  1.00 29.50           N  
ATOM    111  H   HIS A  10      32.183  -8.028  10.838  1.00  0.00           H  
ATOM    112  HA  HIS A  10      34.379  -7.178  12.661  1.00  0.00           H  
ATOM    113  HB3 HIS A  10      35.386  -6.282  10.573  1.00  0.00           H  
ATOM    114  HB2 HIS A  10      34.001  -6.822   9.656  1.00  0.00           H  
ATOM    115  HD1 HIS A  10      34.104  -9.207   8.759  1.00  0.00           H  
ATOM    116  HD2 HIS A  10      36.937  -8.566  11.821  1.00  0.00           H  
ATOM    117  HE1 HIS A  10      35.550 -11.274   8.956  1.00  0.00           H  
ATOM    118  N   ASN A  11      31.860  -5.360  12.018  1.00 22.55           N  
ATOM    119  CA  ASN A  11      31.202  -4.060  12.183  1.00 20.97           C  
ATOM    120  C   ASN A  11      29.911  -4.136  13.021  1.00 21.93           C  
ATOM    121  O   ASN A  11      29.183  -3.146  13.078  1.00 18.01           O  
ATOM    122  CB  ASN A  11      31.001  -3.382  10.802  1.00 21.05           C  
ATOM    123  CG  ASN A  11      29.991  -4.043   9.845  1.00 22.26           C  
ATOM    124  OD1 ASN A  11      29.511  -5.149  10.074  1.00 18.32           O  
ATOM    125  ND2 ASN A  11      29.669  -3.351   8.752  1.00 20.97           N  
ATOM    126  H   ASN A  11      31.252  -6.146  11.836  1.00  0.00           H  
ATOM    127  HA  ASN A  11      31.841  -3.402  12.775  1.00  0.00           H  
ATOM    128  HB3 ASN A  11      31.959  -3.316  10.284  1.00  0.00           H  
ATOM    129  HB2 ASN A  11      30.683  -2.355  10.966  1.00  0.00           H  
ATOM    130 HD22 ASN A  11      29.021  -3.733   8.079  1.00  0.00           H  
ATOM    131 HD21 ASN A  11      30.056  -2.428   8.603  1.00  0.00           H  
ATOM    132  N   GLY A  12      29.650  -5.298  13.644  1.00 21.23           N  
ATOM    133  CA  GLY A  12      28.421  -5.624  14.366  1.00 22.38           C  
ATOM    134  C   GLY A  12      28.280  -4.875  15.701  1.00 16.60           C  
ATOM    135  O   GLY A  12      29.146  -4.071  16.045  1.00 16.10           O  
ATOM    136  H   GLY A  12      30.311  -6.055  13.541  1.00  0.00           H  
ATOM    137  HA3 GLY A  12      28.408  -6.696  14.562  1.00  0.00           H  
ATOM    138  HA2 GLY A  12      27.575  -5.402  13.724  1.00  0.00           H  
ATOM    139  N   PRO A  13      27.194  -5.146  16.465  1.00 16.83           N  
ATOM    140  CA  PRO A  13      26.900  -4.535  17.781  1.00 13.82           C  
ATOM    141  C   PRO A  13      28.040  -4.425  18.809  1.00 13.77           C  
ATOM    142  O   PRO A  13      28.089  -3.431  19.533  1.00 17.02           O  
ATOM    143  CB  PRO A  13      25.736  -5.377  18.313  1.00 17.20           C  
ATOM    144  CG  PRO A  13      24.978  -5.777  17.060  1.00 14.99           C  
ATOM    145  CD  PRO A  13      26.100  -6.033  16.059  1.00 14.74           C  
ATOM    146  HA  PRO A  13      26.533  -3.532  17.581  1.00  0.00           H  
ATOM    147  HB3 PRO A  13      25.118  -4.834  19.026  1.00  0.00           H  
ATOM    148  HB2 PRO A  13      26.106  -6.273  18.816  1.00  0.00           H  
ATOM    149  HG3 PRO A  13      24.369  -4.938  16.722  1.00  0.00           H  
ATOM    150  HG2 PRO A  13      24.320  -6.635  17.199  1.00  0.00           H  
ATOM    151  HD2 PRO A  13      26.439  -7.068  16.122  1.00  0.00           H  
ATOM    152  HD3 PRO A  13      25.750  -5.844  15.044  1.00  0.00           H  
ATOM    153  N   GLU A  14      28.946  -5.417  18.825  1.00 16.93           N  
ATOM    154  CA  GLU A  14      30.120  -5.463  19.702  1.00 21.46           C  
ATOM    155  C   GLU A  14      31.246  -4.481  19.318  1.00 23.97           C  
ATOM    156  O   GLU A  14      32.112  -4.227  20.155  1.00 21.02           O  
ATOM    157  CB  GLU A  14      30.644  -6.917  19.765  1.00 41.72           C  
ATOM    158  CG  GLU A  14      29.604  -7.964  20.234  1.00 55.42           C  
ATOM    159  CD  GLU A  14      28.964  -7.644  21.595  1.00 69.33           C  
ATOM    160  OE1 GLU A  14      29.732  -7.458  22.567  1.00 85.38           O  
ATOM    161  OE2 GLU A  14      27.716  -7.579  21.641  1.00 78.59           O1-
ATOM    162  H   GLU A  14      28.832  -6.203  18.204  1.00  0.00           H  
ATOM    163  HA  GLU A  14      29.797  -5.164  20.701  1.00  0.00           H  
ATOM    164  HB3 GLU A  14      31.518  -6.965  20.417  1.00  0.00           H  
ATOM    165  HB2 GLU A  14      31.005  -7.210  18.777  1.00  0.00           H  
ATOM    166  HG3 GLU A  14      30.086  -8.939  20.309  1.00  0.00           H  
ATOM    167  HG2 GLU A  14      28.827  -8.079  19.476  1.00  0.00           H  
ATOM    168  N   HIS A  15      31.214  -3.935  18.091  1.00 16.91           N  
ATOM    169  CA  HIS A  15      32.191  -2.973  17.574  1.00 19.26           C  
ATOM    170  C   HIS A  15      31.743  -1.511  17.698  1.00 19.46           C  
ATOM    171  O   HIS A  15      32.611  -0.639  17.646  1.00 15.63           O  
ATOM    172  CB  HIS A  15      32.493  -3.287  16.096  1.00 17.96           C  
ATOM    173  CG  HIS A  15      33.214  -4.589  15.883  1.00 23.13           C  
ATOM    174  ND1 HIS A  15      34.607  -4.684  15.945  1.00 25.29           N  
ATOM    175  CD2 HIS A  15      32.691  -5.837  15.624  1.00 25.25           C  
ATOM    176  CE1 HIS A  15      34.872  -5.962  15.718  1.00 24.18           C  
ATOM    177  NE2 HIS A  15      33.774  -6.691  15.524  1.00 29.18           N  
ATOM    178  H   HIS A  15      30.459  -4.175  17.461  1.00  0.00           H  
ATOM    179  HA  HIS A  15      33.123  -3.065  18.133  1.00  0.00           H  
ATOM    180  HB3 HIS A  15      33.112  -2.501  15.658  1.00  0.00           H  
ATOM    181  HB2 HIS A  15      31.575  -3.299  15.508  1.00  0.00           H  
ATOM    182  HD2 HIS A  15      31.672  -6.176  15.506  1.00  0.00           H  
ATOM    183  HE1 HIS A  15      35.870  -6.370  15.689  1.00  0.00           H  
ATOM    184  HE2 HIS A  15      33.737  -7.680  15.315  1.00  0.00           H  
ATOM    185  N   TRP A  16      30.427  -1.258  17.835  1.00 11.51           N  
ATOM    186  CA  TRP A  16      29.832   0.085  17.783  1.00 13.64           C  
ATOM    187  C   TRP A  16      30.351   1.080  18.831  1.00 14.06           C  
ATOM    188  O   TRP A  16      30.368   2.270  18.535  1.00 15.78           O  
ATOM    189  CB  TRP A  16      28.298   0.008  17.875  1.00  8.61           C  
ATOM    190  CG  TRP A  16      27.553  -0.717  16.795  1.00 14.89           C  
ATOM    191  CD1 TRP A  16      28.040  -1.134  15.603  1.00 13.31           C  
ATOM    192  CD2 TRP A  16      26.139  -1.062  16.786  1.00 10.74           C  
ATOM    193  NE1 TRP A  16      27.032  -1.739  14.879  1.00 15.47           N  
ATOM    194  CE2 TRP A  16      25.832  -1.713  15.553  1.00 12.80           C  
ATOM    195  CE3 TRP A  16      25.086  -0.908  17.713  1.00 14.22           C  
ATOM    196  CZ2 TRP A  16      24.540  -2.178  15.249  1.00 13.52           C  
ATOM    197  CZ3 TRP A  16      23.792  -1.378  17.420  1.00 14.40           C  
ATOM    198  CH2 TRP A  16      23.512  -2.004  16.192  1.00 14.17           C  
ATOM    199  H   TRP A  16      29.777  -2.029  17.879  1.00  0.00           H  
ATOM    200  HA  TRP A  16      30.090   0.510  16.811  1.00  0.00           H  
ATOM    201  HB3 TRP A  16      27.887   1.018  17.893  1.00  0.00           H  
ATOM    202  HB2 TRP A  16      28.013  -0.447  18.825  1.00  0.00           H  
ATOM    203  HD1 TRP A  16      29.065  -1.027  15.279  1.00  0.00           H  
ATOM    204  HE1 TRP A  16      27.187  -2.163  13.974  1.00  0.00           H  
ATOM    205  HE3 TRP A  16      25.274  -0.429  18.661  1.00  0.00           H  
ATOM    206  HZ2 TRP A  16      24.338  -2.662  14.306  1.00  0.00           H  
ATOM    207  HZ3 TRP A  16      23.016  -1.248  18.151  1.00  0.00           H  
ATOM    208  HH2 TRP A  16      22.513  -2.352  15.980  1.00  0.00           H  
ATOM    209  N   HIS A  17      30.790   0.591  20.003  1.00 13.32           N  
ATOM    210  CA  HIS A  17      31.332   1.411  21.091  1.00 14.21           C  
ATOM    211  C   HIS A  17      32.586   2.233  20.727  1.00 18.90           C  
ATOM    212  O   HIS A  17      32.835   3.249  21.370  1.00 19.12           O  
ATOM    213  CB  HIS A  17      31.587   0.529  22.329  1.00 10.05           C  
ATOM    214  CG  HIS A  17      32.841  -0.308  22.267  1.00 18.75           C  
ATOM    215  ND1 HIS A  17      32.917  -1.524  21.610  1.00 21.34           N  
ATOM    216  CD2 HIS A  17      34.096  -0.091  22.795  1.00 20.02           C  
ATOM    217  CE1 HIS A  17      34.167  -1.969  21.756  1.00 16.09           C  
ATOM    218  NE2 HIS A  17      34.937  -1.152  22.462  1.00 18.56           N  
ATOM    219  H   HIS A  17      30.756  -0.405  20.165  1.00  0.00           H  
ATOM    220  HA  HIS A  17      30.554   2.120  21.354  1.00  0.00           H  
ATOM    221  HB3 HIS A  17      30.736  -0.130  22.507  1.00  0.00           H  
ATOM    222  HB2 HIS A  17      31.656   1.164  23.213  1.00  0.00           H  
ATOM    223  HD1 HIS A  17      32.177  -2.003  21.118  1.00  0.00           H  
ATOM    224  HD2 HIS A  17      34.455   0.747  23.376  1.00  0.00           H  
ATOM    225  HE1 HIS A  17      34.515  -2.904  21.340  1.00  0.00           H  
ATOM    226  N   LYS A  18      33.355   1.786  19.721  1.00 17.99           N  
ATOM    227  CA  LYS A  18      34.585   2.441  19.280  1.00 20.30           C  
ATOM    228  C   LYS A  18      34.338   3.813  18.626  1.00 24.21           C  
ATOM    229  O   LYS A  18      35.081   4.748  18.921  1.00 29.64           O  
ATOM    230  CB  LYS A  18      35.367   1.489  18.357  1.00 16.84           C  
ATOM    231  CG  LYS A  18      35.921   0.267  19.115  1.00 18.00           C  
ATOM    232  CD  LYS A  18      36.757  -0.680  18.243  1.00 18.85           C  
ATOM    233  CE  LYS A  18      35.909  -1.540  17.294  1.00 18.72           C  
ATOM    234  NZ  LYS A  18      36.751  -2.398  16.444  1.00 19.20           N1+
ATOM    235  H   LYS A  18      33.093   0.944  19.227  1.00  0.00           H  
ATOM    236  HA  LYS A  18      35.195   2.620  20.168  1.00  0.00           H  
ATOM    237  HB3 LYS A  18      36.207   2.028  17.915  1.00  0.00           H  
ATOM    238  HB2 LYS A  18      34.734   1.177  17.525  1.00  0.00           H  
ATOM    239  HG3 LYS A  18      35.103  -0.294  19.568  1.00  0.00           H  
ATOM    240  HG2 LYS A  18      36.538   0.616  19.943  1.00  0.00           H  
ATOM    241  HD3 LYS A  18      37.348  -1.324  18.897  1.00  0.00           H  
ATOM    242  HD2 LYS A  18      37.477  -0.092  17.670  1.00  0.00           H  
ATOM    243  HE3 LYS A  18      35.290  -0.918  16.648  1.00  0.00           H  
ATOM    244  HE2 LYS A  18      35.238  -2.176  17.871  1.00  0.00           H  
ATOM    245  HZ1 LYS A  18      36.155  -2.981  15.871  1.00  0.00           H  
ATOM    246  HZ2 LYS A  18      37.336  -1.825  15.853  1.00  0.00           H  
ATOM    247  HZ3 LYS A  18      37.329  -2.987  17.025  1.00  0.00           H  
ATOM    248  N   ASP A  19      33.280   3.915  17.806  1.00 19.34           N  
ATOM    249  CA  ASP A  19      32.831   5.154  17.160  1.00 18.08           C  
ATOM    250  C   ASP A  19      31.679   5.837  17.920  1.00 21.72           C  
ATOM    251  O   ASP A  19      31.487   7.039  17.737  1.00 20.38           O  
ATOM    252  CB  ASP A  19      32.422   4.905  15.687  1.00 25.16           C  
ATOM    253  CG  ASP A  19      33.573   4.451  14.771  1.00 34.43           C  
ATOM    254  OD1 ASP A  19      34.654   5.078  14.834  1.00 41.55           O  
ATOM    255  OD2 ASP A  19      33.324   3.549  13.941  1.00 49.48           O1-
ATOM    256  H   ASP A  19      32.719   3.095  17.624  1.00  0.00           H  
ATOM    257  HA  ASP A  19      33.649   5.877  17.167  1.00  0.00           H  
ATOM    258  HB3 ASP A  19      31.982   5.803  15.250  1.00  0.00           H  
ATOM    259  HB2 ASP A  19      31.645   4.137  15.668  1.00  0.00           H  
ATOM    260  N   PHE A  20      30.938   5.083  18.748  1.00 17.66           N  
ATOM    261  CA  PHE A  20      29.749   5.540  19.470  1.00 16.77           C  
ATOM    262  C   PHE A  20      29.849   5.061  20.933  1.00 18.28           C  
ATOM    263  O   PHE A  20      29.136   4.124  21.287  1.00 15.32           O  
ATOM    264  CB  PHE A  20      28.464   5.012  18.772  1.00 13.07           C  
ATOM    265  CG  PHE A  20      28.347   5.350  17.297  1.00 13.93           C  
ATOM    266  CD1 PHE A  20      27.968   6.646  16.894  1.00 20.05           C  
ATOM    267  CD2 PHE A  20      28.791   4.430  16.322  1.00 18.21           C  
ATOM    268  CE1 PHE A  20      27.977   6.983  15.547  1.00  9.04           C  
ATOM    269  CE2 PHE A  20      28.808   4.790  14.981  1.00 17.86           C  
ATOM    270  CZ  PHE A  20      28.396   6.059  14.595  1.00 14.33           C  
ATOM    271  H   PHE A  20      31.148   4.097  18.837  1.00  0.00           H  
ATOM    272  HA  PHE A  20      29.687   6.628  19.465  1.00  0.00           H  
ATOM    273  HB3 PHE A  20      27.590   5.425  19.278  1.00  0.00           H  
ATOM    274  HB2 PHE A  20      28.377   3.930  18.870  1.00  0.00           H  
ATOM    275  HD1 PHE A  20      27.669   7.380  17.629  1.00  0.00           H  
ATOM    276  HD2 PHE A  20      29.128   3.446  16.609  1.00  0.00           H  
ATOM    277  HE1 PHE A  20      27.672   7.972  15.238  1.00  0.00           H  
ATOM    278  HE2 PHE A  20      29.145   4.083  14.238  1.00  0.00           H  
ATOM    279  HZ  PHE A  20      28.407   6.332  13.551  1.00  0.00           H  
ATOM    280  N   PRO A  21      30.739   5.666  21.760  1.00 15.60           N  
ATOM    281  CA  PRO A  21      31.024   5.190  23.136  1.00 14.27           C  
ATOM    282  C   PRO A  21      29.850   5.200  24.130  1.00 14.78           C  
ATOM    283  O   PRO A  21      29.940   4.524  25.156  1.00 14.90           O  
ATOM    284  CB  PRO A  21      32.197   6.069  23.600  1.00 18.35           C  
ATOM    285  CG  PRO A  21      32.063   7.341  22.783  1.00 17.37           C  
ATOM    286  CD  PRO A  21      31.565   6.831  21.436  1.00 20.93           C  
ATOM    287  HA  PRO A  21      31.352   4.152  23.103  1.00  0.00           H  
ATOM    288  HB3 PRO A  21      33.137   5.572  23.350  1.00  0.00           H  
ATOM    289  HB2 PRO A  21      32.211   6.264  24.674  1.00  0.00           H  
ATOM    290  HG3 PRO A  21      32.990   7.911  22.712  1.00  0.00           H  
ATOM    291  HG2 PRO A  21      31.305   7.983  23.234  1.00  0.00           H  
ATOM    292  HD2 PRO A  21      31.029   7.616  20.903  1.00  0.00           H  
ATOM    293  HD3 PRO A  21      32.405   6.505  20.820  1.00  0.00           H  
ATOM    294  N   ILE A  22      28.748   5.884  23.775  1.00 16.34           N  
ATOM    295  CA  ILE A  22      27.456   5.810  24.454  1.00 15.91           C  
ATOM    296  C   ILE A  22      26.800   4.406  24.386  1.00 14.33           C  
ATOM    297  O   ILE A  22      25.898   4.157  25.175  1.00 16.09           O  
ATOM    298  CB  ILE A  22      26.481   6.885  23.883  1.00 19.71           C  
ATOM    299  CG1 ILE A  22      25.311   7.201  24.845  1.00 23.53           C  
ATOM    300  CG2 ILE A  22      25.951   6.558  22.471  1.00 18.23           C  
ATOM    301  CD1 ILE A  22      24.526   8.467  24.475  1.00 48.31           C  
ATOM    302  H   ILE A  22      28.759   6.417  22.918  1.00  0.00           H  
ATOM    303  HA  ILE A  22      27.636   6.030  25.508  1.00  0.00           H  
ATOM    304  HB  ILE A  22      27.062   7.803  23.792  1.00  0.00           H  
ATOM    305 HG13 ILE A  22      25.687   7.311  25.863  1.00  0.00           H  
ATOM    306 HG12 ILE A  22      24.615   6.365  24.873  1.00  0.00           H  
ATOM    307 HG21 ILE A  22      25.426   7.408  22.034  1.00  0.00           H  
ATOM    308 HG22 ILE A  22      26.759   6.294  21.788  1.00  0.00           H  
ATOM    309 HG23 ILE A  22      25.249   5.726  22.501  1.00  0.00           H  
ATOM    310 HD11 ILE A  22      24.008   8.870  25.345  1.00  0.00           H  
ATOM    311 HD12 ILE A  22      25.179   9.251  24.088  1.00  0.00           H  
ATOM    312 HD13 ILE A  22      23.775   8.251  23.717  1.00  0.00           H  
ATOM    313  N   ALA A  23      27.297   3.498  23.518  1.00 13.43           N  
ATOM    314  CA  ALA A  23      26.939   2.073  23.421  1.00 16.08           C  
ATOM    315  C   ALA A  23      27.035   1.279  24.741  1.00 15.62           C  
ATOM    316  O   ALA A  23      26.323   0.288  24.894  1.00 19.23           O  
ATOM    317  CB  ALA A  23      27.857   1.397  22.392  1.00 15.84           C  
ATOM    318  H   ALA A  23      28.033   3.794  22.890  1.00  0.00           H  
ATOM    319  HA  ALA A  23      25.913   2.020  23.059  1.00  0.00           H  
ATOM    320  HB1 ALA A  23      27.597   0.351  22.240  1.00  0.00           H  
ATOM    321  HB2 ALA A  23      27.817   1.882  21.420  1.00  0.00           H  
ATOM    322  HB3 ALA A  23      28.891   1.429  22.733  1.00  0.00           H  
ATOM    323  N   LYS A  24      27.906   1.735  25.655  1.00 15.22           N  
ATOM    324  CA  LYS A  24      28.120   1.181  26.993  1.00 14.94           C  
ATOM    325  C   LYS A  24      27.506   2.079  28.091  1.00 20.10           C  
ATOM    326  O   LYS A  24      27.861   1.930  29.261  1.00 17.82           O  
ATOM    327  CB  LYS A  24      29.638   0.978  27.185  1.00 19.95           C  
ATOM    328  CG  LYS A  24      30.222  -0.103  26.257  1.00 25.94           C  
ATOM    329  CD  LYS A  24      31.747  -0.233  26.392  1.00 28.34           C  
ATOM    330  CE  LYS A  24      32.343  -1.395  25.577  1.00 30.88           C  
ATOM    331  NZ  LYS A  24      32.051  -2.715  26.164  1.00 30.50           N1+
ATOM    332  H   LYS A  24      28.448   2.561  25.437  1.00  0.00           H  
ATOM    333  HA  LYS A  24      27.631   0.209  27.080  1.00  0.00           H  
ATOM    334  HB3 LYS A  24      29.849   0.681  28.214  1.00  0.00           H  
ATOM    335  HB2 LYS A  24      30.158   1.924  27.028  1.00  0.00           H  
ATOM    336  HG3 LYS A  24      29.982   0.124  25.218  1.00  0.00           H  
ATOM    337  HG2 LYS A  24      29.737  -1.055  26.480  1.00  0.00           H  
ATOM    338  HD3 LYS A  24      32.023  -0.328  27.445  1.00  0.00           H  
ATOM    339  HD2 LYS A  24      32.206   0.696  26.052  1.00  0.00           H  
ATOM    340  HE3 LYS A  24      33.426  -1.286  25.517  1.00  0.00           H  
ATOM    341  HE2 LYS A  24      31.960  -1.379  24.559  1.00  0.00           H  
ATOM    342  HZ1 LYS A  24      32.475  -3.435  25.597  1.00  0.00           H  
ATOM    343  HZ2 LYS A  24      32.427  -2.760  27.100  1.00  0.00           H  
ATOM    344  HZ3 LYS A  24      31.051  -2.858  26.195  1.00  0.00           H  
ATOM    345  N   GLY A  25      26.598   2.988  27.700  1.00 22.87           N  
ATOM    346  CA  GLY A  25      25.966   3.991  28.553  1.00 17.11           C  
ATOM    347  C   GLY A  25      24.868   3.399  29.451  1.00 17.40           C  
ATOM    348  O   GLY A  25      24.567   2.205  29.413  1.00 18.50           O  
ATOM    349  H   GLY A  25      26.359   3.042  26.718  1.00  0.00           H  
ATOM    350  HA3 GLY A  25      25.542   4.766  27.915  1.00  0.00           H  
ATOM    351  HA2 GLY A  25      26.721   4.475  29.175  1.00  0.00           H  
ATOM    352  N   GLU A  26      24.294   4.281  30.282  1.00 15.06           N  
ATOM    353  CA  GLU A  26      23.410   3.947  31.401  1.00 11.58           C  
ATOM    354  C   GLU A  26      21.932   3.709  31.048  1.00 13.03           C  
ATOM    355  O   GLU A  26      21.196   3.243  31.920  1.00 12.59           O  
ATOM    356  CB  GLU A  26      23.559   5.031  32.493  1.00 21.77           C  
ATOM    357  CG  GLU A  26      24.978   5.130  33.098  1.00 25.33           C  
ATOM    358  CD  GLU A  26      25.451   3.830  33.769  1.00 19.24           C  
ATOM    359  OE1 GLU A  26      26.492   3.297  33.325  1.00 43.58           O  
ATOM    360  OE2 GLU A  26      24.753   3.372  34.700  1.00 32.76           O1-
ATOM    361  H   GLU A  26      24.562   5.253  30.221  1.00  0.00           H  
ATOM    362  HA  GLU A  26      23.758   3.003  31.815  1.00  0.00           H  
ATOM    363  HB3 GLU A  26      22.836   4.866  33.294  1.00  0.00           H  
ATOM    364  HB2 GLU A  26      23.298   6.001  32.068  1.00  0.00           H  
ATOM    365  HG3 GLU A  26      24.993   5.920  33.849  1.00  0.00           H  
ATOM    366  HG2 GLU A  26      25.690   5.440  32.331  1.00  0.00           H  
ATOM    367  N   ARG A  27      21.514   3.998  29.805  1.00 10.19           N  
ATOM    368  CA  ARG A  27      20.146   3.749  29.351  1.00 10.07           C  
ATOM    369  C   ARG A  27      20.125   3.310  27.883  1.00 10.14           C  
ATOM    370  O   ARG A  27      19.430   3.917  27.072  1.00 10.00           O  
ATOM    371  CB  ARG A  27      19.197   4.922  29.706  1.00 20.45           C  
ATOM    372  CG  ARG A  27      19.641   6.303  29.197  1.00 25.91           C  
ATOM    373  CD  ARG A  27      18.643   7.442  29.460  1.00 21.99           C  
ATOM    374  NE  ARG A  27      17.469   7.413  28.566  1.00 15.05           N  
ATOM    375  CZ  ARG A  27      16.508   8.353  28.486  1.00 10.41           C  
ATOM    376  NH1 ARG A  27      16.496   9.433  29.279  1.00 15.68           N  
ATOM    377  NH2 ARG A  27      15.531   8.219  27.584  1.00 14.66           N1+
ATOM    378  H   ARG A  27      22.157   4.388  29.127  1.00  0.00           H  
ATOM    379  HA  ARG A  27      19.781   2.878  29.886  1.00  0.00           H  
ATOM    380  HB3 ARG A  27      19.119   4.983  30.793  1.00  0.00           H  
ATOM    381  HB2 ARG A  27      18.192   4.695  29.353  1.00  0.00           H  
ATOM    382  HG3 ARG A  27      19.750   6.200  28.121  1.00  0.00           H  
ATOM    383  HG2 ARG A  27      20.626   6.579  29.573  1.00  0.00           H  
ATOM    384  HD3 ARG A  27      19.145   8.410  29.473  1.00  0.00           H  
ATOM    385  HD2 ARG A  27      18.224   7.298  30.456  1.00  0.00           H  
ATOM    386  HE  ARG A  27      17.426   6.638  27.918  1.00  0.00           H  
ATOM    387 HH12 ARG A  27      15.779  10.137  29.165  1.00  0.00           H  
ATOM    388 HH11 ARG A  27      17.225   9.567  29.964  1.00  0.00           H  
ATOM    389 HH22 ARG A  27      14.836   8.946  27.478  1.00  0.00           H  
ATOM    390 HH21 ARG A  27      15.523   7.431  26.948  1.00  0.00           H  
ATOM    391  N   GLN A  28      20.851   2.221  27.585  1.00 10.40           N  
ATOM    392  CA  GLN A  28      20.935   1.628  26.251  1.00  8.40           C  
ATOM    393  C   GLN A  28      19.841   0.593  25.958  1.00  9.73           C  
ATOM    394  O   GLN A  28      19.468  -0.182  26.836  1.00 11.36           O  
ATOM    395  CB  GLN A  28      22.347   1.047  26.055  1.00 13.54           C  
ATOM    396  CG  GLN A  28      23.409   2.144  25.864  1.00 11.31           C  
ATOM    397  CD  GLN A  28      23.216   2.921  24.559  1.00  9.92           C  
ATOM    398  OE1 GLN A  28      23.411   2.378  23.477  1.00 12.91           O  
ATOM    399  NE2 GLN A  28      22.850   4.197  24.647  1.00 13.71           N  
ATOM    400  H   GLN A  28      21.394   1.772  28.308  1.00  0.00           H  
ATOM    401  HA  GLN A  28      20.791   2.431  25.535  1.00  0.00           H  
ATOM    402  HB3 GLN A  28      22.368   0.379  25.194  1.00  0.00           H  
ATOM    403  HB2 GLN A  28      22.616   0.429  26.912  1.00  0.00           H  
ATOM    404  HG3 GLN A  28      24.399   1.693  25.852  1.00  0.00           H  
ATOM    405  HG2 GLN A  28      23.409   2.828  26.713  1.00  0.00           H  
ATOM    406 HE22 GLN A  28      22.718   4.751  23.812  1.00  0.00           H  
ATOM    407 HE21 GLN A  28      22.745   4.633  25.557  1.00  0.00           H  
ATOM    408  N   SER A  29      19.366   0.607  24.704  1.00 10.69           N  
ATOM    409  CA  SER A  29      18.282  -0.232  24.198  1.00 10.42           C  
ATOM    410  C   SER A  29      18.793  -1.155  23.078  1.00  9.10           C  
ATOM    411  O   SER A  29      19.716  -0.767  22.362  1.00 12.31           O  
ATOM    412  CB  SER A  29      17.195   0.690  23.637  1.00 14.19           C  
ATOM    413  OG  SER A  29      16.529   1.295  24.715  1.00 10.88           O  
ATOM    414  H   SER A  29      19.721   1.296  24.054  1.00  0.00           H  
ATOM    415  HA  SER A  29      17.863  -0.814  25.016  1.00  0.00           H  
ATOM    416  HB3 SER A  29      16.448   0.137  23.068  1.00  0.00           H  
ATOM    417  HB2 SER A  29      17.617   1.441  22.972  1.00  0.00           H  
ATOM    418  HG  SER A  29      15.896   0.661  25.074  1.00  0.00           H  
ATOM    419  N   PRO A  30      18.166  -2.337  22.894  1.00 12.33           N  
ATOM    420  CA  PRO A  30      17.008  -2.855  23.647  1.00 10.59           C  
ATOM    421  C   PRO A  30      17.403  -3.445  25.010  1.00 11.01           C  
ATOM    422  O   PRO A  30      18.578  -3.436  25.369  1.00 12.02           O  
ATOM    423  CB  PRO A  30      16.486  -3.949  22.710  1.00  9.98           C  
ATOM    424  CG  PRO A  30      17.754  -4.515  22.095  1.00  9.77           C  
ATOM    425  CD  PRO A  30      18.593  -3.278  21.862  1.00 12.13           C  
ATOM    426  HA  PRO A  30      16.238  -2.098  23.792  1.00  0.00           H  
ATOM    427  HB3 PRO A  30      15.852  -3.498  21.945  1.00  0.00           H  
ATOM    428  HB2 PRO A  30      15.895  -4.711  23.215  1.00  0.00           H  
ATOM    429  HG3 PRO A  30      17.613  -5.103  21.197  1.00  0.00           H  
ATOM    430  HG2 PRO A  30      18.247  -5.161  22.815  1.00  0.00           H  
ATOM    431  HD2 PRO A  30      19.650  -3.523  21.928  1.00  0.00           H  
ATOM    432  HD3 PRO A  30      18.387  -2.856  20.879  1.00  0.00           H  
ATOM    433  N   VAL A  31      16.404  -3.959  25.736  1.00  9.50           N  
ATOM    434  CA  VAL A  31      16.593  -4.694  26.982  1.00 11.71           C  
ATOM    435  C   VAL A  31      15.703  -5.945  26.965  1.00 11.67           C  
ATOM    436  O   VAL A  31      14.705  -5.985  26.239  1.00 12.85           O  
ATOM    437  CB  VAL A  31      16.215  -3.831  28.225  1.00 14.13           C  
ATOM    438  CG1 VAL A  31      17.099  -2.576  28.340  1.00 16.62           C  
ATOM    439  CG2 VAL A  31      14.720  -3.465  28.343  1.00 10.06           C  
ATOM    440  H   VAL A  31      15.459  -3.939  25.379  1.00  0.00           H  
ATOM    441  HA  VAL A  31      17.628  -5.032  27.077  1.00  0.00           H  
ATOM    442  HB  VAL A  31      16.451  -4.426  29.110  1.00  0.00           H  
ATOM    443 HG11 VAL A  31      16.900  -2.041  29.269  1.00  0.00           H  
ATOM    444 HG12 VAL A  31      18.157  -2.839  28.332  1.00  0.00           H  
ATOM    445 HG13 VAL A  31      16.920  -1.880  27.521  1.00  0.00           H  
ATOM    446 HG21 VAL A  31      14.548  -2.762  29.157  1.00  0.00           H  
ATOM    447 HG22 VAL A  31      14.352  -3.008  27.426  1.00  0.00           H  
ATOM    448 HG23 VAL A  31      14.099  -4.338  28.547  1.00  0.00           H  
ATOM    449  N   ASP A  32      16.054  -6.922  27.819  1.00  9.29           N  
ATOM    450  CA  ASP A  32      15.144  -8.002  28.188  1.00  7.52           C  
ATOM    451  C   ASP A  32      14.088  -7.443  29.155  1.00  8.56           C  
ATOM    452  O   ASP A  32      14.439  -6.831  30.165  1.00  8.61           O  
ATOM    453  CB  ASP A  32      15.867  -9.223  28.809  1.00 14.34           C  
ATOM    454  CG  ASP A  32      14.932 -10.377  29.225  1.00 12.83           C  
ATOM    455  OD1 ASP A  32      14.046 -10.739  28.419  1.00 10.60           O  
ATOM    456  OD2 ASP A  32      15.167 -10.942  30.314  1.00 13.26           O1-
ATOM    457  H   ASP A  32      16.886  -6.827  28.382  1.00  0.00           H  
ATOM    458  HA  ASP A  32      14.647  -8.336  27.277  1.00  0.00           H  
ATOM    459  HB3 ASP A  32      16.463  -8.895  29.663  1.00  0.00           H  
ATOM    460  HB2 ASP A  32      16.591  -9.614  28.093  1.00  0.00           H  
ATOM    461  N   ILE A  33      12.822  -7.706  28.825  1.00 11.72           N  
ATOM    462  CA  ILE A  33      11.669  -7.422  29.656  1.00 11.83           C  
ATOM    463  C   ILE A  33      11.369  -8.689  30.471  1.00  9.89           C  
ATOM    464  O   ILE A  33      10.718  -9.608  29.970  1.00 12.36           O  
ATOM    465  CB  ILE A  33      10.439  -7.030  28.788  1.00 11.49           C  
ATOM    466  CG1 ILE A  33      10.717  -5.744  27.969  1.00 11.67           C  
ATOM    467  CG2 ILE A  33       9.144  -6.868  29.610  1.00 13.18           C  
ATOM    468  CD1 ILE A  33       9.732  -5.511  26.815  1.00 12.24           C  
ATOM    469  H   ILE A  33      12.630  -8.229  27.978  1.00  0.00           H  
ATOM    470  HA  ILE A  33      11.884  -6.602  30.340  1.00  0.00           H  
ATOM    471  HB  ILE A  33      10.265  -7.834  28.072  1.00  0.00           H  
ATOM    472 HG13 ILE A  33      11.719  -5.768  27.540  1.00  0.00           H  
ATOM    473 HG12 ILE A  33      10.704  -4.879  28.633  1.00  0.00           H  
ATOM    474 HG21 ILE A  33       8.331  -6.573  28.957  1.00  0.00           H  
ATOM    475 HG22 ILE A  33       8.823  -7.789  30.095  1.00  0.00           H  
ATOM    476 HG23 ILE A  33       9.249  -6.105  30.381  1.00  0.00           H  
ATOM    477 HD11 ILE A  33      10.188  -4.892  26.042  1.00  0.00           H  
ATOM    478 HD12 ILE A  33       9.425  -6.446  26.346  1.00  0.00           H  
ATOM    479 HD13 ILE A  33       8.836  -4.996  27.159  1.00  0.00           H  
ATOM    480  N   ASP A  34      11.863  -8.714  31.719  1.00 13.10           N  
ATOM    481  CA  ASP A  34      11.504  -9.737  32.695  1.00  8.97           C  
ATOM    482  C   ASP A  34      10.115  -9.368  33.245  1.00 10.21           C  
ATOM    483  O   ASP A  34       9.991  -8.378  33.968  1.00 13.14           O  
ATOM    484  CB  ASP A  34      12.576  -9.887  33.800  1.00 10.78           C  
ATOM    485  CG  ASP A  34      12.384 -11.132  34.681  1.00 20.35           C  
ATOM    486  OD1 ASP A  34      11.582 -11.047  35.637  1.00 26.87           O  
ATOM    487  OD2 ASP A  34      12.902 -12.197  34.284  1.00 32.34           O1-
ATOM    488  H   ASP A  34      12.428  -7.948  32.055  1.00  0.00           H  
ATOM    489  HA  ASP A  34      11.444 -10.694  32.176  1.00  0.00           H  
ATOM    490  HB3 ASP A  34      12.610  -8.992  34.423  1.00  0.00           H  
ATOM    491  HB2 ASP A  34      13.563  -9.931  33.336  1.00  0.00           H  
ATOM    492  N   THR A  35       9.096 -10.151  32.858  1.00  9.80           N  
ATOM    493  CA  THR A  35       7.687  -9.922  33.193  1.00 17.86           C  
ATOM    494  C   THR A  35       7.361 -10.092  34.694  1.00 19.20           C  
ATOM    495  O   THR A  35       6.339  -9.572  35.138  1.00 22.50           O  
ATOM    496  CB  THR A  35       6.745 -10.857  32.381  1.00 27.81           C  
ATOM    497  OG1 THR A  35       6.774 -12.203  32.824  1.00 18.55           O  
ATOM    498  CG2 THR A  35       6.997 -10.809  30.867  1.00 19.40           C  
ATOM    499  H   THR A  35       9.292 -10.962  32.284  1.00  0.00           H  
ATOM    500  HA  THR A  35       7.451  -8.890  32.924  1.00  0.00           H  
ATOM    501  HB  THR A  35       5.722 -10.513  32.540  1.00  0.00           H  
ATOM    502  HG1 THR A  35       7.511 -12.656  32.397  1.00  0.00           H  
ATOM    503 HG21 THR A  35       6.264 -11.408  30.326  1.00  0.00           H  
ATOM    504 HG22 THR A  35       6.930  -9.787  30.495  1.00  0.00           H  
ATOM    505 HG23 THR A  35       7.986 -11.183  30.602  1.00  0.00           H  
ATOM    506  N   HIS A  36       8.238 -10.784  35.441  1.00 12.96           N  
ATOM    507  CA  HIS A  36       8.111 -11.028  36.879  1.00 15.74           C  
ATOM    508  C   HIS A  36       8.829  -9.968  37.735  1.00 20.68           C  
ATOM    509  O   HIS A  36       8.658  -9.991  38.954  1.00 31.14           O  
ATOM    510  CB  HIS A  36       8.617 -12.449  37.185  1.00 14.45           C  
ATOM    511  CG  HIS A  36       7.833 -13.515  36.457  1.00 20.16           C  
ATOM    512  ND1 HIS A  36       8.344 -14.182  35.353  1.00 23.83           N1+
ATOM    513  CD2 HIS A  36       6.596 -14.068  36.732  1.00 28.86           C  
ATOM    514  CE1 HIS A  36       7.414 -15.051  34.963  1.00 19.73           C  
ATOM    515  NE2 HIS A  36       6.346 -15.023  35.759  1.00 32.06           N  
ATOM    516  H   HIS A  36       9.070 -11.156  35.003  1.00  0.00           H  
ATOM    517  HA  HIS A  36       7.056 -10.986  37.159  1.00  0.00           H  
ATOM    518  HB3 HIS A  36       8.538 -12.655  38.253  1.00  0.00           H  
ATOM    519  HB2 HIS A  36       9.673 -12.547  36.934  1.00  0.00           H  
ATOM    520  HD1 HIS A  36       9.237 -14.018  34.907  1.00  0.00           H  
ATOM    521  HD2 HIS A  36       5.875 -13.862  37.509  1.00  0.00           H  
ATOM    522  HE1 HIS A  36       7.517 -15.700  34.104  1.00  0.00           H  
ATOM    523  HE2 HIS A  36       5.516 -15.593  35.671  1.00  0.00           H  
ATOM    524  N   THR A  37       9.586  -9.057  37.101  1.00 12.91           N  
ATOM    525  CA  THR A  37      10.235  -7.910  37.743  1.00 12.51           C  
ATOM    526  C   THR A  37       9.569  -6.585  37.319  1.00 20.42           C  
ATOM    527  O   THR A  37       9.591  -5.632  38.101  1.00 23.08           O  
ATOM    528  CB  THR A  37      11.745  -7.843  37.386  1.00 22.17           C  
ATOM    529  OG1 THR A  37      12.365  -9.048  37.784  1.00 24.98           O  
ATOM    530  CG2 THR A  37      12.533  -6.693  38.041  1.00 27.55           C  
ATOM    531  H   THR A  37       9.710  -9.131  36.101  1.00  0.00           H  
ATOM    532  HA  THR A  37      10.147  -7.982  38.829  1.00  0.00           H  
ATOM    533  HB  THR A  37      11.858  -7.766  36.304  1.00  0.00           H  
ATOM    534  HG1 THR A  37      12.026  -9.761  37.229  1.00  0.00           H  
ATOM    535 HG21 THR A  37      13.602  -6.794  37.847  1.00  0.00           H  
ATOM    536 HG22 THR A  37      12.236  -5.719  37.653  1.00  0.00           H  
ATOM    537 HG23 THR A  37      12.392  -6.682  39.122  1.00  0.00           H  
ATOM    538  N   ALA A  38       8.951  -6.551  36.122  1.00 19.35           N  
ATOM    539  CA  ALA A  38       8.158  -5.426  35.635  1.00 13.78           C  
ATOM    540  C   ALA A  38       6.863  -5.277  36.447  1.00 23.59           C  
ATOM    541  O   ALA A  38       6.047  -6.199  36.458  1.00 34.17           O  
ATOM    542  CB  ALA A  38       7.865  -5.603  34.136  1.00 20.62           C  
ATOM    543  H   ALA A  38       8.983  -7.363  35.519  1.00  0.00           H  
ATOM    544  HA  ALA A  38       8.771  -4.536  35.763  1.00  0.00           H  
ATOM    545  HB1 ALA A  38       7.287  -4.763  33.748  1.00  0.00           H  
ATOM    546  HB2 ALA A  38       8.789  -5.657  33.559  1.00  0.00           H  
ATOM    547  HB3 ALA A  38       7.300  -6.515  33.941  1.00  0.00           H  
ATOM    548  N   LYS A  39       6.723  -4.133  37.134  1.00 19.52           N  
ATOM    549  CA  LYS A  39       5.618  -3.864  38.052  1.00 14.48           C  
ATOM    550  C   LYS A  39       4.508  -3.073  37.344  1.00 14.87           C  
ATOM    551  O   LYS A  39       4.819  -2.132  36.615  1.00 10.35           O  
ATOM    552  CB  LYS A  39       6.176  -3.090  39.271  1.00 13.03           C  
ATOM    553  CG  LYS A  39       5.122  -2.815  40.360  1.00 18.75           C  
ATOM    554  CD  LYS A  39       5.636  -2.013  41.560  1.00 20.72           C  
ATOM    555  CE  LYS A  39       4.484  -1.668  42.522  1.00 29.63           C  
ATOM    556  NZ  LYS A  39       4.950  -0.922  43.702  1.00 32.22           N1+
ATOM    557  H   LYS A  39       7.429  -3.416  37.055  1.00  0.00           H  
ATOM    558  HA  LYS A  39       5.201  -4.805  38.415  1.00  0.00           H  
ATOM    559  HB3 LYS A  39       6.611  -2.147  38.939  1.00  0.00           H  
ATOM    560  HB2 LYS A  39       6.992  -3.663  39.715  1.00  0.00           H  
ATOM    561  HG3 LYS A  39       4.704  -3.762  40.705  1.00  0.00           H  
ATOM    562  HG2 LYS A  39       4.296  -2.259  39.932  1.00  0.00           H  
ATOM    563  HD3 LYS A  39       6.118  -1.100  41.209  1.00  0.00           H  
ATOM    564  HD2 LYS A  39       6.401  -2.592  42.079  1.00  0.00           H  
ATOM    565  HE3 LYS A  39       3.993  -2.580  42.862  1.00  0.00           H  
ATOM    566  HE2 LYS A  39       3.729  -1.071  42.009  1.00  0.00           H  
ATOM    567  HZ1 LYS A  39       5.373  -0.053  43.411  1.00  0.00           H  
ATOM    568  HZ2 LYS A  39       4.164  -0.725  44.307  1.00  0.00           H  
ATOM    569  HZ3 LYS A  39       5.628  -1.475  44.207  1.00  0.00           H  
ATOM    570  N   TYR A  40       3.239  -3.411  37.635  1.00 15.77           N  
ATOM    571  CA  TYR A  40       2.080  -2.596  37.262  1.00 16.94           C  
ATOM    572  C   TYR A  40       2.145  -1.206  37.916  1.00 20.62           C  
ATOM    573  O   TYR A  40       2.261  -1.123  39.138  1.00 20.60           O  
ATOM    574  CB  TYR A  40       0.760  -3.319  37.613  1.00 21.35           C  
ATOM    575  CG  TYR A  40      -0.500  -2.477  37.428  1.00 27.16           C  
ATOM    576  CD1 TYR A  40      -0.762  -1.851  36.190  1.00 23.45           C  
ATOM    577  CD2 TYR A  40      -1.391  -2.279  38.503  1.00 35.39           C  
ATOM    578  CE1 TYR A  40      -1.894  -1.029  36.031  1.00 24.51           C  
ATOM    579  CE2 TYR A  40      -2.533  -1.471  38.339  1.00 38.67           C  
ATOM    580  CZ  TYR A  40      -2.781  -0.838  37.106  1.00 38.33           C  
ATOM    581  OH  TYR A  40      -3.876  -0.038  36.957  1.00 40.16           O  
ATOM    582  H   TYR A  40       3.055  -4.196  38.243  1.00  0.00           H  
ATOM    583  HA  TYR A  40       2.112  -2.485  36.180  1.00  0.00           H  
ATOM    584  HB3 TYR A  40       0.800  -3.646  38.653  1.00  0.00           H  
ATOM    585  HB2 TYR A  40       0.665  -4.227  37.019  1.00  0.00           H  
ATOM    586  HD1 TYR A  40      -0.082  -1.982  35.362  1.00  0.00           H  
ATOM    587  HD2 TYR A  40      -1.204  -2.744  39.460  1.00  0.00           H  
ATOM    588  HE1 TYR A  40      -2.072  -0.537  35.087  1.00  0.00           H  
ATOM    589  HE2 TYR A  40      -3.213  -1.327  39.165  1.00  0.00           H  
ATOM    590  HH  TYR A  40      -3.941   0.354  36.082  1.00  0.00           H  
ATOM    591  N   ASP A  41       2.046  -0.161  37.084  1.00 15.72           N  
ATOM    592  CA  ASP A  41       2.049   1.230  37.512  1.00 17.27           C  
ATOM    593  C   ASP A  41       0.644   1.803  37.221  1.00 20.93           C  
ATOM    594  O   ASP A  41       0.358   2.094  36.058  1.00 18.79           O  
ATOM    595  CB  ASP A  41       3.186   1.998  36.795  1.00 22.92           C  
ATOM    596  CG  ASP A  41       3.407   3.464  37.211  1.00 20.42           C  
ATOM    597  OD1 ASP A  41       2.819   3.906  38.224  1.00 24.72           O  
ATOM    598  OD2 ASP A  41       4.249   4.106  36.545  1.00 27.27           O1-
ATOM    599  H   ASP A  41       1.951  -0.319  36.089  1.00  0.00           H  
ATOM    600  HA  ASP A  41       2.283   1.294  38.573  1.00  0.00           H  
ATOM    601  HB3 ASP A  41       3.060   1.934  35.717  1.00  0.00           H  
ATOM    602  HB2 ASP A  41       4.118   1.470  36.991  1.00  0.00           H  
ATOM    603  N   PRO A  42      -0.205   1.962  38.268  1.00 19.89           N  
ATOM    604  CA  PRO A  42      -1.527   2.608  38.140  1.00 24.38           C  
ATOM    605  C   PRO A  42      -1.513   4.073  37.663  1.00 37.06           C  
ATOM    606  O   PRO A  42      -2.529   4.521  37.132  1.00 37.64           O  
ATOM    607  CB  PRO A  42      -2.148   2.509  39.547  1.00 33.15           C  
ATOM    608  CG  PRO A  42      -1.353   1.444  40.276  1.00 33.40           C  
ATOM    609  CD  PRO A  42       0.028   1.543  39.651  1.00 19.73           C  
ATOM    610  HA  PRO A  42      -2.115   2.014  37.440  1.00  0.00           H  
ATOM    611  HB3 PRO A  42      -3.213   2.274  39.517  1.00  0.00           H  
ATOM    612  HB2 PRO A  42      -2.041   3.453  40.087  1.00  0.00           H  
ATOM    613  HG3 PRO A  42      -1.778   0.464  40.061  1.00  0.00           H  
ATOM    614  HG2 PRO A  42      -1.349   1.568  41.359  1.00  0.00           H  
ATOM    615  HD2 PRO A  42       0.630   2.304  40.153  1.00  0.00           H  
ATOM    616  HD3 PRO A  42       0.532   0.585  39.742  1.00  0.00           H  
ATOM    617  N   SER A  43      -0.389   4.789  37.867  1.00 30.76           N  
ATOM    618  CA  SER A  43      -0.231   6.199  37.499  1.00 31.29           C  
ATOM    619  C   SER A  43      -0.065   6.442  35.986  1.00 32.44           C  
ATOM    620  O   SER A  43      -0.215   7.589  35.562  1.00 28.70           O  
ATOM    621  CB  SER A  43       0.894   6.848  38.341  1.00 19.73           C  
ATOM    622  OG  SER A  43       2.182   6.750  37.762  1.00 32.29           O  
ATOM    623  H   SER A  43       0.416   4.351  38.293  1.00  0.00           H  
ATOM    624  HA  SER A  43      -1.158   6.697  37.790  1.00  0.00           H  
ATOM    625  HB3 SER A  43       0.918   6.432  39.349  1.00  0.00           H  
ATOM    626  HB2 SER A  43       0.682   7.911  38.457  1.00  0.00           H  
ATOM    627  HG  SER A  43       2.491   5.839  37.844  1.00  0.00           H  
ATOM    628  N   LEU A  44       0.209   5.381  35.201  1.00 22.90           N  
ATOM    629  CA  LEU A  44       0.216   5.426  33.740  1.00 21.34           C  
ATOM    630  C   LEU A  44      -1.185   5.761  33.213  1.00 22.16           C  
ATOM    631  O   LEU A  44      -2.140   5.045  33.513  1.00 21.81           O  
ATOM    632  CB  LEU A  44       0.684   4.074  33.157  1.00 18.67           C  
ATOM    633  CG  LEU A  44       2.176   3.749  33.368  1.00 14.70           C  
ATOM    634  CD1 LEU A  44       2.495   2.319  32.898  1.00 19.18           C  
ATOM    635  CD2 LEU A  44       3.108   4.780  32.701  1.00 19.22           C  
ATOM    636  H   LEU A  44       0.324   4.468  35.619  1.00  0.00           H  
ATOM    637  HA  LEU A  44       0.902   6.217  33.433  1.00  0.00           H  
ATOM    638  HB3 LEU A  44       0.473   4.059  32.089  1.00  0.00           H  
ATOM    639  HB2 LEU A  44       0.077   3.272  33.581  1.00  0.00           H  
ATOM    640  HG  LEU A  44       2.371   3.785  34.438  1.00  0.00           H  
ATOM    641 HD11 LEU A  44       3.562   2.161  32.745  1.00  0.00           H  
ATOM    642 HD12 LEU A  44       2.168   1.592  33.640  1.00  0.00           H  
ATOM    643 HD13 LEU A  44       1.987   2.076  31.964  1.00  0.00           H  
ATOM    644 HD21 LEU A  44       3.860   4.308  32.072  1.00  0.00           H  
ATOM    645 HD22 LEU A  44       2.565   5.475  32.064  1.00  0.00           H  
ATOM    646 HD23 LEU A  44       3.638   5.367  33.453  1.00  0.00           H  
ATOM    647  N   LYS A  45      -1.264   6.845  32.430  1.00 23.78           N  
ATOM    648  CA  LYS A  45      -2.486   7.299  31.765  1.00 27.77           C  
ATOM    649  C   LYS A  45      -2.864   6.376  30.582  1.00 23.90           C  
ATOM    650  O   LYS A  45      -2.047   5.545  30.186  1.00 23.85           O  
ATOM    651  CB  LYS A  45      -2.287   8.787  31.386  1.00 30.89           C  
ATOM    652  CG  LYS A  45      -2.462   9.705  32.616  1.00 34.51           C  
ATOM    653  CD  LYS A  45      -1.761  11.076  32.561  1.00 40.85           C  
ATOM    654  CE  LYS A  45      -2.135  11.979  31.370  1.00 47.14           C  
ATOM    655  NZ  LYS A  45      -1.182  11.857  30.252  1.00 52.50           N1+
ATOM    656  H   LYS A  45      -0.427   7.374  32.232  1.00  0.00           H  
ATOM    657  HA  LYS A  45      -3.281   7.234  32.508  1.00  0.00           H  
ATOM    658  HB3 LYS A  45      -2.999   9.099  30.622  1.00  0.00           H  
ATOM    659  HB2 LYS A  45      -1.300   8.914  30.941  1.00  0.00           H  
ATOM    660  HG3 LYS A  45      -2.099   9.192  33.507  1.00  0.00           H  
ATOM    661  HG2 LYS A  45      -3.529   9.857  32.789  1.00  0.00           H  
ATOM    662  HD3 LYS A  45      -0.680  10.927  32.616  1.00  0.00           H  
ATOM    663  HD2 LYS A  45      -2.012  11.609  33.480  1.00  0.00           H  
ATOM    664  HE3 LYS A  45      -2.114  13.022  31.690  1.00  0.00           H  
ATOM    665  HE2 LYS A  45      -3.150  11.776  31.027  1.00  0.00           H  
ATOM    666  HZ1 LYS A  45      -1.177  10.906  29.916  1.00  0.00           H  
ATOM    667  HZ2 LYS A  45      -1.454  12.479  29.504  1.00  0.00           H  
ATOM    668  HZ3 LYS A  45      -0.254  12.102  30.568  1.00  0.00           H  
ATOM    669  N   PRO A  46      -4.085   6.510  30.018  1.00 28.81           N  
ATOM    670  CA  PRO A  46      -4.462   5.777  28.792  1.00 21.51           C  
ATOM    671  C   PRO A  46      -3.594   6.168  27.582  1.00 16.90           C  
ATOM    672  O   PRO A  46      -3.457   7.359  27.301  1.00 27.89           O  
ATOM    673  CB  PRO A  46      -5.944   6.143  28.586  1.00 24.99           C  
ATOM    674  CG  PRO A  46      -6.433   6.584  29.956  1.00 26.50           C  
ATOM    675  CD  PRO A  46      -5.214   7.277  30.544  1.00 37.57           C  
ATOM    676  HA  PRO A  46      -4.378   4.709  28.999  1.00  0.00           H  
ATOM    677  HB3 PRO A  46      -6.528   5.311  28.191  1.00  0.00           H  
ATOM    678  HB2 PRO A  46      -6.051   6.974  27.887  1.00  0.00           H  
ATOM    679  HG3 PRO A  46      -6.677   5.705  30.554  1.00  0.00           H  
ATOM    680  HG2 PRO A  46      -7.318   7.221  29.915  1.00  0.00           H  
ATOM    681  HD2 PRO A  46      -5.148   8.305  30.186  1.00  0.00           H  
ATOM    682  HD3 PRO A  46      -5.275   7.293  31.632  1.00  0.00           H  
ATOM    683  N   LEU A  47      -3.010   5.161  26.910  1.00 17.38           N  
ATOM    684  CA  LEU A  47      -2.238   5.338  25.678  1.00 13.01           C  
ATOM    685  C   LEU A  47      -3.173   5.705  24.511  1.00 22.77           C  
ATOM    686  O   LEU A  47      -4.194   5.044  24.321  1.00 21.36           O  
ATOM    687  CB  LEU A  47      -1.445   4.043  25.388  1.00 24.34           C  
ATOM    688  CG  LEU A  47      -0.428   4.149  24.225  1.00 20.36           C  
ATOM    689  CD1 LEU A  47       0.752   5.073  24.590  1.00 16.93           C  
ATOM    690  CD2 LEU A  47       0.043   2.750  23.776  1.00 19.18           C  
ATOM    691  H   LEU A  47      -3.161   4.208  27.207  1.00  0.00           H  
ATOM    692  HA  LEU A  47      -1.529   6.152  25.841  1.00  0.00           H  
ATOM    693  HB3 LEU A  47      -2.155   3.243  25.172  1.00  0.00           H  
ATOM    694  HB2 LEU A  47      -0.917   3.731  26.288  1.00  0.00           H  
ATOM    695  HG  LEU A  47      -0.921   4.587  23.357  1.00  0.00           H  
ATOM    696 HD11 LEU A  47       1.665   4.807  24.058  1.00  0.00           H  
ATOM    697 HD12 LEU A  47       0.528   6.107  24.330  1.00  0.00           H  
ATOM    698 HD13 LEU A  47       0.975   5.046  25.657  1.00  0.00           H  
ATOM    699 HD21 LEU A  47       1.125   2.672  23.690  1.00  0.00           H  
ATOM    700 HD22 LEU A  47      -0.275   1.968  24.466  1.00  0.00           H  
ATOM    701 HD23 LEU A  47      -0.369   2.500  22.797  1.00  0.00           H  
ATOM    702  N   SER A  48      -2.794   6.747  23.758  1.00 16.57           N  
ATOM    703  CA  SER A  48      -3.556   7.292  22.640  1.00 16.10           C  
ATOM    704  C   SER A  48      -2.691   7.230  21.375  1.00 19.71           C  
ATOM    705  O   SER A  48      -1.760   8.022  21.241  1.00 20.07           O  
ATOM    706  CB  SER A  48      -3.987   8.730  23.000  1.00 23.90           C  
ATOM    707  OG  SER A  48      -4.641   9.384  21.930  1.00 27.69           O  
ATOM    708  H   SER A  48      -1.935   7.235  23.978  1.00  0.00           H  
ATOM    709  HA  SER A  48      -4.462   6.707  22.463  1.00  0.00           H  
ATOM    710  HB3 SER A  48      -3.128   9.326  23.301  1.00  0.00           H  
ATOM    711  HB2 SER A  48      -4.664   8.711  23.855  1.00  0.00           H  
ATOM    712  HG  SER A  48      -4.016   9.501  21.210  1.00  0.00           H  
ATOM    713  N   VAL A  49      -3.040   6.302  20.471  1.00 15.40           N  
ATOM    714  CA  VAL A  49      -2.443   6.168  19.143  1.00 13.51           C  
ATOM    715  C   VAL A  49      -3.457   6.732  18.129  1.00 16.83           C  
ATOM    716  O   VAL A  49      -4.471   6.088  17.856  1.00 25.27           O  
ATOM    717  CB  VAL A  49      -2.140   4.678  18.802  1.00 19.36           C  
ATOM    718  CG1 VAL A  49      -1.583   4.495  17.377  1.00 24.49           C  
ATOM    719  CG2 VAL A  49      -1.167   4.037  19.807  1.00 33.80           C  
ATOM    720  H   VAL A  49      -3.818   5.687  20.663  1.00  0.00           H  
ATOM    721  HA  VAL A  49      -1.510   6.736  19.074  1.00  0.00           H  
ATOM    722  HB  VAL A  49      -3.068   4.107  18.869  1.00  0.00           H  
ATOM    723 HG11 VAL A  49      -1.248   3.472  17.209  1.00  0.00           H  
ATOM    724 HG12 VAL A  49      -2.322   4.718  16.607  1.00  0.00           H  
ATOM    725 HG13 VAL A  49      -0.726   5.148  17.217  1.00  0.00           H  
ATOM    726 HG21 VAL A  49      -1.028   2.977  19.592  1.00  0.00           H  
ATOM    727 HG22 VAL A  49      -0.186   4.506  19.763  1.00  0.00           H  
ATOM    728 HG23 VAL A  49      -1.530   4.109  20.833  1.00  0.00           H  
ATOM    729  N   SER A  50      -3.178   7.944  17.626  1.00 17.37           N  
ATOM    730  CA  SER A  50      -4.068   8.707  16.750  1.00 30.70           C  
ATOM    731  C   SER A  50      -3.426   8.816  15.361  1.00 25.92           C  
ATOM    732  O   SER A  50      -2.781   9.820  15.067  1.00 17.96           O  
ATOM    733  CB  SER A  50      -4.313  10.092  17.383  1.00 32.43           C  
ATOM    734  OG  SER A  50      -5.170   9.983  18.500  1.00 45.85           O  
ATOM    735  H   SER A  50      -2.321   8.411  17.891  1.00  0.00           H  
ATOM    736  HA  SER A  50      -5.033   8.212  16.626  1.00  0.00           H  
ATOM    737  HB3 SER A  50      -4.784  10.769  16.667  1.00  0.00           H  
ATOM    738  HB2 SER A  50      -3.376  10.553  17.693  1.00  0.00           H  
ATOM    739  HG  SER A  50      -5.358  10.865  18.830  1.00  0.00           H  
ATOM    740  N   TYR A  51      -3.592   7.758  14.552  1.00 20.99           N  
ATOM    741  CA  TYR A  51      -2.994   7.601  13.221  1.00 20.52           C  
ATOM    742  C   TYR A  51      -4.011   7.761  12.069  1.00 26.71           C  
ATOM    743  O   TYR A  51      -3.684   7.363  10.951  1.00 30.41           O  
ATOM    744  CB  TYR A  51      -2.332   6.205  13.143  1.00 16.64           C  
ATOM    745  CG  TYR A  51      -1.068   5.911  13.933  1.00 16.94           C  
ATOM    746  CD1 TYR A  51      -0.312   6.916  14.578  1.00 16.12           C  
ATOM    747  CD2 TYR A  51      -0.623   4.573  13.970  1.00 15.50           C  
ATOM    748  CE1 TYR A  51       0.881   6.577  15.248  1.00 14.85           C  
ATOM    749  CE2 TYR A  51       0.569   4.235  14.634  1.00 15.59           C  
ATOM    750  CZ  TYR A  51       1.321   5.237  15.271  1.00 15.89           C  
ATOM    751  OH  TYR A  51       2.469   4.892  15.915  1.00 14.70           O  
ATOM    752  H   TYR A  51      -4.132   6.970  14.883  1.00  0.00           H  
ATOM    753  HA  TYR A  51      -2.230   8.362  13.049  1.00  0.00           H  
ATOM    754  HB3 TYR A  51      -2.059   5.974  12.113  1.00  0.00           H  
ATOM    755  HB2 TYR A  51      -3.071   5.463  13.433  1.00  0.00           H  
ATOM    756  HD1 TYR A  51      -0.625   7.948  14.566  1.00  0.00           H  
ATOM    757  HD2 TYR A  51      -1.189   3.797  13.475  1.00  0.00           H  
ATOM    758  HE1 TYR A  51       1.454   7.350  15.738  1.00  0.00           H  
ATOM    759  HE2 TYR A  51       0.901   3.208  14.655  1.00  0.00           H  
ATOM    760  HH  TYR A  51       2.932   5.656  16.275  1.00  0.00           H  
ATOM    761  N   ASP A  52      -5.214   8.320  12.310  1.00 35.06           N  
ATOM    762  CA  ASP A  52      -6.253   8.432  11.270  1.00 34.47           C  
ATOM    763  C   ASP A  52      -5.858   9.387  10.119  1.00 33.53           C  
ATOM    764  O   ASP A  52      -6.216   9.110   8.975  1.00 35.98           O  
ATOM    765  CB  ASP A  52      -7.671   8.743  11.822  1.00 38.05           C  
ATOM    766  CG  ASP A  52      -7.986  10.205  12.178  1.00 46.27           C  
ATOM    767  OD1 ASP A  52      -7.256  10.775  13.020  1.00 76.63           O  
ATOM    768  OD2 ASP A  52      -8.939  10.741  11.569  1.00 38.20           O1-
ATOM    769  H   ASP A  52      -5.448   8.671  13.229  1.00  0.00           H  
ATOM    770  HA  ASP A  52      -6.328   7.445  10.812  1.00  0.00           H  
ATOM    771  HB3 ASP A  52      -7.815   8.169  12.739  1.00  0.00           H  
ATOM    772  HB2 ASP A  52      -8.418   8.356  11.128  1.00  0.00           H  
ATOM    773  N   GLN A  53      -5.114  10.460  10.440  1.00 26.67           N  
ATOM    774  CA  GLN A  53      -4.629  11.465   9.489  1.00 31.09           C  
ATOM    775  C   GLN A  53      -3.188  11.211   9.002  1.00 16.47           C  
ATOM    776  O   GLN A  53      -2.635  12.087   8.336  1.00 16.79           O  
ATOM    777  CB  GLN A  53      -4.786  12.876  10.113  1.00 37.77           C  
ATOM    778  CG  GLN A  53      -6.244  13.339  10.324  1.00 42.17           C  
ATOM    779  CD  GLN A  53      -7.089  13.366   9.045  1.00 45.51           C  
ATOM    780  OE1 GLN A  53      -6.620  13.782   7.987  1.00 54.82           O  
ATOM    781  NE2 GLN A  53      -8.350  12.941   9.144  1.00 67.82           N  
ATOM    782  H   GLN A  53      -4.885  10.620  11.410  1.00  0.00           H  
ATOM    783  HA  GLN A  53      -5.232  11.421   8.582  1.00  0.00           H  
ATOM    784  HB3 GLN A  53      -4.287  13.623   9.495  1.00  0.00           H  
ATOM    785  HB2 GLN A  53      -4.268  12.905  11.073  1.00  0.00           H  
ATOM    786  HG3 GLN A  53      -6.246  14.344  10.750  1.00  0.00           H  
ATOM    787  HG2 GLN A  53      -6.725  12.701  11.063  1.00  0.00           H  
ATOM    788 HE22 GLN A  53      -8.951  12.941   8.334  1.00  0.00           H  
ATOM    789 HE21 GLN A  53      -8.697  12.572  10.021  1.00  0.00           H  
ATOM    790  N   ALA A  54      -2.612  10.030   9.307  1.00 23.86           N  
ATOM    791  CA  ALA A  54      -1.275   9.594   8.885  1.00 25.49           C  
ATOM    792  C   ALA A  54      -1.089   9.664   7.362  1.00 29.72           C  
ATOM    793  O   ALA A  54      -1.806   8.978   6.633  1.00 32.47           O  
ATOM    794  CB  ALA A  54      -1.033   8.151   9.364  1.00 25.56           C  
ATOM    795  H   ALA A  54      -3.145   9.351   9.832  1.00  0.00           H  
ATOM    796  HA  ALA A  54      -0.550  10.255   9.361  1.00  0.00           H  
ATOM    797  HB1 ALA A  54      -0.004   7.843   9.181  1.00  0.00           H  
ATOM    798  HB2 ALA A  54      -1.220   8.033  10.429  1.00  0.00           H  
ATOM    799  HB3 ALA A  54      -1.687   7.446   8.851  1.00  0.00           H  
ATOM    800  N   THR A  55      -0.139  10.502   6.921  1.00 21.43           N  
ATOM    801  CA  THR A  55       0.174  10.698   5.510  1.00 23.79           C  
ATOM    802  C   THR A  55       1.590  10.165   5.265  1.00 17.24           C  
ATOM    803  O   THR A  55       2.562  10.871   5.529  1.00 18.79           O  
ATOM    804  CB  THR A  55       0.111  12.200   5.121  1.00 27.34           C  
ATOM    805  OG1 THR A  55      -1.214  12.656   5.311  1.00 27.78           O  
ATOM    806  CG2 THR A  55       0.499  12.509   3.662  1.00 28.52           C  
ATOM    807  H   THR A  55       0.413  11.032   7.579  1.00  0.00           H  
ATOM    808  HA  THR A  55      -0.515  10.150   4.864  1.00  0.00           H  
ATOM    809  HB  THR A  55       0.743  12.786   5.790  1.00  0.00           H  
ATOM    810  HG1 THR A  55      -1.479  12.455   6.212  1.00  0.00           H  
ATOM    811 HG21 THR A  55       0.342  13.563   3.434  1.00  0.00           H  
ATOM    812 HG22 THR A  55       1.548  12.298   3.463  1.00  0.00           H  
ATOM    813 HG23 THR A  55      -0.095  11.924   2.961  1.00  0.00           H  
ATOM    814  N   SER A  56       1.672   8.916   4.779  1.00 20.42           N  
ATOM    815  CA  SER A  56       2.917   8.320   4.298  1.00 22.18           C  
ATOM    816  C   SER A  56       3.351   8.971   2.968  1.00 26.92           C  
ATOM    817  O   SER A  56       2.511   9.508   2.243  1.00 26.14           O  
ATOM    818  CB  SER A  56       2.754   6.789   4.228  1.00 19.11           C  
ATOM    819  OG  SER A  56       1.950   6.392   3.144  1.00 18.24           O  
ATOM    820  H   SER A  56       0.832   8.379   4.617  1.00  0.00           H  
ATOM    821  HA  SER A  56       3.682   8.518   5.045  1.00  0.00           H  
ATOM    822  HB3 SER A  56       2.324   6.395   5.148  1.00  0.00           H  
ATOM    823  HB2 SER A  56       3.731   6.317   4.116  1.00  0.00           H  
ATOM    824  HG  SER A  56       2.514   6.350   2.362  1.00  0.00           H  
ATOM    825  N   LEU A  57       4.662   8.946   2.707  1.00 16.25           N  
ATOM    826  CA  LEU A  57       5.311   9.671   1.616  1.00 19.22           C  
ATOM    827  C   LEU A  57       6.104   8.704   0.733  1.00 24.04           C  
ATOM    828  O   LEU A  57       5.871   8.658  -0.475  1.00 20.38           O  
ATOM    829  CB  LEU A  57       6.236  10.755   2.238  1.00 20.50           C  
ATOM    830  CG  LEU A  57       5.718  12.211   2.185  1.00 33.64           C  
ATOM    831  CD1 LEU A  57       4.226  12.365   2.521  1.00 43.05           C  
ATOM    832  CD2 LEU A  57       6.575  13.125   3.087  1.00 32.92           C  
ATOM    833  H   LEU A  57       5.283   8.494   3.367  1.00  0.00           H  
ATOM    834  HA  LEU A  57       4.579  10.137   0.955  1.00  0.00           H  
ATOM    835  HB3 LEU A  57       7.214  10.755   1.750  1.00  0.00           H  
ATOM    836  HB2 LEU A  57       6.451  10.484   3.273  1.00  0.00           H  
ATOM    837  HG  LEU A  57       5.834  12.559   1.159  1.00  0.00           H  
ATOM    838 HD11 LEU A  57       3.946  13.415   2.594  1.00  0.00           H  
ATOM    839 HD12 LEU A  57       3.587  11.944   1.747  1.00  0.00           H  
ATOM    840 HD13 LEU A  57       3.984  11.884   3.468  1.00  0.00           H  
ATOM    841 HD21 LEU A  57       5.975  13.857   3.626  1.00  0.00           H  
ATOM    842 HD22 LEU A  57       7.138  12.565   3.834  1.00  0.00           H  
ATOM    843 HD23 LEU A  57       7.297  13.684   2.490  1.00  0.00           H  
ATOM    844  N   ARG A  58       7.051   7.984   1.349  1.00 16.15           N  
ATOM    845  CA  ARG A  58       8.104   7.261   0.650  1.00 13.68           C  
ATOM    846  C   ARG A  58       8.568   6.081   1.507  1.00 23.22           C  
ATOM    847  O   ARG A  58       8.514   6.164   2.732  1.00 16.17           O  
ATOM    848  CB  ARG A  58       9.249   8.262   0.357  1.00 10.50           C  
ATOM    849  CG  ARG A  58      10.377   7.733  -0.550  1.00 21.24           C  
ATOM    850  CD  ARG A  58      11.505   8.748  -0.810  1.00 26.39           C  
ATOM    851  NE  ARG A  58      12.406   8.914   0.347  1.00 23.72           N  
ATOM    852  CZ  ARG A  58      13.721   9.205   0.342  1.00 17.33           C  
ATOM    853  NH1 ARG A  58      14.422   9.363  -0.791  1.00 20.54           N  
ATOM    854  NH2 ARG A  58      14.354   9.341   1.512  1.00 18.44           N1+
ATOM    855  H   ARG A  58       7.157   8.046   2.352  1.00  0.00           H  
ATOM    856  HA  ARG A  58       7.711   6.867  -0.289  1.00  0.00           H  
ATOM    857  HB3 ARG A  58       9.665   8.616   1.302  1.00  0.00           H  
ATOM    858  HB2 ARG A  58       8.831   9.144  -0.128  1.00  0.00           H  
ATOM    859  HG3 ARG A  58       9.991   7.366  -1.500  1.00  0.00           H  
ATOM    860  HG2 ARG A  58      10.815   6.870  -0.050  1.00  0.00           H  
ATOM    861  HD3 ARG A  58      11.053   9.733  -0.925  1.00  0.00           H  
ATOM    862  HD2 ARG A  58      12.008   8.547  -1.755  1.00  0.00           H  
ATOM    863  HE  ARG A  58      11.954   8.869   1.255  1.00  0.00           H  
ATOM    864 HH12 ARG A  58      15.406   9.585  -0.762  1.00  0.00           H  
ATOM    865 HH11 ARG A  58      13.971   9.222  -1.683  1.00  0.00           H  
ATOM    866 HH22 ARG A  58      15.335   9.570   1.551  1.00  0.00           H  
ATOM    867 HH21 ARG A  58      13.847   9.191   2.379  1.00  0.00           H  
ATOM    868  N   ILE A  59       9.050   5.024   0.840  1.00 14.85           N  
ATOM    869  CA  ILE A  59       9.762   3.918   1.467  1.00 12.76           C  
ATOM    870  C   ILE A  59      11.211   3.922   0.936  1.00 19.35           C  
ATOM    871  O   ILE A  59      11.406   4.086  -0.265  1.00 13.85           O  
ATOM    872  CB  ILE A  59       9.054   2.559   1.204  1.00 16.78           C  
ATOM    873  CG1 ILE A  59       9.548   1.461   2.172  1.00 13.16           C  
ATOM    874  CG2 ILE A  59       9.095   2.073  -0.260  1.00 13.59           C  
ATOM    875  CD1 ILE A  59       8.668   0.202   2.173  1.00 16.42           C  
ATOM    876  H   ILE A  59       9.048   5.028  -0.173  1.00  0.00           H  
ATOM    877  HA  ILE A  59       9.785   4.075   2.538  1.00  0.00           H  
ATOM    878  HB  ILE A  59       8.001   2.727   1.440  1.00  0.00           H  
ATOM    879 HG13 ILE A  59       9.583   1.855   3.188  1.00  0.00           H  
ATOM    880 HG12 ILE A  59      10.575   1.188   1.933  1.00  0.00           H  
ATOM    881 HG21 ILE A  59       8.449   1.212  -0.409  1.00  0.00           H  
ATOM    882 HG22 ILE A  59       8.752   2.845  -0.944  1.00  0.00           H  
ATOM    883 HG23 ILE A  59      10.096   1.771  -0.565  1.00  0.00           H  
ATOM    884 HD11 ILE A  59       8.609  -0.238   3.168  1.00  0.00           H  
ATOM    885 HD12 ILE A  59       7.647   0.415   1.861  1.00  0.00           H  
ATOM    886 HD13 ILE A  59       9.073  -0.556   1.504  1.00  0.00           H  
ATOM    887  N   LEU A  60      12.188   3.798   1.847  1.00 15.19           N  
ATOM    888  CA  LEU A  60      13.624   3.910   1.583  1.00 15.39           C  
ATOM    889  C   LEU A  60      14.329   2.687   2.175  1.00 12.51           C  
ATOM    890  O   LEU A  60      14.151   2.446   3.363  1.00 15.78           O  
ATOM    891  CB  LEU A  60      14.146   5.212   2.258  1.00 16.60           C  
ATOM    892  CG  LEU A  60      15.690   5.400   2.316  1.00 24.12           C  
ATOM    893  CD1 LEU A  60      16.313   5.583   0.925  1.00 15.99           C  
ATOM    894  CD2 LEU A  60      16.111   6.539   3.263  1.00 16.32           C  
ATOM    895  H   LEU A  60      11.934   3.685   2.820  1.00  0.00           H  
ATOM    896  HA  LEU A  60      13.827   3.952   0.512  1.00  0.00           H  
ATOM    897  HB3 LEU A  60      13.770   5.229   3.283  1.00  0.00           H  
ATOM    898  HB2 LEU A  60      13.693   6.078   1.772  1.00  0.00           H  
ATOM    899  HG  LEU A  60      16.136   4.512   2.756  1.00  0.00           H  
ATOM    900 HD11 LEU A  60      17.349   5.916   0.994  1.00  0.00           H  
ATOM    901 HD12 LEU A  60      16.316   4.649   0.366  1.00  0.00           H  
ATOM    902 HD13 LEU A  60      15.769   6.328   0.346  1.00  0.00           H  
ATOM    903 HD21 LEU A  60      16.945   6.227   3.893  1.00  0.00           H  
ATOM    904 HD22 LEU A  60      16.433   7.426   2.717  1.00  0.00           H  
ATOM    905 HD23 LEU A  60      15.308   6.839   3.932  1.00  0.00           H  
ATOM    906  N   ASN A  61      15.200   2.027   1.393  1.00 10.71           N  
ATOM    907  CA  ASN A  61      16.239   1.135   1.914  1.00 11.89           C  
ATOM    908  C   ASN A  61      17.454   2.000   2.290  1.00 16.13           C  
ATOM    909  O   ASN A  61      18.074   2.587   1.404  1.00 14.97           O  
ATOM    910  CB  ASN A  61      16.589   0.070   0.849  1.00 14.32           C  
ATOM    911  CG  ASN A  61      17.510  -1.059   1.344  1.00 17.51           C  
ATOM    912  OD1 ASN A  61      18.475  -0.832   2.068  1.00 14.56           O  
ATOM    913  ND2 ASN A  61      17.240  -2.290   0.919  1.00 14.85           N  
ATOM    914  H   ASN A  61      15.300   2.296   0.422  1.00  0.00           H  
ATOM    915  HA  ASN A  61      15.891   0.616   2.810  1.00  0.00           H  
ATOM    916  HB3 ASN A  61      17.033   0.534  -0.033  1.00  0.00           H  
ATOM    917  HB2 ASN A  61      15.657  -0.382   0.513  1.00  0.00           H  
ATOM    918 HD22 ASN A  61      17.843  -3.058   1.180  1.00  0.00           H  
ATOM    919 HD21 ASN A  61      16.465  -2.457   0.290  1.00  0.00           H  
ATOM    920  N   ASN A  62      17.758   2.068   3.596  1.00 12.15           N  
ATOM    921  CA  ASN A  62      18.841   2.886   4.157  1.00 12.70           C  
ATOM    922  C   ASN A  62      20.172   2.122   4.337  1.00 18.56           C  
ATOM    923  O   ASN A  62      21.139   2.725   4.801  1.00 15.86           O  
ATOM    924  CB  ASN A  62      18.349   3.569   5.460  1.00 10.39           C  
ATOM    925  CG  ASN A  62      17.863   2.620   6.564  1.00 18.00           C  
ATOM    926  OD1 ASN A  62      18.363   1.512   6.716  1.00 17.49           O  
ATOM    927  ND2 ASN A  62      16.893   3.064   7.360  1.00 21.65           N  
ATOM    928  H   ASN A  62      17.213   1.535   4.261  1.00  0.00           H  
ATOM    929  HA  ASN A  62      19.051   3.695   3.455  1.00  0.00           H  
ATOM    930  HB3 ASN A  62      17.524   4.237   5.207  1.00  0.00           H  
ATOM    931  HB2 ASN A  62      19.131   4.205   5.874  1.00  0.00           H  
ATOM    932 HD22 ASN A  62      16.557   2.490   8.124  1.00  0.00           H  
ATOM    933 HD21 ASN A  62      16.507   3.990   7.237  1.00  0.00           H  
ATOM    934  N   GLY A  63      20.210   0.829   3.968  1.00 15.03           N  
ATOM    935  CA  GLY A  63      21.404  -0.012   4.035  1.00 13.44           C  
ATOM    936  C   GLY A  63      21.523  -0.798   5.347  1.00 16.42           C  
ATOM    937  O   GLY A  63      22.504  -1.525   5.498  1.00 16.18           O  
ATOM    938  H   GLY A  63      19.376   0.402   3.585  1.00  0.00           H  
ATOM    939  HA3 GLY A  63      22.309   0.578   3.899  1.00  0.00           H  
ATOM    940  HA2 GLY A  63      21.360  -0.730   3.218  1.00  0.00           H  
ATOM    941  N   HIS A  64      20.549  -0.688   6.266  1.00 12.46           N  
ATOM    942  CA  HIS A  64      20.483  -1.483   7.496  1.00 11.90           C  
ATOM    943  C   HIS A  64      19.064  -1.995   7.795  1.00 15.41           C  
ATOM    944  O   HIS A  64      18.933  -3.052   8.405  1.00 24.56           O  
ATOM    945  CB  HIS A  64      21.117  -0.727   8.678  1.00 13.70           C  
ATOM    946  CG  HIS A  64      20.504   0.594   9.064  1.00 13.53           C  
ATOM    947  ND1 HIS A  64      21.015   1.821   8.624  1.00 18.82           N  
ATOM    948  CD2 HIS A  64      19.446   0.830   9.916  1.00 14.80           C  
ATOM    949  CE1 HIS A  64      20.267   2.734   9.225  1.00 18.07           C  
ATOM    950  NE2 HIS A  64      19.325   2.203  10.001  1.00 18.03           N  
ATOM    951  H   HIS A  64      19.790  -0.041   6.106  1.00  0.00           H  
ATOM    952  HA  HIS A  64      21.076  -2.387   7.358  1.00  0.00           H  
ATOM    953  HB3 HIS A  64      22.177  -0.566   8.477  1.00  0.00           H  
ATOM    954  HB2 HIS A  64      21.084  -1.355   9.562  1.00  0.00           H  
ATOM    955  HD2 HIS A  64      18.804   0.157  10.464  1.00  0.00           H  
ATOM    956  HE1 HIS A  64      20.411   3.798   9.104  1.00  0.00           H  
ATOM    957  HE2 HIS A  64      18.661   2.709  10.578  1.00  0.00           H  
ATOM    958  N   ALA A  65      18.037  -1.279   7.320  1.00 12.32           N  
ATOM    959  CA  ALA A  65      16.626  -1.655   7.350  1.00  9.73           C  
ATOM    960  C   ALA A  65      15.908  -0.926   6.200  1.00 10.95           C  
ATOM    961  O   ALA A  65      16.568  -0.479   5.257  1.00 16.38           O  
ATOM    962  CB  ALA A  65      16.030  -1.355   8.739  1.00 17.32           C  
ATOM    963  H   ALA A  65      18.225  -0.401   6.853  1.00  0.00           H  
ATOM    964  HA  ALA A  65      16.534  -2.724   7.165  1.00  0.00           H  
ATOM    965  HB1 ALA A  65      14.996  -1.689   8.816  1.00  0.00           H  
ATOM    966  HB2 ALA A  65      16.587  -1.859   9.529  1.00  0.00           H  
ATOM    967  HB3 ALA A  65      16.053  -0.288   8.950  1.00  0.00           H  
ATOM    968  N   PHE A  66      14.575  -0.794   6.297  1.00 12.54           N  
ATOM    969  CA  PHE A  66      13.806   0.105   5.441  1.00 12.79           C  
ATOM    970  C   PHE A  66      12.880   0.972   6.301  1.00 14.10           C  
ATOM    971  O   PHE A  66      12.206   0.449   7.187  1.00 15.12           O  
ATOM    972  CB  PHE A  66      13.071  -0.668   4.319  1.00 11.52           C  
ATOM    973  CG  PHE A  66      11.936  -1.589   4.742  1.00 11.38           C  
ATOM    974  CD1 PHE A  66      10.636  -1.079   4.948  1.00 14.01           C  
ATOM    975  CD2 PHE A  66      12.205  -2.926   5.093  1.00 18.28           C  
ATOM    976  CE1 PHE A  66       9.634  -1.911   5.426  1.00 14.10           C  
ATOM    977  CE2 PHE A  66      11.185  -3.750   5.550  1.00 11.73           C  
ATOM    978  CZ  PHE A  66       9.900  -3.246   5.703  1.00 15.94           C  
ATOM    979  H   PHE A  66      14.079  -1.186   7.085  1.00  0.00           H  
ATOM    980  HA  PHE A  66      14.514   0.780   4.973  1.00  0.00           H  
ATOM    981  HB3 PHE A  66      13.796  -1.243   3.739  1.00  0.00           H  
ATOM    982  HB2 PHE A  66      12.654   0.056   3.617  1.00  0.00           H  
ATOM    983  HD1 PHE A  66      10.423  -0.040   4.749  1.00  0.00           H  
ATOM    984  HD2 PHE A  66      13.207  -3.311   4.995  1.00  0.00           H  
ATOM    985  HE1 PHE A  66       8.645  -1.509   5.589  1.00  0.00           H  
ATOM    986  HE2 PHE A  66      11.393  -4.783   5.796  1.00  0.00           H  
ATOM    987  HZ  PHE A  66       9.112  -3.889   6.063  1.00  0.00           H  
ATOM    988  N   ASN A  67      12.859   2.279   5.996  1.00 13.85           N  
ATOM    989  CA  ASN A  67      11.986   3.273   6.617  1.00 16.30           C  
ATOM    990  C   ASN A  67      10.807   3.547   5.683  1.00 17.37           C  
ATOM    991  O   ASN A  67      11.044   3.957   4.550  1.00 13.39           O  
ATOM    992  CB  ASN A  67      12.752   4.602   6.831  1.00 15.88           C  
ATOM    993  CG  ASN A  67      13.842   4.567   7.902  1.00 16.97           C  
ATOM    994  OD1 ASN A  67      13.873   3.689   8.759  1.00 16.86           O  
ATOM    995  ND2 ASN A  67      14.740   5.552   7.863  1.00 15.48           N  
ATOM    996  H   ASN A  67      13.428   2.612   5.227  1.00  0.00           H  
ATOM    997  HA  ASN A  67      11.643   2.900   7.580  1.00  0.00           H  
ATOM    998  HB3 ASN A  67      12.047   5.375   7.144  1.00  0.00           H  
ATOM    999  HB2 ASN A  67      13.186   4.947   5.890  1.00  0.00           H  
ATOM   1000 HD22 ASN A  67      15.481   5.599   8.549  1.00  0.00           H  
ATOM   1001 HD21 ASN A  67      14.677   6.272   7.158  1.00  0.00           H  
ATOM   1002  N   VAL A  68       9.578   3.405   6.201  1.00 13.12           N  
ATOM   1003  CA  VAL A  68       8.375   4.016   5.637  1.00 11.29           C  
ATOM   1004  C   VAL A  68       8.195   5.370   6.340  1.00 20.59           C  
ATOM   1005  O   VAL A  68       7.988   5.398   7.551  1.00 14.55           O  
ATOM   1006  CB  VAL A  68       7.108   3.147   5.867  1.00 13.60           C  
ATOM   1007  CG1 VAL A  68       5.782   3.877   5.555  1.00 21.37           C  
ATOM   1008  CG2 VAL A  68       7.185   1.845   5.052  1.00 14.33           C  
ATOM   1009  H   VAL A  68       9.485   3.058   7.148  1.00  0.00           H  
ATOM   1010  HA  VAL A  68       8.494   4.170   4.564  1.00  0.00           H  
ATOM   1011  HB  VAL A  68       7.079   2.859   6.919  1.00  0.00           H  
ATOM   1012 HG11 VAL A  68       4.938   3.187   5.530  1.00  0.00           H  
ATOM   1013 HG12 VAL A  68       5.545   4.631   6.302  1.00  0.00           H  
ATOM   1014 HG13 VAL A  68       5.831   4.382   4.592  1.00  0.00           H  
ATOM   1015 HG21 VAL A  68       6.318   1.209   5.229  1.00  0.00           H  
ATOM   1016 HG22 VAL A  68       7.221   2.056   3.983  1.00  0.00           H  
ATOM   1017 HG23 VAL A  68       8.071   1.263   5.309  1.00  0.00           H  
ATOM   1018  N   GLU A  69       8.322   6.451   5.565  1.00 14.49           N  
ATOM   1019  CA  GLU A  69       8.403   7.831   6.031  1.00 12.60           C  
ATOM   1020  C   GLU A  69       7.035   8.516   5.943  1.00 17.72           C  
ATOM   1021  O   GLU A  69       6.256   8.200   5.043  1.00 20.17           O  
ATOM   1022  CB  GLU A  69       9.414   8.566   5.134  1.00 19.65           C  
ATOM   1023  CG  GLU A  69      10.818   7.916   5.122  1.00 25.61           C  
ATOM   1024  CD  GLU A  69      11.806   8.524   4.119  1.00 32.29           C  
ATOM   1025  OE1 GLU A  69      11.419   9.423   3.339  1.00 26.74           O  
ATOM   1026  OE2 GLU A  69      12.965   8.059   4.137  1.00 21.37           O1-
ATOM   1027  H   GLU A  69       8.467   6.324   4.570  1.00  0.00           H  
ATOM   1028  HA  GLU A  69       8.757   7.858   7.063  1.00  0.00           H  
ATOM   1029  HB3 GLU A  69       9.504   9.602   5.466  1.00  0.00           H  
ATOM   1030  HB2 GLU A  69       9.015   8.610   4.118  1.00  0.00           H  
ATOM   1031  HG3 GLU A  69      10.750   6.855   4.883  1.00  0.00           H  
ATOM   1032  HG2 GLU A  69      11.250   7.976   6.122  1.00  0.00           H  
ATOM   1033  N   PHE A  70       6.792   9.456   6.870  1.00 13.76           N  
ATOM   1034  CA  PHE A  70       5.550  10.217   7.000  1.00 15.05           C  
ATOM   1035  C   PHE A  70       5.818  11.721   6.947  1.00 21.36           C  
ATOM   1036  O   PHE A  70       6.882  12.170   7.378  1.00 16.46           O  
ATOM   1037  CB  PHE A  70       4.852   9.862   8.334  1.00 16.98           C  
ATOM   1038  CG  PHE A  70       4.268   8.465   8.377  1.00 12.05           C  
ATOM   1039  CD1 PHE A  70       5.111   7.365   8.625  1.00 19.41           C  
ATOM   1040  CD2 PHE A  70       2.934   8.231   7.989  1.00 15.76           C  
ATOM   1041  CE1 PHE A  70       4.623   6.075   8.508  1.00 14.40           C  
ATOM   1042  CE2 PHE A  70       2.457   6.930   7.889  1.00 16.73           C  
ATOM   1043  CZ  PHE A  70       3.300   5.857   8.146  1.00 16.05           C  
ATOM   1044  H   PHE A  70       7.500   9.665   7.563  1.00  0.00           H  
ATOM   1045  HA  PHE A  70       4.881   9.984   6.175  1.00  0.00           H  
ATOM   1046  HB3 PHE A  70       4.048  10.569   8.543  1.00  0.00           H  
ATOM   1047  HB2 PHE A  70       5.559   9.967   9.159  1.00  0.00           H  
ATOM   1048  HD1 PHE A  70       6.143   7.529   8.877  1.00  0.00           H  
ATOM   1049  HD2 PHE A  70       2.280   9.060   7.767  1.00  0.00           H  
ATOM   1050  HE1 PHE A  70       5.293   5.248   8.677  1.00  0.00           H  
ATOM   1051  HE2 PHE A  70       1.435   6.754   7.591  1.00  0.00           H  
ATOM   1052  HZ  PHE A  70       2.919   4.853   8.050  1.00  0.00           H  
ATOM   1053  N   ASP A  71       4.802  12.469   6.485  1.00 17.04           N  
ATOM   1054  CA  ASP A  71       4.738  13.923   6.600  1.00 18.26           C  
ATOM   1055  C   ASP A  71       4.494  14.300   8.070  1.00 24.23           C  
ATOM   1056  O   ASP A  71       3.412  14.052   8.603  1.00 25.86           O  
ATOM   1057  CB  ASP A  71       3.659  14.549   5.680  1.00 23.10           C  
ATOM   1058  CG  ASP A  71       3.597  16.088   5.679  1.00 33.45           C  
ATOM   1059  OD1 ASP A  71       4.645  16.729   5.916  1.00 34.28           O  
ATOM   1060  OD2 ASP A  71       2.524  16.609   5.308  1.00 70.94           O1-
ATOM   1061  H   ASP A  71       3.963  12.014   6.148  1.00  0.00           H  
ATOM   1062  HA  ASP A  71       5.711  14.307   6.285  1.00  0.00           H  
ATOM   1063  HB3 ASP A  71       2.680  14.140   5.933  1.00  0.00           H  
ATOM   1064  HB2 ASP A  71       3.839  14.229   4.658  1.00  0.00           H  
ATOM   1065  N   ASP A  72       5.529  14.900   8.666  1.00 23.97           N  
ATOM   1066  CA  ASP A  72       5.595  15.345  10.054  1.00 20.04           C  
ATOM   1067  C   ASP A  72       5.719  16.882  10.137  1.00 27.88           C  
ATOM   1068  O   ASP A  72       6.144  17.387  11.176  1.00 27.02           O  
ATOM   1069  CB  ASP A  72       6.735  14.634  10.835  1.00 18.91           C  
ATOM   1070  CG  ASP A  72       8.185  14.836  10.337  1.00 22.25           C  
ATOM   1071  OD1 ASP A  72       8.402  15.125   9.139  1.00 28.59           O  
ATOM   1072  OD2 ASP A  72       9.084  14.591  11.165  1.00 23.37           O1-
ATOM   1073  H   ASP A  72       6.388  15.026   8.146  1.00  0.00           H  
ATOM   1074  HA  ASP A  72       4.659  15.097  10.556  1.00  0.00           H  
ATOM   1075  HB3 ASP A  72       6.552  13.561  10.774  1.00  0.00           H  
ATOM   1076  HB2 ASP A  72       6.665  14.872  11.897  1.00  0.00           H  
ATOM   1077  N   SER A  73       5.333  17.615   9.076  1.00 40.28           N  
ATOM   1078  CA  SER A  73       5.287  19.083   9.068  1.00 46.11           C  
ATOM   1079  C   SER A  73       4.116  19.676   9.885  1.00 49.33           C  
ATOM   1080  O   SER A  73       4.118  20.879  10.142  1.00 37.31           O  
ATOM   1081  CB  SER A  73       5.299  19.597   7.611  1.00 38.77           C  
ATOM   1082  OG  SER A  73       4.052  19.441   6.959  1.00 35.86           O  
ATOM   1083  H   SER A  73       5.018  17.152   8.232  1.00  0.00           H  
ATOM   1084  HA  SER A  73       6.208  19.439   9.534  1.00  0.00           H  
ATOM   1085  HB3 SER A  73       6.075  19.093   7.033  1.00  0.00           H  
ATOM   1086  HB2 SER A  73       5.548  20.659   7.597  1.00  0.00           H  
ATOM   1087  HG  SER A  73       4.016  18.555   6.581  1.00  0.00           H  
ATOM   1088  N   GLN A  74       3.152  18.825  10.276  1.00 52.88           N  
ATOM   1089  CA  GLN A  74       1.918  19.185  10.971  1.00 57.17           C  
ATOM   1090  C   GLN A  74       1.513  18.008  11.880  1.00 51.51           C  
ATOM   1091  O   GLN A  74       1.921  16.876  11.611  1.00 31.50           O  
ATOM   1092  CB  GLN A  74       0.844  19.490   9.894  1.00 62.47           C  
ATOM   1093  CG  GLN A  74       0.068  20.794  10.154  1.00 60.47           C  
ATOM   1094  CD  GLN A  74      -0.901  21.144   9.018  1.00 56.77           C  
ATOM   1095  OE1 GLN A  74      -0.653  20.844   7.852  1.00 52.08           O  
ATOM   1096  NE2 GLN A  74      -2.006  21.811   9.353  1.00 58.49           N  
ATOM   1097  H   GLN A  74       3.243  17.846  10.045  1.00  0.00           H  
ATOM   1098  HA  GLN A  74       2.098  20.057  11.603  1.00  0.00           H  
ATOM   1099  HB3 GLN A  74       0.140  18.661   9.802  1.00  0.00           H  
ATOM   1100  HB2 GLN A  74       1.318  19.564   8.913  1.00  0.00           H  
ATOM   1101  HG3 GLN A  74       0.770  21.623  10.260  1.00  0.00           H  
ATOM   1102  HG2 GLN A  74      -0.476  20.716  11.096  1.00  0.00           H  
ATOM   1103 HE22 GLN A  74      -2.667  22.081   8.640  1.00  0.00           H  
ATOM   1104 HE21 GLN A  74      -2.184  22.061  10.315  1.00  0.00           H  
ATOM   1105  N   ASP A  75       0.710  18.285  12.928  1.00 48.60           N  
ATOM   1106  CA  ASP A  75       0.139  17.289  13.855  1.00 49.28           C  
ATOM   1107  C   ASP A  75      -0.940  16.418  13.186  1.00 50.45           C  
ATOM   1108  O   ASP A  75      -2.134  16.640  13.382  1.00 85.08           O  
ATOM   1109  CB  ASP A  75      -0.381  17.925  15.180  1.00 40.72           C  
ATOM   1110  CG  ASP A  75       0.673  18.154  16.274  1.00 37.00           C  
ATOM   1111  OD1 ASP A  75       1.533  17.264  16.460  1.00 51.08           O  
ATOM   1112  OD2 ASP A  75       0.530  19.149  17.018  1.00 58.17           O1-
ATOM   1113  H   ASP A  75       0.417  19.239  13.082  1.00  0.00           H  
ATOM   1114  HA  ASP A  75       0.946  16.593  14.094  1.00  0.00           H  
ATOM   1115  HB3 ASP A  75      -1.164  17.314  15.632  1.00  0.00           H  
ATOM   1116  HB2 ASP A  75      -0.856  18.880  14.946  1.00  0.00           H  
ATOM   1117  N   LYS A  76      -0.469  15.430  12.415  1.00 52.69           N  
ATOM   1118  CA  LYS A  76      -1.260  14.417  11.733  1.00 44.92           C  
ATOM   1119  C   LYS A  76      -1.299  13.157  12.612  1.00 37.48           C  
ATOM   1120  O   LYS A  76      -2.109  13.098  13.536  1.00 40.50           O  
ATOM   1121  CB  LYS A  76      -0.650  14.185  10.335  1.00  0.00           C  
ATOM   1122  CG  LYS A  76      -0.872  15.366   9.379  1.00  0.00           C  
ATOM   1123  CD  LYS A  76      -0.383  15.060   7.953  1.00  0.00           C  
ATOM   1124  CE  LYS A  76      -0.534  16.231   6.966  1.00  0.00           C  
ATOM   1125  NZ  LYS A  76      -1.943  16.582   6.708  1.00  0.00           N1+
ATOM   1126  H   LYS A  76       0.532  15.356  12.290  1.00  0.00           H  
ATOM   1127  HA  LYS A  76      -2.289  14.760  11.610  1.00  0.00           H  
ATOM   1128  HB2 LYS A  76       0.418  13.967  10.407  1.00  0.00           H  
ATOM   1129  HB3 LYS A  76      -1.108  13.302   9.893  1.00  0.00           H  
ATOM   1130  HG2 LYS A  76      -1.933  15.616   9.365  1.00  0.00           H  
ATOM   1131  HG3 LYS A  76      -0.351  16.245   9.759  1.00  0.00           H  
ATOM   1132  HD2 LYS A  76       0.669  14.774   7.991  1.00  0.00           H  
ATOM   1133  HD3 LYS A  76      -0.909  14.186   7.570  1.00  0.00           H  
ATOM   1134  HE2 LYS A  76      -0.002  17.110   7.333  1.00  0.00           H  
ATOM   1135  HE3 LYS A  76      -0.081  15.959   6.012  1.00  0.00           H  
ATOM   1136  HZ1 LYS A  76      -2.386  16.857   7.572  1.00  0.00           H  
ATOM   1137  HZ2 LYS A  76      -1.981  17.348   6.050  1.00  0.00           H  
ATOM   1138  HZ3 LYS A  76      -2.422  15.782   6.321  1.00  0.00           H  
ATOM   1139  N   ALA A  77      -0.420  12.184  12.318  1.00 27.14           N  
ATOM   1140  CA  ALA A  77      -0.220  10.980  13.115  1.00 22.35           C  
ATOM   1141  C   ALA A  77       0.565  11.298  14.391  1.00 27.12           C  
ATOM   1142  O   ALA A  77       1.710  11.738  14.288  1.00 23.51           O  
ATOM   1143  CB  ALA A  77       0.516   9.940  12.270  1.00 23.87           C  
ATOM   1144  H   ALA A  77       0.216  12.309  11.544  1.00  0.00           H  
ATOM   1145  HA  ALA A  77      -1.195  10.571  13.371  1.00  0.00           H  
ATOM   1146  HB1 ALA A  77       0.840   9.091  12.871  1.00  0.00           H  
ATOM   1147  HB2 ALA A  77      -0.144   9.557  11.503  1.00  0.00           H  
ATOM   1148  HB3 ALA A  77       1.386  10.364  11.770  1.00  0.00           H  
ATOM   1149  N   VAL A  78      -0.067  11.086  15.556  1.00 14.67           N  
ATOM   1150  CA  VAL A  78       0.524  11.403  16.854  1.00 22.27           C  
ATOM   1151  C   VAL A  78       0.302  10.276  17.876  1.00 18.22           C  
ATOM   1152  O   VAL A  78      -0.675   9.532  17.795  1.00 20.12           O  
ATOM   1153  CB  VAL A  78      -0.022  12.738  17.446  1.00 35.43           C  
ATOM   1154  CG1 VAL A  78       0.300  13.950  16.552  1.00 34.61           C  
ATOM   1155  CG2 VAL A  78      -1.514  12.731  17.831  1.00 36.72           C  
ATOM   1156  H   VAL A  78      -1.009  10.718  15.565  1.00  0.00           H  
ATOM   1157  HA  VAL A  78       1.602  11.499  16.733  1.00  0.00           H  
ATOM   1158  HB  VAL A  78       0.527  12.909  18.372  1.00  0.00           H  
ATOM   1159 HG11 VAL A  78      -0.012  14.881  17.026  1.00  0.00           H  
ATOM   1160 HG12 VAL A  78       1.369  14.027  16.357  1.00  0.00           H  
ATOM   1161 HG13 VAL A  78      -0.211  13.892  15.591  1.00  0.00           H  
ATOM   1162 HG21 VAL A  78      -1.825  13.708  18.201  1.00  0.00           H  
ATOM   1163 HG22 VAL A  78      -2.141  12.491  16.970  1.00  0.00           H  
ATOM   1164 HG23 VAL A  78      -1.730  12.014  18.621  1.00  0.00           H  
ATOM   1165  N   LEU A  79       1.238  10.216  18.832  1.00 15.94           N  
ATOM   1166  CA  LEU A  79       1.249   9.337  19.989  1.00 14.53           C  
ATOM   1167  C   LEU A  79       1.273  10.219  21.245  1.00 23.09           C  
ATOM   1168  O   LEU A  79       2.114  11.111  21.358  1.00 16.48           O  
ATOM   1169  CB  LEU A  79       2.480   8.414  19.893  1.00 15.30           C  
ATOM   1170  CG  LEU A  79       2.652   7.407  21.051  1.00 16.50           C  
ATOM   1171  CD1 LEU A  79       1.470   6.423  21.161  1.00 25.14           C  
ATOM   1172  CD2 LEU A  79       4.005   6.680  20.944  1.00 16.29           C  
ATOM   1173  H   LEU A  79       2.007  10.875  18.794  1.00  0.00           H  
ATOM   1174  HA  LEU A  79       0.346   8.729  19.992  1.00  0.00           H  
ATOM   1175  HB3 LEU A  79       3.376   9.031  19.817  1.00  0.00           H  
ATOM   1176  HB2 LEU A  79       2.420   7.855  18.958  1.00  0.00           H  
ATOM   1177  HG  LEU A  79       2.684   7.976  21.977  1.00  0.00           H  
ATOM   1178 HD11 LEU A  79       1.797   5.390  21.282  1.00  0.00           H  
ATOM   1179 HD12 LEU A  79       0.846   6.667  22.021  1.00  0.00           H  
ATOM   1180 HD13 LEU A  79       0.832   6.462  20.280  1.00  0.00           H  
ATOM   1181 HD21 LEU A  79       4.432   6.502  21.928  1.00  0.00           H  
ATOM   1182 HD22 LEU A  79       3.908   5.719  20.441  1.00  0.00           H  
ATOM   1183 HD23 LEU A  79       4.737   7.263  20.385  1.00  0.00           H  
ATOM   1184  N   LYS A  80       0.323   9.956  22.149  1.00 15.38           N  
ATOM   1185  CA  LYS A  80       0.075  10.712  23.372  1.00 18.34           C  
ATOM   1186  C   LYS A  80      -0.274   9.751  24.513  1.00 13.78           C  
ATOM   1187  O   LYS A  80      -0.603   8.590  24.267  1.00 15.49           O  
ATOM   1188  CB  LYS A  80      -1.102  11.682  23.126  1.00 22.63           C  
ATOM   1189  CG  LYS A  80      -0.778  12.877  22.217  1.00 27.67           C  
ATOM   1190  CD  LYS A  80      -2.018  13.704  21.832  1.00 29.66           C  
ATOM   1191  CE  LYS A  80      -2.823  14.288  23.011  1.00 27.26           C  
ATOM   1192  NZ  LYS A  80      -2.022  15.213  23.836  1.00 45.88           N1+
ATOM   1193  H   LYS A  80      -0.320   9.191  21.977  1.00  0.00           H  
ATOM   1194  HA  LYS A  80       0.967  11.272  23.662  1.00  0.00           H  
ATOM   1195  HB3 LYS A  80      -1.443  12.079  24.082  1.00  0.00           H  
ATOM   1196  HB2 LYS A  80      -1.946  11.134  22.709  1.00  0.00           H  
ATOM   1197  HG3 LYS A  80      -0.300  12.541  21.297  1.00  0.00           H  
ATOM   1198  HG2 LYS A  80      -0.053  13.511  22.720  1.00  0.00           H  
ATOM   1199  HD3 LYS A  80      -2.682  13.078  21.233  1.00  0.00           H  
ATOM   1200  HD2 LYS A  80      -1.709  14.511  21.165  1.00  0.00           H  
ATOM   1201  HE3 LYS A  80      -3.222  13.495  23.644  1.00  0.00           H  
ATOM   1202  HE2 LYS A  80      -3.682  14.836  22.624  1.00  0.00           H  
ATOM   1203  HZ1 LYS A  80      -1.239  14.715  24.236  1.00  0.00           H  
ATOM   1204  HZ2 LYS A  80      -1.671  15.963  23.256  1.00  0.00           H  
ATOM   1205  HZ3 LYS A  80      -2.594  15.595  24.574  1.00  0.00           H  
ATOM   1206  N   GLY A  81      -0.239  10.276  25.748  1.00 16.86           N  
ATOM   1207  CA  GLY A  81      -0.652   9.560  26.952  1.00 15.42           C  
ATOM   1208  C   GLY A  81       0.304   8.408  27.286  1.00 16.15           C  
ATOM   1209  O   GLY A  81       1.432   8.351  26.797  1.00 16.84           O  
ATOM   1210  H   GLY A  81       0.068  11.231  25.868  1.00  0.00           H  
ATOM   1211  HA3 GLY A  81      -1.669   9.189  26.827  1.00  0.00           H  
ATOM   1212  HA2 GLY A  81      -0.662  10.259  27.788  1.00  0.00           H  
ATOM   1213  N   GLY A  82      -0.146   7.498  28.161  1.00 15.87           N  
ATOM   1214  CA  GLY A  82       0.703   6.437  28.690  1.00 22.81           C  
ATOM   1215  C   GLY A  82       1.730   7.057  29.653  1.00 23.31           C  
ATOM   1216  O   GLY A  82       1.319   7.764  30.577  1.00 22.67           O  
ATOM   1217  H   GLY A  82      -1.087   7.562  28.523  1.00  0.00           H  
ATOM   1218  HA3 GLY A  82       1.136   5.870  27.869  1.00  0.00           H  
ATOM   1219  HA2 GLY A  82       0.099   5.735  29.246  1.00  0.00           H  
ATOM   1220  N   PRO A  83       3.045   6.826  29.448  1.00 18.39           N  
ATOM   1221  CA  PRO A  83       4.105   7.514  30.201  1.00 15.05           C  
ATOM   1222  C   PRO A  83       4.398   8.948  29.708  1.00 16.63           C  
ATOM   1223  O   PRO A  83       5.133   9.665  30.387  1.00 20.58           O  
ATOM   1224  CB  PRO A  83       5.317   6.602  29.964  1.00 14.01           C  
ATOM   1225  CG  PRO A  83       5.119   6.093  28.542  1.00 15.25           C  
ATOM   1226  CD  PRO A  83       3.610   5.933  28.433  1.00 14.44           C  
ATOM   1227  HA  PRO A  83       3.875   7.555  31.268  1.00  0.00           H  
ATOM   1228  HB3 PRO A  83       5.286   5.770  30.666  1.00  0.00           H  
ATOM   1229  HB2 PRO A  83       6.280   7.098  30.096  1.00  0.00           H  
ATOM   1230  HG3 PRO A  83       5.655   5.176  28.318  1.00  0.00           H  
ATOM   1231  HG2 PRO A  83       5.456   6.848  27.834  1.00  0.00           H  
ATOM   1232  HD2 PRO A  83       3.273   6.178  27.426  1.00  0.00           H  
ATOM   1233  HD3 PRO A  83       3.325   4.907  28.658  1.00  0.00           H  
ATOM   1234  N   LEU A  84       3.881   9.314  28.521  1.00 11.93           N  
ATOM   1235  CA  LEU A  84       4.283  10.505  27.779  1.00 11.98           C  
ATOM   1236  C   LEU A  84       3.623  11.783  28.305  1.00 17.50           C  
ATOM   1237  O   LEU A  84       2.414  11.808  28.546  1.00 19.28           O  
ATOM   1238  CB  LEU A  84       3.952  10.328  26.280  1.00 12.58           C  
ATOM   1239  CG  LEU A  84       4.599   9.097  25.614  1.00 11.94           C  
ATOM   1240  CD1 LEU A  84       4.183   8.980  24.138  1.00 16.67           C  
ATOM   1241  CD2 LEU A  84       6.129   9.068  25.777  1.00 12.98           C  
ATOM   1242  H   LEU A  84       3.261   8.684  28.031  1.00  0.00           H  
ATOM   1243  HA  LEU A  84       5.365  10.614  27.880  1.00  0.00           H  
ATOM   1244  HB3 LEU A  84       4.261  11.221  25.740  1.00  0.00           H  
ATOM   1245  HB2 LEU A  84       2.871  10.288  26.146  1.00  0.00           H  
ATOM   1246  HG  LEU A  84       4.207   8.209  26.112  1.00  0.00           H  
ATOM   1247 HD11 LEU A  84       3.790   7.984  23.939  1.00  0.00           H  
ATOM   1248 HD12 LEU A  84       3.405   9.695  23.871  1.00  0.00           H  
ATOM   1249 HD13 LEU A  84       5.017   9.147  23.458  1.00  0.00           H  
ATOM   1250 HD21 LEU A  84       6.599   8.400  25.058  1.00  0.00           H  
ATOM   1251 HD22 LEU A  84       6.569  10.057  25.660  1.00  0.00           H  
ATOM   1252 HD23 LEU A  84       6.400   8.709  26.768  1.00  0.00           H  
ATOM   1253  N   ASP A  85       4.453  12.832  28.376  1.00 17.60           N  
ATOM   1254  CA  ASP A  85       4.057  14.222  28.549  1.00 27.86           C  
ATOM   1255  C   ASP A  85       4.011  14.874  27.156  1.00 30.41           C  
ATOM   1256  O   ASP A  85       5.011  14.841  26.438  1.00 27.30           O  
ATOM   1257  CB  ASP A  85       5.015  14.951  29.527  1.00 31.02           C  
ATOM   1258  CG  ASP A  85       4.885  16.483  29.555  1.00 46.05           C  
ATOM   1259  OD1 ASP A  85       5.768  17.140  28.963  1.00 68.12           O  
ATOM   1260  OD2 ASP A  85       3.833  16.963  30.032  1.00 53.33           O1-
ATOM   1261  H   ASP A  85       5.429  12.696  28.153  1.00  0.00           H  
ATOM   1262  HA  ASP A  85       3.055  14.261  28.983  1.00  0.00           H  
ATOM   1263  HB3 ASP A  85       6.050  14.674  29.310  1.00  0.00           H  
ATOM   1264  HB2 ASP A  85       4.833  14.580  30.537  1.00  0.00           H  
ATOM   1265  N   GLY A  86       2.867  15.494  26.831  1.00 24.85           N  
ATOM   1266  CA  GLY A  86       2.679  16.245  25.595  1.00 20.19           C  
ATOM   1267  C   GLY A  86       2.410  15.313  24.406  1.00 22.77           C  
ATOM   1268  O   GLY A  86       1.880  14.210  24.563  1.00 24.30           O  
ATOM   1269  H   GLY A  86       2.101  15.490  27.488  1.00  0.00           H  
ATOM   1270  HA3 GLY A  86       3.552  16.872  25.400  1.00  0.00           H  
ATOM   1271  HA2 GLY A  86       1.829  16.913  25.718  1.00  0.00           H  
ATOM   1272  N   THR A  87       2.729  15.822  23.208  1.00 18.72           N  
ATOM   1273  CA  THR A  87       2.441  15.200  21.920  1.00 14.05           C  
ATOM   1274  C   THR A  87       3.750  14.825  21.213  1.00 18.30           C  
ATOM   1275  O   THR A  87       4.663  15.650  21.141  1.00 18.66           O  
ATOM   1276  CB  THR A  87       1.660  16.188  21.011  1.00 20.96           C  
ATOM   1277  OG1 THR A  87       0.447  16.555  21.646  1.00 29.06           O  
ATOM   1278  CG2 THR A  87       1.295  15.656  19.615  1.00 24.55           C  
ATOM   1279  H   THR A  87       3.174  16.727  23.158  1.00  0.00           H  
ATOM   1280  HA  THR A  87       1.854  14.291  22.047  1.00  0.00           H  
ATOM   1281  HB  THR A  87       2.239  17.105  20.889  1.00  0.00           H  
ATOM   1282  HG1 THR A  87      -0.035  17.136  21.053  1.00  0.00           H  
ATOM   1283 HG21 THR A  87       0.680  16.372  19.071  1.00  0.00           H  
ATOM   1284 HG22 THR A  87       2.176  15.462  19.002  1.00  0.00           H  
ATOM   1285 HG23 THR A  87       0.728  14.729  19.695  1.00  0.00           H  
ATOM   1286  N   TYR A  88       3.797  13.588  20.695  1.00 13.93           N  
ATOM   1287  CA  TYR A  88       4.904  13.045  19.915  1.00 13.83           C  
ATOM   1288  C   TYR A  88       4.375  12.711  18.518  1.00 16.01           C  
ATOM   1289  O   TYR A  88       3.387  11.992  18.406  1.00 21.56           O  
ATOM   1290  CB  TYR A  88       5.471  11.785  20.597  1.00 21.48           C  
ATOM   1291  CG  TYR A  88       6.228  12.014  21.890  1.00 12.56           C  
ATOM   1292  CD1 TYR A  88       5.539  12.340  23.077  1.00 14.19           C  
ATOM   1293  CD2 TYR A  88       7.632  11.870  21.918  1.00 13.18           C  
ATOM   1294  CE1 TYR A  88       6.250  12.522  24.277  1.00 12.62           C  
ATOM   1295  CE2 TYR A  88       8.337  12.032  23.125  1.00 15.09           C  
ATOM   1296  CZ  TYR A  88       7.645  12.351  24.306  1.00 13.51           C  
ATOM   1297  OH  TYR A  88       8.323  12.493  25.481  1.00 14.52           O  
ATOM   1298  H   TYR A  88       3.008  12.966  20.816  1.00  0.00           H  
ATOM   1299  HA  TYR A  88       5.699  13.782  19.834  1.00  0.00           H  
ATOM   1300  HB3 TYR A  88       6.172  11.315  19.914  1.00  0.00           H  
ATOM   1301  HB2 TYR A  88       4.688  11.047  20.773  1.00  0.00           H  
ATOM   1302  HD1 TYR A  88       4.464  12.443  23.078  1.00  0.00           H  
ATOM   1303  HD2 TYR A  88       8.175  11.621  21.017  1.00  0.00           H  
ATOM   1304  HE1 TYR A  88       5.725  12.774  25.184  1.00  0.00           H  
ATOM   1305  HE2 TYR A  88       9.409  11.919  23.142  1.00  0.00           H  
ATOM   1306  HH  TYR A  88       9.276  12.440  25.370  1.00  0.00           H  
ATOM   1307  N   ARG A  89       5.040  13.240  17.484  1.00 11.69           N  
ATOM   1308  CA  ARG A  89       4.587  13.204  16.096  1.00 10.46           C  
ATOM   1309  C   ARG A  89       5.345  12.121  15.314  1.00 14.72           C  
ATOM   1310  O   ARG A  89       6.574  12.135  15.328  1.00 13.54           O  
ATOM   1311  CB  ARG A  89       4.830  14.616  15.536  1.00 17.82           C  
ATOM   1312  CG  ARG A  89       4.198  14.909  14.167  1.00 29.82           C  
ATOM   1313  CD  ARG A  89       4.547  16.315  13.646  1.00 23.75           C  
ATOM   1314  NE  ARG A  89       3.979  17.412  14.452  1.00 26.29           N  
ATOM   1315  CZ  ARG A  89       4.232  18.731  14.335  1.00 26.55           C  
ATOM   1316  NH1 ARG A  89       5.084  19.218  13.423  1.00 34.13           N  
ATOM   1317  NH2 ARG A  89       3.615  19.591  15.154  1.00 28.23           N1+
ATOM   1318  H   ARG A  89       5.876  13.783  17.659  1.00  0.00           H  
ATOM   1319  HA  ARG A  89       3.516  12.998  16.056  1.00  0.00           H  
ATOM   1320  HB3 ARG A  89       5.902  14.825  15.503  1.00  0.00           H  
ATOM   1321  HB2 ARG A  89       4.410  15.326  16.246  1.00  0.00           H  
ATOM   1322  HG3 ARG A  89       3.115  14.826  14.276  1.00  0.00           H  
ATOM   1323  HG2 ARG A  89       4.478  14.165  13.420  1.00  0.00           H  
ATOM   1324  HD3 ARG A  89       4.259  16.409  12.602  1.00  0.00           H  
ATOM   1325  HD2 ARG A  89       5.629  16.431  13.686  1.00  0.00           H  
ATOM   1326  HE  ARG A  89       3.297  17.132  15.149  1.00  0.00           H  
ATOM   1327 HH12 ARG A  89       5.260  20.211  13.350  1.00  0.00           H  
ATOM   1328 HH11 ARG A  89       5.545  18.586  12.778  1.00  0.00           H  
ATOM   1329 HH22 ARG A  89       3.791  20.583  15.092  1.00  0.00           H  
ATOM   1330 HH21 ARG A  89       2.949  19.249  15.838  1.00  0.00           H  
ATOM   1331  N   LEU A  90       4.603  11.216  14.648  1.00 11.25           N  
ATOM   1332  CA  LEU A  90       5.139  10.112  13.839  1.00 13.28           C  
ATOM   1333  C   LEU A  90       5.920  10.641  12.624  1.00 12.17           C  
ATOM   1334  O   LEU A  90       5.353  11.382  11.821  1.00 16.27           O  
ATOM   1335  CB  LEU A  90       3.975   9.185  13.403  1.00 13.52           C  
ATOM   1336  CG  LEU A  90       4.363   7.937  12.569  1.00 13.09           C  
ATOM   1337  CD1 LEU A  90       5.190   6.926  13.386  1.00 12.90           C  
ATOM   1338  CD2 LEU A  90       3.122   7.266  11.953  1.00 16.07           C  
ATOM   1339  H   LEU A  90       3.595  11.301  14.657  1.00  0.00           H  
ATOM   1340  HA  LEU A  90       5.816   9.547  14.479  1.00  0.00           H  
ATOM   1341  HB3 LEU A  90       3.284   9.783  12.814  1.00  0.00           H  
ATOM   1342  HB2 LEU A  90       3.408   8.865  14.278  1.00  0.00           H  
ATOM   1343  HG  LEU A  90       4.980   8.251  11.727  1.00  0.00           H  
ATOM   1344 HD11 LEU A  90       6.144   6.728  12.902  1.00  0.00           H  
ATOM   1345 HD12 LEU A  90       5.409   7.281  14.393  1.00  0.00           H  
ATOM   1346 HD13 LEU A  90       4.675   5.974  13.501  1.00  0.00           H  
ATOM   1347 HD21 LEU A  90       3.321   6.235  11.657  1.00  0.00           H  
ATOM   1348 HD22 LEU A  90       2.286   7.249  12.651  1.00  0.00           H  
ATOM   1349 HD23 LEU A  90       2.798   7.798  11.057  1.00  0.00           H  
ATOM   1350  N   ILE A  91       7.192  10.227  12.521  1.00 12.27           N  
ATOM   1351  CA  ILE A  91       8.105  10.597  11.439  1.00 10.77           C  
ATOM   1352  C   ILE A  91       8.382   9.422  10.482  1.00 15.25           C  
ATOM   1353  O   ILE A  91       8.479   9.655   9.277  1.00 16.40           O  
ATOM   1354  CB  ILE A  91       9.446  11.174  11.991  1.00 16.81           C  
ATOM   1355  CG1 ILE A  91      10.493  11.481  10.889  1.00 14.18           C  
ATOM   1356  CG2 ILE A  91      10.073  10.338  13.126  1.00 15.64           C  
ATOM   1357  CD1 ILE A  91      11.642  12.392  11.349  1.00 20.13           C  
ATOM   1358  H   ILE A  91       7.571   9.617  13.231  1.00  0.00           H  
ATOM   1359  HA  ILE A  91       7.651  11.384  10.834  1.00  0.00           H  
ATOM   1360  HB  ILE A  91       9.181  12.134  12.433  1.00  0.00           H  
ATOM   1361 HG13 ILE A  91       9.999  11.957  10.040  1.00  0.00           H  
ATOM   1362 HG12 ILE A  91      10.923  10.553  10.510  1.00  0.00           H  
ATOM   1363 HG21 ILE A  91      10.993  10.792  13.489  1.00  0.00           H  
ATOM   1364 HG22 ILE A  91       9.408  10.270  13.985  1.00  0.00           H  
ATOM   1365 HG23 ILE A  91      10.314   9.328  12.808  1.00  0.00           H  
ATOM   1366 HD11 ILE A  91      12.004  13.006  10.525  1.00  0.00           H  
ATOM   1367 HD12 ILE A  91      11.331  13.067  12.146  1.00  0.00           H  
ATOM   1368 HD13 ILE A  91      12.483  11.806  11.719  1.00  0.00           H  
ATOM   1369  N   GLN A  92       8.485   8.194  11.014  1.00 11.69           N  
ATOM   1370  CA  GLN A  92       8.792   6.989  10.243  1.00 14.45           C  
ATOM   1371  C   GLN A  92       8.498   5.728  11.058  1.00 13.62           C  
ATOM   1372  O   GLN A  92       8.475   5.790  12.284  1.00 13.51           O  
ATOM   1373  CB  GLN A  92      10.253   7.006   9.718  1.00 12.83           C  
ATOM   1374  CG  GLN A  92      11.353   7.134  10.798  1.00 10.60           C  
ATOM   1375  CD  GLN A  92      12.131   5.846  11.085  1.00 18.51           C  
ATOM   1376  OE1 GLN A  92      11.565   4.757  11.103  1.00 14.47           O  
ATOM   1377  NE2 GLN A  92      13.434   5.970  11.348  1.00 18.30           N  
ATOM   1378  H   GLN A  92       8.374   8.061  12.008  1.00  0.00           H  
ATOM   1379  HA  GLN A  92       8.124   6.985   9.388  1.00  0.00           H  
ATOM   1380  HB3 GLN A  92      10.363   7.841   9.025  1.00  0.00           H  
ATOM   1381  HB2 GLN A  92      10.431   6.129   9.093  1.00  0.00           H  
ATOM   1382  HG3 GLN A  92      10.946   7.496  11.739  1.00  0.00           H  
ATOM   1383  HG2 GLN A  92      12.055   7.897  10.469  1.00  0.00           H  
ATOM   1384 HE22 GLN A  92      13.997   5.157  11.548  1.00  0.00           H  
ATOM   1385 HE21 GLN A  92      13.873   6.882  11.316  1.00  0.00           H  
ATOM   1386  N   PHE A  93       8.361   4.593  10.354  1.00 12.33           N  
ATOM   1387  CA  PHE A  93       8.474   3.270  10.957  1.00 12.95           C  
ATOM   1388  C   PHE A  93       9.413   2.389  10.131  1.00 14.26           C  
ATOM   1389  O   PHE A  93       9.575   2.603   8.932  1.00 12.97           O  
ATOM   1390  CB  PHE A  93       7.082   2.633  11.197  1.00 13.96           C  
ATOM   1391  CG  PHE A  93       6.307   2.063  10.015  1.00 17.36           C  
ATOM   1392  CD1 PHE A  93       6.729   0.892   9.343  1.00 14.81           C  
ATOM   1393  CD2 PHE A  93       5.159   2.734   9.550  1.00 15.39           C  
ATOM   1394  CE1 PHE A  93       6.032   0.436   8.233  1.00 14.58           C  
ATOM   1395  CE2 PHE A  93       4.469   2.252   8.449  1.00 13.20           C  
ATOM   1396  CZ  PHE A  93       4.908   1.113   7.788  1.00 17.10           C  
ATOM   1397  H   PHE A  93       8.375   4.625   9.342  1.00  0.00           H  
ATOM   1398  HA  PHE A  93       8.963   3.405  11.918  1.00  0.00           H  
ATOM   1399  HB3 PHE A  93       6.455   3.362  11.708  1.00  0.00           H  
ATOM   1400  HB2 PHE A  93       7.201   1.818  11.907  1.00  0.00           H  
ATOM   1401  HD1 PHE A  93       7.597   0.344   9.679  1.00  0.00           H  
ATOM   1402  HD2 PHE A  93       4.804   3.616  10.060  1.00  0.00           H  
ATOM   1403  HE1 PHE A  93       6.363  -0.441   7.703  1.00  0.00           H  
ATOM   1404  HE2 PHE A  93       3.588   2.763   8.096  1.00  0.00           H  
ATOM   1405  HZ  PHE A  93       4.379   0.751   6.919  1.00  0.00           H  
ATOM   1406  N   HIS A  94       9.981   1.384  10.805  1.00  9.01           N  
ATOM   1407  CA  HIS A  94      10.876   0.381  10.237  1.00  9.03           C  
ATOM   1408  C   HIS A  94      10.746  -0.925  11.031  1.00 14.65           C  
ATOM   1409  O   HIS A  94      10.059  -0.961  12.052  1.00 14.24           O  
ATOM   1410  CB  HIS A  94      12.325   0.912  10.243  1.00 11.73           C  
ATOM   1411  CG  HIS A  94      12.873   1.200  11.616  1.00 10.08           C  
ATOM   1412  ND1 HIS A  94      12.689   2.416  12.243  1.00 11.13           N  
ATOM   1413  CD2 HIS A  94      13.581   0.422  12.501  1.00 10.97           C  
ATOM   1414  CE1 HIS A  94      13.245   2.327  13.449  1.00  9.97           C  
ATOM   1415  NE2 HIS A  94      13.783   1.135  13.684  1.00 13.77           N  
ATOM   1416  H   HIS A  94       9.781   1.277  11.792  1.00  0.00           H  
ATOM   1417  HA  HIS A  94      10.566   0.167   9.214  1.00  0.00           H  
ATOM   1418  HB3 HIS A  94      12.375   1.830   9.660  1.00  0.00           H  
ATOM   1419  HB2 HIS A  94      12.999   0.209   9.751  1.00  0.00           H  
ATOM   1420  HD1 HIS A  94      12.209   3.223  11.856  1.00  0.00           H  
ATOM   1421  HD2 HIS A  94      13.920  -0.597  12.388  1.00  0.00           H  
ATOM   1422  HE1 HIS A  94      13.241   3.135  14.162  1.00  0.00           H  
ATOM   1423  N   PHE A  95      11.436  -1.967  10.548  1.00 11.44           N  
ATOM   1424  CA  PHE A  95      11.479  -3.281  11.183  1.00  9.15           C  
ATOM   1425  C   PHE A  95      12.929  -3.710  11.442  1.00 10.00           C  
ATOM   1426  O   PHE A  95      13.854  -3.249  10.773  1.00 12.02           O  
ATOM   1427  CB  PHE A  95      10.790  -4.321  10.277  1.00 10.62           C  
ATOM   1428  CG  PHE A  95       9.315  -4.104   9.997  1.00 12.24           C  
ATOM   1429  CD1 PHE A  95       8.921  -3.217   8.976  1.00 10.88           C  
ATOM   1430  CD2 PHE A  95       8.326  -4.707  10.802  1.00 11.59           C  
ATOM   1431  CE1 PHE A  95       7.575  -3.009   8.716  1.00  9.24           C  
ATOM   1432  CE2 PHE A  95       6.983  -4.494  10.516  1.00 11.05           C  
ATOM   1433  CZ  PHE A  95       6.609  -3.646   9.482  1.00 12.69           C  
ATOM   1434  H   PHE A  95      11.996  -1.858   9.716  1.00  0.00           H  
ATOM   1435  HA  PHE A  95      10.963  -3.255  12.140  1.00  0.00           H  
ATOM   1436  HB3 PHE A  95      10.899  -5.318  10.708  1.00  0.00           H  
ATOM   1437  HB2 PHE A  95      11.297  -4.359   9.313  1.00  0.00           H  
ATOM   1438  HD1 PHE A  95       9.666  -2.709   8.383  1.00  0.00           H  
ATOM   1439  HD2 PHE A  95       8.609  -5.353  11.620  1.00  0.00           H  
ATOM   1440  HE1 PHE A  95       7.285  -2.358   7.909  1.00  0.00           H  
ATOM   1441  HE2 PHE A  95       6.220  -4.981  11.104  1.00  0.00           H  
ATOM   1442  HZ  PHE A  95       5.564  -3.474   9.277  1.00  0.00           H  
ATOM   1443  N   HIS A  96      13.062  -4.660  12.373  1.00 11.68           N  
ATOM   1444  CA  HIS A  96      14.230  -5.515  12.567  1.00  9.46           C  
ATOM   1445  C   HIS A  96      13.723  -6.954  12.473  1.00 10.35           C  
ATOM   1446  O   HIS A  96      12.631  -7.229  12.962  1.00 13.82           O  
ATOM   1447  CB  HIS A  96      14.864  -5.243  13.943  1.00 10.66           C  
ATOM   1448  CG  HIS A  96      15.178  -3.791  14.176  1.00 12.32           C  
ATOM   1449  ND1 HIS A  96      16.400  -3.226  13.868  1.00 11.18           N  
ATOM   1450  CD2 HIS A  96      14.413  -2.770  14.690  1.00 13.09           C  
ATOM   1451  CE1 HIS A  96      16.340  -1.935  14.201  1.00 15.16           C  
ATOM   1452  NE2 HIS A  96      15.161  -1.592  14.708  1.00 11.97           N  
ATOM   1453  H   HIS A  96      12.243  -4.938  12.900  1.00  0.00           H  
ATOM   1454  HA  HIS A  96      14.965  -5.328  11.785  1.00  0.00           H  
ATOM   1455  HB3 HIS A  96      15.789  -5.811  14.038  1.00  0.00           H  
ATOM   1456  HB2 HIS A  96      14.210  -5.582  14.750  1.00  0.00           H  
ATOM   1457  HD1 HIS A  96      17.210  -3.717  13.498  1.00  0.00           H  
ATOM   1458  HD2 HIS A  96      13.396  -2.799  15.053  1.00  0.00           H  
ATOM   1459  HE1 HIS A  96      17.170  -1.254  14.086  1.00  0.00           H  
ATOM   1460  N   TRP A  97      14.496  -7.841  11.835  1.00  7.43           N  
ATOM   1461  CA  TRP A  97      14.102  -9.226  11.580  1.00  9.83           C  
ATOM   1462  C   TRP A  97      15.341 -10.118  11.460  1.00 10.31           C  
ATOM   1463  O   TRP A  97      16.448  -9.623  11.251  1.00 11.22           O  
ATOM   1464  CB  TRP A  97      13.212  -9.304  10.323  1.00  9.77           C  
ATOM   1465  CG  TRP A  97      13.848  -8.906   9.028  1.00 15.73           C  
ATOM   1466  CD1 TRP A  97      14.503  -9.737   8.187  1.00 14.00           C  
ATOM   1467  CD2 TRP A  97      13.960  -7.572   8.446  1.00  9.51           C  
ATOM   1468  NE1 TRP A  97      14.994  -9.016   7.123  1.00 15.41           N  
ATOM   1469  CE2 TRP A  97      14.678  -7.679   7.219  1.00 11.83           C  
ATOM   1470  CE3 TRP A  97      13.520  -6.281   8.818  1.00 13.27           C  
ATOM   1471  CZ2 TRP A  97      14.924  -6.571   6.393  1.00 10.22           C  
ATOM   1472  CZ3 TRP A  97      13.776  -5.157   8.008  1.00  9.65           C  
ATOM   1473  CH2 TRP A  97      14.475  -5.302   6.797  1.00 13.64           C  
ATOM   1474  H   TRP A  97      15.392  -7.557  11.453  1.00  0.00           H  
ATOM   1475  HA  TRP A  97      13.530  -9.588  12.434  1.00  0.00           H  
ATOM   1476  HB3 TRP A  97      12.338  -8.669  10.457  1.00  0.00           H  
ATOM   1477  HB2 TRP A  97      12.825 -10.318  10.210  1.00  0.00           H  
ATOM   1478  HD1 TRP A  97      14.621 -10.797   8.343  1.00  0.00           H  
ATOM   1479  HE1 TRP A  97      15.547  -9.424   6.381  1.00  0.00           H  
ATOM   1480  HE3 TRP A  97      12.974  -6.160   9.740  1.00  0.00           H  
ATOM   1481  HZ2 TRP A  97      15.454  -6.695   5.462  1.00  0.00           H  
ATOM   1482  HZ3 TRP A  97      13.434  -4.178   8.310  1.00  0.00           H  
ATOM   1483  HH2 TRP A  97      14.676  -4.438   6.183  1.00  0.00           H  
ATOM   1484  N   GLY A  98      15.114 -11.430  11.609  1.00 11.25           N  
ATOM   1485  CA  GLY A  98      16.176 -12.426  11.631  1.00  7.15           C  
ATOM   1486  C   GLY A  98      16.257 -13.162  10.296  1.00 13.71           C  
ATOM   1487  O   GLY A  98      15.427 -12.976   9.407  1.00 15.17           O  
ATOM   1488  H   GLY A  98      14.174 -11.762  11.773  1.00  0.00           H  
ATOM   1489  HA3 GLY A  98      15.981 -13.151  12.417  1.00  0.00           H  
ATOM   1490  HA2 GLY A  98      17.128 -11.960  11.866  1.00  0.00           H  
ATOM   1491  N   SER A  99      17.264 -14.039  10.190  1.00 15.25           N  
ATOM   1492  CA  SER A  99      17.435 -15.015   9.112  1.00 16.24           C  
ATOM   1493  C   SER A  99      16.493 -16.231   9.240  1.00 18.19           C  
ATOM   1494  O   SER A  99      16.186 -16.851   8.223  1.00 21.98           O  
ATOM   1495  CB  SER A  99      18.921 -15.426   9.056  1.00 13.40           C  
ATOM   1496  OG  SER A  99      19.345 -16.084  10.234  1.00 15.29           O  
ATOM   1497  H   SER A  99      17.940 -14.100  10.941  1.00  0.00           H  
ATOM   1498  HA  SER A  99      17.193 -14.524   8.167  1.00  0.00           H  
ATOM   1499  HB3 SER A  99      19.550 -14.550   8.906  1.00  0.00           H  
ATOM   1500  HB2 SER A  99      19.101 -16.086   8.206  1.00  0.00           H  
ATOM   1501  HG  SER A  99      19.883 -15.465  10.742  1.00  0.00           H  
ATOM   1502  N   LEU A 100      16.041 -16.524  10.471  1.00 14.33           N  
ATOM   1503  CA  LEU A 100      15.077 -17.571  10.813  1.00 15.72           C  
ATOM   1504  C   LEU A 100      14.053 -17.003  11.807  1.00 18.81           C  
ATOM   1505  O   LEU A 100      14.318 -15.983  12.441  1.00 15.58           O  
ATOM   1506  CB  LEU A 100      15.819 -18.780  11.434  1.00 20.91           C  
ATOM   1507  CG  LEU A 100      16.711 -19.581  10.458  1.00 23.63           C  
ATOM   1508  CD1 LEU A 100      17.513 -20.663  11.210  1.00 28.53           C  
ATOM   1509  CD2 LEU A 100      15.914 -20.168   9.272  1.00 38.44           C  
ATOM   1510  H   LEU A 100      16.337 -15.947  11.245  1.00  0.00           H  
ATOM   1511  HA  LEU A 100      14.523 -17.874   9.923  1.00  0.00           H  
ATOM   1512  HB3 LEU A 100      15.093 -19.469  11.869  1.00  0.00           H  
ATOM   1513  HB2 LEU A 100      16.425 -18.424  12.270  1.00  0.00           H  
ATOM   1514  HG  LEU A 100      17.447 -18.892  10.044  1.00  0.00           H  
ATOM   1515 HD11 LEU A 100      18.579 -20.572  10.996  1.00  0.00           H  
ATOM   1516 HD12 LEU A 100      17.401 -20.579  12.292  1.00  0.00           H  
ATOM   1517 HD13 LEU A 100      17.214 -21.676  10.943  1.00  0.00           H  
ATOM   1518 HD21 LEU A 100      16.176 -21.204   9.059  1.00  0.00           H  
ATOM   1519 HD22 LEU A 100      14.838 -20.144   9.448  1.00  0.00           H  
ATOM   1520 HD23 LEU A 100      16.108 -19.603   8.361  1.00  0.00           H  
ATOM   1521  N   ASP A 101      12.897 -17.682  11.924  1.00 14.90           N  
ATOM   1522  CA  ASP A 101      11.754 -17.287  12.769  1.00 17.57           C  
ATOM   1523  C   ASP A 101      12.054 -17.253  14.284  1.00 15.81           C  
ATOM   1524  O   ASP A 101      11.317 -16.597  15.019  1.00 13.77           O  
ATOM   1525  CB  ASP A 101      10.480 -18.151  12.544  1.00 23.42           C  
ATOM   1526  CG  ASP A 101       9.987 -18.371  11.101  1.00 34.76           C  
ATOM   1527  OD1 ASP A 101      10.431 -17.651  10.180  1.00 19.07           O  
ATOM   1528  OD2 ASP A 101       9.075 -19.213  10.952  1.00 26.74           O1-
ATOM   1529  H   ASP A 101      12.749 -18.502  11.354  1.00  0.00           H  
ATOM   1530  HA  ASP A 101      11.506 -16.262  12.488  1.00  0.00           H  
ATOM   1531  HB3 ASP A 101       9.647 -17.698  13.084  1.00  0.00           H  
ATOM   1532  HB2 ASP A 101      10.639 -19.139  12.982  1.00  0.00           H  
ATOM   1533  N   GLY A 102      13.114 -17.952  14.726  1.00 13.83           N  
ATOM   1534  CA  GLY A 102      13.516 -18.058  16.129  1.00 14.76           C  
ATOM   1535  C   GLY A 102      14.265 -16.819  16.653  1.00 18.37           C  
ATOM   1536  O   GLY A 102      14.612 -16.797  17.833  1.00 14.73           O  
ATOM   1537  H   GLY A 102      13.672 -18.458  14.054  1.00  0.00           H  
ATOM   1538  HA3 GLY A 102      14.168 -18.925  16.233  1.00  0.00           H  
ATOM   1539  HA2 GLY A 102      12.643 -18.244  16.758  1.00  0.00           H  
ATOM   1540  N   GLN A 103      14.521 -15.806  15.807  1.00 10.17           N  
ATOM   1541  CA  GLN A 103      15.216 -14.570  16.163  1.00  9.00           C  
ATOM   1542  C   GLN A 103      14.808 -13.437  15.214  1.00 10.67           C  
ATOM   1543  O   GLN A 103      14.214 -13.698  14.170  1.00 12.32           O  
ATOM   1544  CB  GLN A 103      16.744 -14.811  16.203  1.00 14.12           C  
ATOM   1545  CG  GLN A 103      17.393 -15.184  14.849  1.00 17.70           C  
ATOM   1546  CD  GLN A 103      18.822 -15.714  15.004  1.00 26.75           C  
ATOM   1547  OE1 GLN A 103      19.158 -16.356  15.997  1.00 32.29           O  
ATOM   1548  NE2 GLN A 103      19.676 -15.480  14.009  1.00 22.52           N  
ATOM   1549  H   GLN A 103      14.207 -15.865  14.848  1.00  0.00           H  
ATOM   1550  HA  GLN A 103      14.885 -14.271  17.155  1.00  0.00           H  
ATOM   1551  HB3 GLN A 103      16.938 -15.589  16.942  1.00  0.00           H  
ATOM   1552  HB2 GLN A 103      17.237 -13.920  16.592  1.00  0.00           H  
ATOM   1553  HG3 GLN A 103      17.389 -14.320  14.182  1.00  0.00           H  
ATOM   1554  HG2 GLN A 103      16.813 -15.963  14.354  1.00  0.00           H  
ATOM   1555 HE22 GLN A 103      20.621 -15.829  14.059  1.00  0.00           H  
ATOM   1556 HE21 GLN A 103      19.411 -14.895  13.224  1.00  0.00           H  
ATOM   1557  N   GLY A 104      15.142 -12.196  15.596  1.00 15.55           N  
ATOM   1558  CA  GLY A 104      14.890 -11.031  14.757  1.00 11.50           C  
ATOM   1559  C   GLY A 104      14.434  -9.818  15.557  1.00 16.58           C  
ATOM   1560  O   GLY A 104      14.684  -8.695  15.124  1.00 14.98           O  
ATOM   1561  H   GLY A 104      15.630 -12.044  16.468  1.00  0.00           H  
ATOM   1562  HA3 GLY A 104      14.100 -11.226  14.036  1.00  0.00           H  
ATOM   1563  HA2 GLY A 104      15.792 -10.796  14.202  1.00  0.00           H  
ATOM   1564  N   SER A 105      13.781 -10.025  16.708  1.00 10.96           N  
ATOM   1565  CA  SER A 105      13.418  -8.951  17.626  1.00 10.71           C  
ATOM   1566  C   SER A 105      14.636  -8.487  18.431  1.00 11.56           C  
ATOM   1567  O   SER A 105      15.578  -9.249  18.655  1.00 13.84           O  
ATOM   1568  CB  SER A 105      12.246  -9.404  18.511  1.00 10.26           C  
ATOM   1569  OG  SER A 105      12.623 -10.307  19.530  1.00 10.63           O  
ATOM   1570  H   SER A 105      13.564 -10.966  17.009  1.00  0.00           H  
ATOM   1571  HA  SER A 105      13.059  -8.109  17.028  1.00  0.00           H  
ATOM   1572  HB3 SER A 105      11.479  -9.843  17.879  1.00  0.00           H  
ATOM   1573  HB2 SER A 105      11.793  -8.538  18.995  1.00  0.00           H  
ATOM   1574  HG  SER A 105      12.949  -9.796  20.280  1.00  0.00           H  
ATOM   1575  N   GLU A 106      14.564  -7.223  18.847  1.00 11.51           N  
ATOM   1576  CA  GLU A 106      15.582  -6.559  19.636  1.00 10.84           C  
ATOM   1577  C   GLU A 106      15.279  -6.687  21.126  1.00  8.95           C  
ATOM   1578  O   GLU A 106      16.097  -7.252  21.854  1.00 13.42           O  
ATOM   1579  CB  GLU A 106      15.686  -5.115  19.134  1.00 10.80           C  
ATOM   1580  CG  GLU A 106      16.527  -5.078  17.848  1.00 20.26           C  
ATOM   1581  CD  GLU A 106      16.842  -3.670  17.371  1.00 16.39           C  
ATOM   1582  OE1 GLU A 106      15.948  -2.818  17.508  1.00 12.32           O  
ATOM   1583  OE2 GLU A 106      17.968  -3.452  16.876  1.00 12.93           O1-
ATOM   1584  H   GLU A 106      13.739  -6.673  18.641  1.00  0.00           H  
ATOM   1585  HA  GLU A 106      16.548  -7.045  19.484  1.00  0.00           H  
ATOM   1586  HB3 GLU A 106      16.102  -4.442  19.878  1.00  0.00           H  
ATOM   1587  HB2 GLU A 106      14.687  -4.727  18.927  1.00  0.00           H  
ATOM   1588  HG3 GLU A 106      16.016  -5.611  17.045  1.00  0.00           H  
ATOM   1589  HG2 GLU A 106      17.465  -5.595  18.029  1.00  0.00           H  
ATOM   1590  N   HIS A 107      14.089  -6.230  21.541  1.00  8.47           N  
ATOM   1591  CA  HIS A 107      13.533  -6.553  22.851  1.00 12.26           C  
ATOM   1592  C   HIS A 107      13.150  -8.032  22.901  1.00 10.07           C  
ATOM   1593  O   HIS A 107      12.763  -8.614  21.886  1.00 10.81           O  
ATOM   1594  CB  HIS A 107      12.319  -5.666  23.172  1.00 13.21           C  
ATOM   1595  CG  HIS A 107      12.653  -4.204  23.241  1.00  7.96           C  
ATOM   1596  ND1 HIS A 107      12.661  -3.395  22.122  1.00  9.67           N  
ATOM   1597  CD2 HIS A 107      12.990  -3.388  24.295  1.00 12.10           C  
ATOM   1598  CE1 HIS A 107      13.004  -2.172  22.514  1.00 13.30           C  
ATOM   1599  NE2 HIS A 107      13.206  -2.095  23.820  1.00 10.73           N  
ATOM   1600  H   HIS A 107      13.449  -5.813  20.875  1.00  0.00           H  
ATOM   1601  HA  HIS A 107      14.299  -6.371  23.607  1.00  0.00           H  
ATOM   1602  HB3 HIS A 107      11.887  -5.955  24.132  1.00  0.00           H  
ATOM   1603  HB2 HIS A 107      11.536  -5.802  22.427  1.00  0.00           H  
ATOM   1604  HD1 HIS A 107      12.385  -3.674  21.186  1.00  0.00           H  
ATOM   1605  HD2 HIS A 107      13.089  -3.630  25.343  1.00  0.00           H  
ATOM   1606  HE1 HIS A 107      13.103  -1.335  21.842  1.00  0.00           H  
ATOM   1607  N   THR A 108      13.278  -8.604  24.097  1.00 10.26           N  
ATOM   1608  CA  THR A 108      12.900  -9.978  24.386  1.00 12.29           C  
ATOM   1609  C   THR A 108      12.025  -9.970  25.647  1.00 12.83           C  
ATOM   1610  O   THR A 108      12.109  -9.035  26.442  1.00 12.94           O  
ATOM   1611  CB  THR A 108      14.157 -10.864  24.593  1.00 12.00           C  
ATOM   1612  OG1 THR A 108      14.992 -10.412  25.640  1.00 11.69           O  
ATOM   1613  CG2 THR A 108      15.019 -10.973  23.326  1.00  9.33           C  
ATOM   1614  H   THR A 108      13.611  -8.065  24.884  1.00  0.00           H  
ATOM   1615  HA  THR A 108      12.296 -10.381  23.574  1.00  0.00           H  
ATOM   1616  HB  THR A 108      13.832 -11.867  24.864  1.00  0.00           H  
ATOM   1617  HG1 THR A 108      14.521 -10.499  26.479  1.00  0.00           H  
ATOM   1618 HG21 THR A 108      15.820 -11.701  23.460  1.00  0.00           H  
ATOM   1619 HG22 THR A 108      14.413 -11.295  22.480  1.00  0.00           H  
ATOM   1620 HG23 THR A 108      15.476 -10.019  23.061  1.00  0.00           H  
ATOM   1621  N   VAL A 109      11.161 -10.986  25.774  1.00 10.00           N  
ATOM   1622  CA  VAL A 109      10.179 -11.094  26.852  1.00 10.79           C  
ATOM   1623  C   VAL A 109      10.416 -12.434  27.563  1.00 10.98           C  
ATOM   1624  O   VAL A 109      10.066 -13.477  27.011  1.00 11.81           O  
ATOM   1625  CB  VAL A 109       8.722 -11.034  26.303  1.00 14.02           C  
ATOM   1626  CG1 VAL A 109       7.646 -11.234  27.389  1.00 12.00           C  
ATOM   1627  CG2 VAL A 109       8.450  -9.705  25.575  1.00 20.53           C  
ATOM   1628  H   VAL A 109      11.140 -11.718  25.076  1.00  0.00           H  
ATOM   1629  HA  VAL A 109      10.299 -10.290  27.577  1.00  0.00           H  
ATOM   1630  HB  VAL A 109       8.593 -11.828  25.566  1.00  0.00           H  
ATOM   1631 HG11 VAL A 109       6.644 -11.158  26.966  1.00  0.00           H  
ATOM   1632 HG12 VAL A 109       7.709 -12.209  27.872  1.00  0.00           H  
ATOM   1633 HG13 VAL A 109       7.735 -10.470  28.161  1.00  0.00           H  
ATOM   1634 HG21 VAL A 109       7.428  -9.665  25.197  1.00  0.00           H  
ATOM   1635 HG22 VAL A 109       8.591  -8.852  26.240  1.00  0.00           H  
ATOM   1636 HG23 VAL A 109       9.112  -9.573  24.719  1.00  0.00           H  
ATOM   1637  N   ASP A 110      11.071 -12.388  28.738  1.00 10.41           N  
ATOM   1638  CA  ASP A 110      11.578 -13.561  29.475  1.00 16.88           C  
ATOM   1639  C   ASP A 110      12.571 -14.382  28.621  1.00 18.69           C  
ATOM   1640  O   ASP A 110      12.473 -15.607  28.556  1.00 18.55           O  
ATOM   1641  CB  ASP A 110      10.460 -14.458  30.088  1.00 16.26           C  
ATOM   1642  CG  ASP A 110       9.488 -13.766  31.056  1.00 13.00           C  
ATOM   1643  OD1 ASP A 110       9.921 -12.846  31.781  1.00 19.43           O  
ATOM   1644  OD2 ASP A 110       8.351 -14.271  31.180  1.00 17.78           O1-
ATOM   1645  H   ASP A 110      11.317 -11.488  29.131  1.00  0.00           H  
ATOM   1646  HA  ASP A 110      12.174 -13.160  30.295  1.00  0.00           H  
ATOM   1647  HB3 ASP A 110      10.914 -15.280  30.644  1.00  0.00           H  
ATOM   1648  HB2 ASP A 110       9.875 -14.908  29.284  1.00  0.00           H  
ATOM   1649  N   LYS A 111      13.486 -13.662  27.947  1.00 11.48           N  
ATOM   1650  CA  LYS A 111      14.509 -14.139  27.009  1.00 15.74           C  
ATOM   1651  C   LYS A 111      13.974 -14.654  25.655  1.00 11.13           C  
ATOM   1652  O   LYS A 111      14.797 -15.011  24.809  1.00 12.97           O  
ATOM   1653  CB  LYS A 111      15.469 -15.160  27.677  1.00 21.95           C  
ATOM   1654  CG  LYS A 111      16.154 -14.671  28.971  1.00 20.04           C  
ATOM   1655  CD  LYS A 111      17.068 -13.448  28.773  1.00 20.19           C  
ATOM   1656  CE  LYS A 111      17.728 -12.946  30.071  1.00 39.76           C  
ATOM   1657  NZ  LYS A 111      18.812 -13.828  30.535  1.00 30.71           N1+
ATOM   1658  H   LYS A 111      13.491 -12.659  28.095  1.00  0.00           H  
ATOM   1659  HA  LYS A 111      15.085 -13.253  26.744  1.00  0.00           H  
ATOM   1660  HB3 LYS A 111      16.248 -15.448  26.969  1.00  0.00           H  
ATOM   1661  HB2 LYS A 111      14.932 -16.081  27.901  1.00  0.00           H  
ATOM   1662  HG3 LYS A 111      16.734 -15.497  29.383  1.00  0.00           H  
ATOM   1663  HG2 LYS A 111      15.399 -14.440  29.723  1.00  0.00           H  
ATOM   1664  HD3 LYS A 111      16.493 -12.627  28.351  1.00  0.00           H  
ATOM   1665  HD2 LYS A 111      17.831 -13.676  28.027  1.00  0.00           H  
ATOM   1666  HE3 LYS A 111      16.990 -12.850  30.867  1.00  0.00           H  
ATOM   1667  HE2 LYS A 111      18.150 -11.954  29.905  1.00  0.00           H  
ATOM   1668  HZ1 LYS A 111      19.521 -13.897  29.820  1.00  0.00           H  
ATOM   1669  HZ2 LYS A 111      19.218 -13.445  31.377  1.00  0.00           H  
ATOM   1670  HZ3 LYS A 111      18.436 -14.744  30.729  1.00  0.00           H  
ATOM   1671  N   LYS A 112      12.644 -14.651  25.434  1.00 13.27           N  
ATOM   1672  CA  LYS A 112      12.029 -15.030  24.159  1.00 15.22           C  
ATOM   1673  C   LYS A 112      12.316 -13.982  23.077  1.00 20.80           C  
ATOM   1674  O   LYS A 112      11.891 -12.836  23.223  1.00 14.81           O  
ATOM   1675  CB  LYS A 112      10.504 -15.235  24.320  1.00 15.37           C  
ATOM   1676  CG  LYS A 112       9.796 -15.659  23.016  1.00 15.60           C  
ATOM   1677  CD  LYS A 112       8.269 -15.759  23.154  1.00 17.89           C  
ATOM   1678  CE  LYS A 112       7.554 -15.985  21.809  1.00 20.53           C  
ATOM   1679  NZ  LYS A 112       7.871 -17.291  21.204  1.00 27.04           N1+
ATOM   1680  H   LYS A 112      12.014 -14.346  26.164  1.00  0.00           H  
ATOM   1681  HA  LYS A 112      12.461 -15.987  23.855  1.00  0.00           H  
ATOM   1682  HB3 LYS A 112      10.051 -14.305  24.660  1.00  0.00           H  
ATOM   1683  HB2 LYS A 112      10.312 -15.976  25.096  1.00  0.00           H  
ATOM   1684  HG3 LYS A 112      10.209 -16.611  22.684  1.00  0.00           H  
ATOM   1685  HG2 LYS A 112      10.001 -14.945  22.220  1.00  0.00           H  
ATOM   1686  HD3 LYS A 112       7.891 -14.839  23.600  1.00  0.00           H  
ATOM   1687  HD2 LYS A 112       8.014 -16.556  23.855  1.00  0.00           H  
ATOM   1688  HE3 LYS A 112       7.826 -15.201  21.102  1.00  0.00           H  
ATOM   1689  HE2 LYS A 112       6.474 -15.924  21.952  1.00  0.00           H  
ATOM   1690  HZ1 LYS A 112       7.377 -17.388  20.329  1.00  0.00           H  
ATOM   1691  HZ2 LYS A 112       8.865 -17.349  21.035  1.00  0.00           H  
ATOM   1692  HZ3 LYS A 112       7.594 -18.033  21.832  1.00  0.00           H  
ATOM   1693  N   LYS A 113      12.950 -14.430  21.986  1.00 12.22           N  
ATOM   1694  CA  LYS A 113      13.087 -13.659  20.757  1.00 10.86           C  
ATOM   1695  C   LYS A 113      11.904 -13.981  19.831  1.00 17.08           C  
ATOM   1696  O   LYS A 113      11.586 -15.154  19.627  1.00 16.39           O  
ATOM   1697  CB  LYS A 113      14.415 -14.010  20.065  1.00  9.26           C  
ATOM   1698  CG  LYS A 113      15.672 -13.672  20.882  1.00 13.09           C  
ATOM   1699  CD  LYS A 113      16.962 -14.091  20.156  1.00 11.78           C  
ATOM   1700  CE  LYS A 113      18.250 -13.810  20.951  1.00 17.04           C  
ATOM   1701  NZ  LYS A 113      18.387 -14.681  22.133  1.00 33.56           N1+
ATOM   1702  H   LYS A 113      13.252 -15.392  21.939  1.00  0.00           H  
ATOM   1703  HA  LYS A 113      13.089 -12.591  20.981  1.00  0.00           H  
ATOM   1704  HB3 LYS A 113      14.466 -13.456  19.129  1.00  0.00           H  
ATOM   1705  HB2 LYS A 113      14.427 -15.069  19.807  1.00  0.00           H  
ATOM   1706  HG3 LYS A 113      15.616 -14.148  21.861  1.00  0.00           H  
ATOM   1707  HG2 LYS A 113      15.703 -12.597  21.058  1.00  0.00           H  
ATOM   1708  HD3 LYS A 113      17.020 -13.553  19.209  1.00  0.00           H  
ATOM   1709  HD2 LYS A 113      16.910 -15.147  19.886  1.00  0.00           H  
ATOM   1710  HE3 LYS A 113      18.285 -12.765  21.261  1.00  0.00           H  
ATOM   1711  HE2 LYS A 113      19.115 -13.980  20.311  1.00  0.00           H  
ATOM   1712  HZ1 LYS A 113      17.610 -14.524  22.759  1.00  0.00           H  
ATOM   1713  HZ2 LYS A 113      18.393 -15.648  21.841  1.00  0.00           H  
ATOM   1714  HZ3 LYS A 113      19.252 -14.469  22.611  1.00  0.00           H  
ATOM   1715  N   TYR A 114      11.303 -12.926  19.271  1.00 12.01           N  
ATOM   1716  CA  TYR A 114      10.299 -12.999  18.212  1.00 14.01           C  
ATOM   1717  C   TYR A 114      10.986 -12.921  16.836  1.00 14.02           C  
ATOM   1718  O   TYR A 114      12.143 -12.513  16.754  1.00 12.93           O  
ATOM   1719  CB  TYR A 114       9.280 -11.861  18.422  1.00 12.71           C  
ATOM   1720  CG  TYR A 114       8.379 -12.051  19.626  1.00 12.65           C  
ATOM   1721  CD1 TYR A 114       8.762 -11.562  20.893  1.00 14.54           C  
ATOM   1722  CD2 TYR A 114       7.147 -12.715  19.472  1.00 13.77           C  
ATOM   1723  CE1 TYR A 114       7.910 -11.728  22.000  1.00 15.43           C  
ATOM   1724  CE2 TYR A 114       6.297 -12.887  20.581  1.00 20.70           C  
ATOM   1725  CZ  TYR A 114       6.675 -12.389  21.843  1.00 21.18           C  
ATOM   1726  OH  TYR A 114       5.845 -12.555  22.913  1.00 27.11           O  
ATOM   1727  H   TYR A 114      11.651 -11.997  19.476  1.00  0.00           H  
ATOM   1728  HA  TYR A 114       9.769 -13.952  18.267  1.00  0.00           H  
ATOM   1729  HB3 TYR A 114       8.634 -11.775  17.552  1.00  0.00           H  
ATOM   1730  HB2 TYR A 114       9.766 -10.895  18.513  1.00  0.00           H  
ATOM   1731  HD1 TYR A 114       9.707 -11.051  21.017  1.00  0.00           H  
ATOM   1732  HD2 TYR A 114       6.852 -13.092  18.506  1.00  0.00           H  
ATOM   1733  HE1 TYR A 114       8.207 -11.344  22.965  1.00  0.00           H  
ATOM   1734  HE2 TYR A 114       5.358 -13.404  20.460  1.00  0.00           H  
ATOM   1735  HH  TYR A 114       6.181 -12.151  23.717  1.00  0.00           H  
ATOM   1736  N   ALA A 115      10.256 -13.324  15.781  1.00 13.66           N  
ATOM   1737  CA  ALA A 115      10.730 -13.361  14.390  1.00 13.95           C  
ATOM   1738  C   ALA A 115      11.106 -11.991  13.798  1.00 12.81           C  
ATOM   1739  O   ALA A 115      11.929 -11.939  12.884  1.00 13.04           O  
ATOM   1740  CB  ALA A 115       9.658 -14.029  13.517  1.00 14.35           C  
ATOM   1741  H   ALA A 115       9.306 -13.631  15.926  1.00  0.00           H  
ATOM   1742  HA  ALA A 115      11.623 -13.985  14.365  1.00  0.00           H  
ATOM   1743  HB1 ALA A 115      10.005 -14.146  12.489  1.00  0.00           H  
ATOM   1744  HB2 ALA A 115       9.408 -15.022  13.888  1.00  0.00           H  
ATOM   1745  HB3 ALA A 115       8.737 -13.445  13.490  1.00  0.00           H  
ATOM   1746  N   ALA A 116      10.503 -10.921  14.337  1.00  9.95           N  
ATOM   1747  CA  ALA A 116      10.763  -9.537  13.971  1.00 11.75           C  
ATOM   1748  C   ALA A 116      10.168  -8.584  15.018  1.00 12.36           C  
ATOM   1749  O   ALA A 116       9.490  -9.026  15.950  1.00  9.89           O  
ATOM   1750  CB  ALA A 116      10.255  -9.261  12.537  1.00  9.94           C  
ATOM   1751  H   ALA A 116       9.829 -11.055  15.078  1.00  0.00           H  
ATOM   1752  HA  ALA A 116      11.842  -9.394  14.009  1.00  0.00           H  
ATOM   1753  HB1 ALA A 116      10.242  -8.198  12.291  1.00  0.00           H  
ATOM   1754  HB2 ALA A 116      10.893  -9.749  11.805  1.00  0.00           H  
ATOM   1755  HB3 ALA A 116       9.256  -9.652  12.363  1.00  0.00           H  
ATOM   1756  N   GLU A 117      10.442  -7.284  14.841  1.00 12.41           N  
ATOM   1757  CA  GLU A 117       9.914  -6.214  15.675  1.00 10.81           C  
ATOM   1758  C   GLU A 117       9.792  -4.922  14.858  1.00 14.52           C  
ATOM   1759  O   GLU A 117      10.787  -4.447  14.316  1.00 10.81           O  
ATOM   1760  CB  GLU A 117      10.774  -6.057  16.943  1.00 11.19           C  
ATOM   1761  CG  GLU A 117      10.288  -4.933  17.883  1.00  7.39           C  
ATOM   1762  CD  GLU A 117      11.057  -4.803  19.201  1.00 10.11           C  
ATOM   1763  OE1 GLU A 117      11.967  -5.617  19.466  1.00 10.75           O  
ATOM   1764  OE2 GLU A 117      10.718  -3.855  19.940  1.00 14.06           O1-
ATOM   1765  H   GLU A 117      11.043  -7.002  14.077  1.00  0.00           H  
ATOM   1766  HA  GLU A 117       8.912  -6.502  15.993  1.00  0.00           H  
ATOM   1767  HB3 GLU A 117      11.814  -5.880  16.660  1.00  0.00           H  
ATOM   1768  HB2 GLU A 117      10.759  -7.001  17.486  1.00  0.00           H  
ATOM   1769  HG3 GLU A 117       9.238  -5.099  18.127  1.00  0.00           H  
ATOM   1770  HG2 GLU A 117      10.335  -3.971  17.373  1.00  0.00           H  
ATOM   1771  N   LEU A 118       8.569  -4.376  14.836  1.00 13.33           N  
ATOM   1772  CA  LEU A 118       8.193  -3.096  14.250  1.00 10.49           C  
ATOM   1773  C   LEU A 118       8.452  -1.962  15.247  1.00 13.22           C  
ATOM   1774  O   LEU A 118       8.048  -2.078  16.402  1.00  9.40           O  
ATOM   1775  CB  LEU A 118       6.694  -3.180  13.887  1.00  9.34           C  
ATOM   1776  CG  LEU A 118       5.991  -1.873  13.458  1.00 12.27           C  
ATOM   1777  CD1 LEU A 118       6.674  -1.186  12.261  1.00 14.40           C  
ATOM   1778  CD2 LEU A 118       4.509  -2.154  13.176  1.00 13.75           C  
ATOM   1779  H   LEU A 118       7.831  -4.836  15.357  1.00  0.00           H  
ATOM   1780  HA  LEU A 118       8.775  -2.933  13.342  1.00  0.00           H  
ATOM   1781  HB3 LEU A 118       6.157  -3.587  14.741  1.00  0.00           H  
ATOM   1782  HB2 LEU A 118       6.567  -3.915  13.101  1.00  0.00           H  
ATOM   1783  HG  LEU A 118       6.012  -1.178  14.298  1.00  0.00           H  
ATOM   1784 HD11 LEU A 118       5.954  -0.852  11.515  1.00  0.00           H  
ATOM   1785 HD12 LEU A 118       7.229  -0.310  12.591  1.00  0.00           H  
ATOM   1786 HD13 LEU A 118       7.382  -1.842  11.755  1.00  0.00           H  
ATOM   1787 HD21 LEU A 118       3.902  -1.261  13.329  1.00  0.00           H  
ATOM   1788 HD22 LEU A 118       4.375  -2.490  12.149  1.00  0.00           H  
ATOM   1789 HD23 LEU A 118       4.110  -2.936  13.822  1.00  0.00           H  
ATOM   1790  N   HIS A 119       9.061  -0.876  14.759  1.00 13.36           N  
ATOM   1791  CA  HIS A 119       9.341   0.343  15.507  1.00 13.18           C  
ATOM   1792  C   HIS A 119       8.722   1.529  14.779  1.00 11.43           C  
ATOM   1793  O   HIS A 119       9.220   1.895  13.719  1.00 11.46           O  
ATOM   1794  CB  HIS A 119      10.862   0.535  15.589  1.00  8.06           C  
ATOM   1795  CG  HIS A 119      11.566  -0.367  16.556  1.00  9.17           C  
ATOM   1796  ND1 HIS A 119      12.958  -0.406  16.619  1.00 10.95           N  
ATOM   1797  CD2 HIS A 119      11.054  -1.213  17.515  1.00 10.98           C  
ATOM   1798  CE1 HIS A 119      13.219  -1.186  17.657  1.00  6.35           C  
ATOM   1799  NE2 HIS A 119      12.133  -1.720  18.203  1.00  9.71           N  
ATOM   1800  H   HIS A 119       9.346  -0.865  13.786  1.00  0.00           H  
ATOM   1801  HA  HIS A 119       8.926   0.309  16.516  1.00  0.00           H  
ATOM   1802  HB3 HIS A 119      11.101   1.559  15.880  1.00  0.00           H  
ATOM   1803  HB2 HIS A 119      11.305   0.388  14.604  1.00  0.00           H  
ATOM   1804  HD2 HIS A 119      10.045  -1.468  17.789  1.00  0.00           H  
ATOM   1805  HE1 HIS A 119      14.198  -1.290  18.085  1.00  0.00           H  
ATOM   1806  HE2 HIS A 119      12.091  -2.347  18.997  1.00  0.00           H  
ATOM   1807  N   LEU A 120       7.682   2.120  15.381  1.00  9.08           N  
ATOM   1808  CA  LEU A 120       7.061   3.365  14.940  1.00  9.72           C  
ATOM   1809  C   LEU A 120       7.701   4.498  15.753  1.00  9.98           C  
ATOM   1810  O   LEU A 120       7.441   4.595  16.950  1.00  9.43           O  
ATOM   1811  CB  LEU A 120       5.542   3.269  15.189  1.00  8.70           C  
ATOM   1812  CG  LEU A 120       4.808   2.186  14.357  1.00 15.96           C  
ATOM   1813  CD1 LEU A 120       3.848   1.349  15.224  1.00 12.86           C  
ATOM   1814  CD2 LEU A 120       4.080   2.780  13.136  1.00 15.83           C  
ATOM   1815  H   LEU A 120       7.334   1.737  16.251  1.00  0.00           H  
ATOM   1816  HA  LEU A 120       7.236   3.541  13.879  1.00  0.00           H  
ATOM   1817  HB3 LEU A 120       5.066   4.240  15.054  1.00  0.00           H  
ATOM   1818  HB2 LEU A 120       5.412   3.042  16.242  1.00  0.00           H  
ATOM   1819  HG  LEU A 120       5.548   1.487  13.964  1.00  0.00           H  
ATOM   1820 HD11 LEU A 120       2.986   0.993  14.657  1.00  0.00           H  
ATOM   1821 HD12 LEU A 120       4.355   0.470  15.622  1.00  0.00           H  
ATOM   1822 HD13 LEU A 120       3.461   1.917  16.070  1.00  0.00           H  
ATOM   1823 HD21 LEU A 120       4.216   2.144  12.261  1.00  0.00           H  
ATOM   1824 HD22 LEU A 120       3.008   2.873  13.304  1.00  0.00           H  
ATOM   1825 HD23 LEU A 120       4.449   3.771  12.875  1.00  0.00           H  
ATOM   1826  N   VAL A 121       8.563   5.292  15.102  1.00 10.67           N  
ATOM   1827  CA  VAL A 121       9.363   6.347  15.723  1.00 11.76           C  
ATOM   1828  C   VAL A 121       8.599   7.682  15.690  1.00 12.37           C  
ATOM   1829  O   VAL A 121       8.081   8.063  14.639  1.00 11.33           O  
ATOM   1830  CB  VAL A 121      10.715   6.538  14.973  1.00 10.90           C  
ATOM   1831  CG1 VAL A 121      11.604   7.668  15.540  1.00 12.45           C  
ATOM   1832  CG2 VAL A 121      11.524   5.229  14.920  1.00 11.46           C  
ATOM   1833  H   VAL A 121       8.698   5.175  14.106  1.00  0.00           H  
ATOM   1834  HA  VAL A 121       9.574   6.078  16.760  1.00  0.00           H  
ATOM   1835  HB  VAL A 121      10.494   6.804  13.938  1.00  0.00           H  
ATOM   1836 HG11 VAL A 121      12.566   7.706  15.028  1.00  0.00           H  
ATOM   1837 HG12 VAL A 121      11.151   8.652  15.422  1.00  0.00           H  
ATOM   1838 HG13 VAL A 121      11.801   7.518  16.603  1.00  0.00           H  
ATOM   1839 HG21 VAL A 121      12.474   5.377  14.405  1.00  0.00           H  
ATOM   1840 HG22 VAL A 121      11.743   4.853  15.919  1.00  0.00           H  
ATOM   1841 HG23 VAL A 121      10.990   4.445  14.380  1.00  0.00           H  
ATOM   1842  N   HIS A 122       8.569   8.364  16.845  1.00 11.53           N  
ATOM   1843  CA  HIS A 122       7.928   9.663  17.047  1.00 14.89           C  
ATOM   1844  C   HIS A 122       8.895  10.603  17.774  1.00 15.07           C  
ATOM   1845  O   HIS A 122       9.743  10.120  18.523  1.00 12.70           O  
ATOM   1846  CB  HIS A 122       6.647   9.521  17.899  1.00 17.11           C  
ATOM   1847  CG  HIS A 122       5.696   8.410  17.548  1.00 11.39           C  
ATOM   1848  ND1 HIS A 122       5.936   7.089  17.877  1.00 12.81           N  
ATOM   1849  CD2 HIS A 122       4.460   8.426  16.947  1.00 16.19           C  
ATOM   1850  CE1 HIS A 122       4.895   6.379  17.448  1.00 18.86           C  
ATOM   1851  NE2 HIS A 122       3.963   7.126  16.868  1.00 16.13           N  
ATOM   1852  H   HIS A 122       9.024   7.979  17.662  1.00  0.00           H  
ATOM   1853  HA  HIS A 122       7.682  10.087  16.076  1.00  0.00           H  
ATOM   1854  HB3 HIS A 122       6.084  10.450  17.834  1.00  0.00           H  
ATOM   1855  HB2 HIS A 122       6.903   9.389  18.950  1.00  0.00           H  
ATOM   1856  HD1 HIS A 122       6.759   6.732  18.345  1.00  0.00           H  
ATOM   1857  HD2 HIS A 122       3.891   9.265  16.574  1.00  0.00           H  
ATOM   1858  HE1 HIS A 122       4.815   5.308  17.566  1.00  0.00           H  
ATOM   1859  N   TRP A 123       8.712  11.920  17.585  1.00 12.29           N  
ATOM   1860  CA  TRP A 123       9.506  12.966  18.237  1.00 11.69           C  
ATOM   1861  C   TRP A 123       8.594  14.000  18.909  1.00 13.22           C  
ATOM   1862  O   TRP A 123       7.580  14.395  18.332  1.00 12.63           O  
ATOM   1863  CB  TRP A 123      10.454  13.619  17.215  1.00 12.18           C  
ATOM   1864  CG  TRP A 123       9.814  14.344  16.067  1.00 12.14           C  
ATOM   1865  CD1 TRP A 123       9.366  13.768  14.932  1.00 11.82           C  
ATOM   1866  CD2 TRP A 123       9.464  15.757  15.962  1.00 13.64           C  
ATOM   1867  NE1 TRP A 123       8.799  14.725  14.121  1.00 14.34           N  
ATOM   1868  CE2 TRP A 123       8.816  15.970  14.709  1.00 14.52           C  
ATOM   1869  CE3 TRP A 123       9.625  16.883  16.799  1.00 17.04           C  
ATOM   1870  CZ2 TRP A 123       8.356  17.235  14.303  1.00 14.45           C  
ATOM   1871  CZ3 TRP A 123       9.151  18.153  16.414  1.00 18.61           C  
ATOM   1872  CH2 TRP A 123       8.516  18.331  15.170  1.00 15.21           C  
ATOM   1873  H   TRP A 123       7.988  12.243  16.956  1.00  0.00           H  
ATOM   1874  HA  TRP A 123      10.125  12.525  19.016  1.00  0.00           H  
ATOM   1875  HB3 TRP A 123      11.118  12.855  16.814  1.00  0.00           H  
ATOM   1876  HB2 TRP A 123      11.104  14.328  17.729  1.00  0.00           H  
ATOM   1877  HD1 TRP A 123       9.457  12.715  14.706  1.00  0.00           H  
ATOM   1878  HE1 TRP A 123       8.469  14.521  13.185  1.00  0.00           H  
ATOM   1879  HE3 TRP A 123      10.123  16.767  17.750  1.00  0.00           H  
ATOM   1880  HZ2 TRP A 123       7.882  17.360  13.341  1.00  0.00           H  
ATOM   1881  HZ3 TRP A 123       9.283  18.993  17.078  1.00  0.00           H  
ATOM   1882  HH2 TRP A 123       8.162  19.308  14.878  1.00  0.00           H  
ATOM   1883  N   ASN A 124       9.005  14.427  20.112  1.00 13.61           N  
ATOM   1884  CA  ASN A 124       8.326  15.386  20.981  1.00 11.88           C  
ATOM   1885  C   ASN A 124       8.275  16.781  20.335  1.00 16.44           C  
ATOM   1886  O   ASN A 124       9.321  17.395  20.117  1.00 14.33           O  
ATOM   1887  CB  ASN A 124       9.060  15.429  22.342  1.00 13.73           C  
ATOM   1888  CG  ASN A 124       8.219  15.948  23.512  1.00 14.13           C  
ATOM   1889  OD1 ASN A 124       7.249  16.683  23.332  1.00 15.81           O  
ATOM   1890  ND2 ASN A 124       8.614  15.581  24.732  1.00 12.83           N  
ATOM   1891  H   ASN A 124       9.873  14.058  20.482  1.00  0.00           H  
ATOM   1892  HA  ASN A 124       7.297  15.063  21.145  1.00  0.00           H  
ATOM   1893  HB3 ASN A 124       9.990  15.986  22.277  1.00  0.00           H  
ATOM   1894  HB2 ASN A 124       9.356  14.417  22.609  1.00  0.00           H  
ATOM   1895 HD22 ASN A 124       8.083  15.857  25.544  1.00  0.00           H  
ATOM   1896 HD21 ASN A 124       9.417  14.976  24.850  1.00  0.00           H  
ATOM   1897  N   THR A 125       7.049  17.245  20.055  1.00 18.08           N  
ATOM   1898  CA  THR A 125       6.762  18.488  19.339  1.00 19.38           C  
ATOM   1899  C   THR A 125       7.090  19.781  20.115  1.00 25.24           C  
ATOM   1900  O   THR A 125       7.132  20.835  19.480  1.00 19.28           O  
ATOM   1901  CB  THR A 125       5.286  18.540  18.876  1.00 16.76           C  
ATOM   1902  OG1 THR A 125       4.377  18.721  19.947  1.00 21.06           O  
ATOM   1903  CG2 THR A 125       4.876  17.318  18.046  1.00 20.60           C  
ATOM   1904  H   THR A 125       6.238  16.694  20.309  1.00  0.00           H  
ATOM   1905  HA  THR A 125       7.385  18.497  18.445  1.00  0.00           H  
ATOM   1906  HB  THR A 125       5.163  19.411  18.230  1.00  0.00           H  
ATOM   1907  HG1 THR A 125       3.484  18.662  19.600  1.00  0.00           H  
ATOM   1908 HG21 THR A 125       3.851  17.413  17.699  1.00  0.00           H  
ATOM   1909 HG22 THR A 125       5.518  17.220  17.170  1.00  0.00           H  
ATOM   1910 HG23 THR A 125       4.944  16.388  18.610  1.00  0.00           H  
ATOM   1911  N   LYS A 127       7.382  19.695  21.431  1.00 14.94           N  
ATOM   1912  CA  LYS A 127       7.855  20.833  22.231  1.00 13.48           C  
ATOM   1913  C   LYS A 127       9.234  21.370  21.776  1.00 16.83           C  
ATOM   1914  O   LYS A 127       9.544  22.522  22.073  1.00 18.70           O  
ATOM   1915  CB  LYS A 127       7.832  20.485  23.744  1.00 18.88           C  
ATOM   1916  CG  LYS A 127       9.021  19.650  24.268  1.00 19.69           C  
ATOM   1917  CD  LYS A 127       9.108  19.526  25.797  1.00 25.94           C  
ATOM   1918  CE  LYS A 127       7.980  18.728  26.461  1.00 42.42           C  
ATOM   1919  NZ  LYS A 127       8.373  18.291  27.813  1.00 61.64           N1+
ATOM   1920  H   LYS A 127       7.331  18.800  21.898  1.00  0.00           H  
ATOM   1921  HA  LYS A 127       7.141  21.645  22.079  1.00  0.00           H  
ATOM   1922  HB3 LYS A 127       6.885  20.008  24.006  1.00  0.00           H  
ATOM   1923  HB2 LYS A 127       7.844  21.427  24.291  1.00  0.00           H  
ATOM   1924  HG3 LYS A 127       9.960  20.102  23.956  1.00  0.00           H  
ATOM   1925  HG2 LYS A 127       9.011  18.662  23.811  1.00  0.00           H  
ATOM   1926  HD3 LYS A 127       9.151  20.525  26.233  1.00  0.00           H  
ATOM   1927  HD2 LYS A 127      10.061  19.065  26.040  1.00  0.00           H  
ATOM   1928  HE3 LYS A 127       7.739  17.841  25.880  1.00  0.00           H  
ATOM   1929  HE2 LYS A 127       7.070  19.326  26.518  1.00  0.00           H  
ATOM   1930  HZ1 LYS A 127       7.591  17.808  28.242  1.00  0.00           H  
ATOM   1931  HZ2 LYS A 127       9.163  17.659  27.763  1.00  0.00           H  
ATOM   1932  HZ3 LYS A 127       8.617  19.091  28.376  1.00  0.00           H  
ATOM   1933  N   TYR A 128      10.029  20.529  21.086  1.00 15.78           N  
ATOM   1934  CA  TYR A 128      11.391  20.835  20.638  1.00 10.69           C  
ATOM   1935  C   TYR A 128      11.477  21.341  19.186  1.00 10.34           C  
ATOM   1936  O   TYR A 128      12.572  21.701  18.758  1.00 12.70           O  
ATOM   1937  CB  TYR A 128      12.291  19.610  20.903  1.00 13.25           C  
ATOM   1938  CG  TYR A 128      12.384  19.255  22.380  1.00 15.82           C  
ATOM   1939  CD1 TYR A 128      12.805  20.236  23.305  1.00 18.81           C  
ATOM   1940  CD2 TYR A 128      12.034  17.968  22.841  1.00 16.42           C  
ATOM   1941  CE1 TYR A 128      12.853  19.942  24.677  1.00 15.60           C  
ATOM   1942  CE2 TYR A 128      12.087  17.670  24.219  1.00 11.24           C  
ATOM   1943  CZ  TYR A 128      12.500  18.662  25.135  1.00 16.48           C  
ATOM   1944  OH  TYR A 128      12.567  18.411  26.472  1.00 15.10           O  
ATOM   1945  H   TYR A 128       9.701  19.594  20.889  1.00  0.00           H  
ATOM   1946  HA  TYR A 128      11.774  21.667  21.228  1.00  0.00           H  
ATOM   1947  HB3 TYR A 128      13.307  19.801  20.552  1.00  0.00           H  
ATOM   1948  HB2 TYR A 128      11.930  18.750  20.339  1.00  0.00           H  
ATOM   1949  HD1 TYR A 128      13.092  21.222  22.971  1.00  0.00           H  
ATOM   1950  HD2 TYR A 128      11.738  17.210  22.133  1.00  0.00           H  
ATOM   1951  HE1 TYR A 128      13.173  20.699  25.378  1.00  0.00           H  
ATOM   1952  HE2 TYR A 128      11.820  16.681  24.567  1.00  0.00           H  
ATOM   1953  HH  TYR A 128      12.443  17.480  26.703  1.00  0.00           H  
ATOM   1954  N   GLY A 129      10.335  21.432  18.481  1.00 11.41           N  
ATOM   1955  CA  GLY A 129      10.184  22.161  17.219  1.00 12.71           C  
ATOM   1956  C   GLY A 129      10.616  21.366  15.977  1.00 14.88           C  
ATOM   1957  O   GLY A 129       9.953  21.480  14.947  1.00 16.08           O  
ATOM   1958  H   GLY A 129       9.480  21.107  18.912  1.00  0.00           H  
ATOM   1959  HA3 GLY A 129      10.747  23.096  17.253  1.00  0.00           H  
ATOM   1960  HA2 GLY A 129       9.134  22.438  17.117  1.00  0.00           H  
ATOM   1961  N   ASP A 130      11.675  20.546  16.066  1.00 17.40           N  
ATOM   1962  CA  ASP A 130      12.116  19.644  15.000  1.00 13.39           C  
ATOM   1963  C   ASP A 130      12.771  18.396  15.615  1.00 19.98           C  
ATOM   1964  O   ASP A 130      13.096  18.382  16.804  1.00 15.39           O  
ATOM   1965  CB  ASP A 130      13.005  20.323  13.916  1.00 10.04           C  
ATOM   1966  CG  ASP A 130      14.335  20.937  14.390  1.00 23.74           C  
ATOM   1967  OD1 ASP A 130      14.348  22.151  14.687  1.00 24.22           O  
ATOM   1968  OD2 ASP A 130      15.302  20.160  14.549  1.00 28.45           O1-
ATOM   1969  H   ASP A 130      12.195  20.494  16.931  1.00  0.00           H  
ATOM   1970  HA  ASP A 130      11.224  19.275  14.490  1.00  0.00           H  
ATOM   1971  HB3 ASP A 130      12.424  21.118  13.446  1.00  0.00           H  
ATOM   1972  HB2 ASP A 130      13.206  19.619  13.107  1.00  0.00           H  
ATOM   1973  N   PHE A 131      12.946  17.369  14.767  1.00 17.37           N  
ATOM   1974  CA  PHE A 131      13.543  16.079  15.109  1.00 15.03           C  
ATOM   1975  C   PHE A 131      14.998  16.189  15.611  1.00 11.92           C  
ATOM   1976  O   PHE A 131      15.344  15.509  16.575  1.00 15.07           O  
ATOM   1977  CB  PHE A 131      13.436  15.138  13.888  1.00 14.03           C  
ATOM   1978  CG  PHE A 131      13.881  13.707  14.138  1.00 12.10           C  
ATOM   1979  CD1 PHE A 131      12.948  12.771  14.627  1.00 15.80           C  
ATOM   1980  CD2 PHE A 131      15.243  13.342  14.073  1.00 15.71           C  
ATOM   1981  CE1 PHE A 131      13.358  11.504  15.007  1.00 18.84           C  
ATOM   1982  CE2 PHE A 131      15.638  12.072  14.467  1.00 19.25           C  
ATOM   1983  CZ  PHE A 131      14.699  11.160  14.936  1.00 16.48           C  
ATOM   1984  H   PHE A 131      12.644  17.470  13.808  1.00  0.00           H  
ATOM   1985  HA  PHE A 131      12.944  15.653  15.917  1.00  0.00           H  
ATOM   1986  HB3 PHE A 131      14.010  15.543  13.052  1.00  0.00           H  
ATOM   1987  HB2 PHE A 131      12.398  15.108  13.550  1.00  0.00           H  
ATOM   1988  HD1 PHE A 131      11.909  13.038  14.700  1.00  0.00           H  
ATOM   1989  HD2 PHE A 131      15.984  14.053  13.740  1.00  0.00           H  
ATOM   1990  HE1 PHE A 131      12.638  10.789  15.379  1.00  0.00           H  
ATOM   1991  HE2 PHE A 131      16.682  11.801  14.425  1.00  0.00           H  
ATOM   1992  HZ  PHE A 131      15.004  10.179  15.261  1.00  0.00           H  
ATOM   1993  N   GLY A 132      15.809  17.037  14.953  1.00 12.99           N  
ATOM   1994  CA  GLY A 132      17.231  17.237  15.247  1.00 17.57           C  
ATOM   1995  C   GLY A 132      17.448  17.845  16.641  1.00 18.08           C  
ATOM   1996  O   GLY A 132      18.362  17.425  17.347  1.00 16.23           O  
ATOM   1997  H   GLY A 132      15.426  17.595  14.203  1.00  0.00           H  
ATOM   1998  HA3 GLY A 132      17.650  17.911  14.501  1.00  0.00           H  
ATOM   1999  HA2 GLY A 132      17.764  16.290  15.159  1.00  0.00           H  
ATOM   2000  N   LYS A 133      16.580  18.786  17.048  1.00 15.29           N  
ATOM   2001  CA  LYS A 133      16.552  19.360  18.391  1.00 15.70           C  
ATOM   2002  C   LYS A 133      15.999  18.402  19.446  1.00 11.77           C  
ATOM   2003  O   LYS A 133      16.490  18.441  20.570  1.00 13.00           O  
ATOM   2004  CB  LYS A 133      15.740  20.668  18.390  1.00 16.26           C  
ATOM   2005  CG  LYS A 133      16.418  21.834  17.659  1.00 19.27           C  
ATOM   2006  CD  LYS A 133      17.772  22.255  18.268  1.00 29.78           C  
ATOM   2007  CE  LYS A 133      18.362  23.527  17.639  1.00 35.82           C  
ATOM   2008  NZ  LYS A 133      18.707  23.338  16.219  1.00 37.63           N1+
ATOM   2009  H   LYS A 133      15.866  19.109  16.406  1.00  0.00           H  
ATOM   2010  HA  LYS A 133      17.579  19.567  18.688  1.00  0.00           H  
ATOM   2011  HB3 LYS A 133      15.550  20.987  19.417  1.00  0.00           H  
ATOM   2012  HB2 LYS A 133      14.760  20.483  17.948  1.00  0.00           H  
ATOM   2013  HG3 LYS A 133      15.737  22.686  17.663  1.00  0.00           H  
ATOM   2014  HG2 LYS A 133      16.551  21.565  16.612  1.00  0.00           H  
ATOM   2015  HD3 LYS A 133      18.502  21.452  18.163  1.00  0.00           H  
ATOM   2016  HD2 LYS A 133      17.651  22.410  19.341  1.00  0.00           H  
ATOM   2017  HE3 LYS A 133      19.266  23.817  18.175  1.00  0.00           H  
ATOM   2018  HE2 LYS A 133      17.659  24.356  17.729  1.00  0.00           H  
ATOM   2019  HZ1 LYS A 133      17.872  23.094  15.702  1.00  0.00           H  
ATOM   2020  HZ2 LYS A 133      19.094  24.193  15.846  1.00  0.00           H  
ATOM   2021  HZ3 LYS A 133      19.383  22.594  16.130  1.00  0.00           H  
ATOM   2022  N   ALA A 134      15.016  17.563  19.073  1.00 11.29           N  
ATOM   2023  CA  ALA A 134      14.421  16.557  19.948  1.00 11.76           C  
ATOM   2024  C   ALA A 134      15.435  15.492  20.394  1.00 11.94           C  
ATOM   2025  O   ALA A 134      15.493  15.202  21.583  1.00 12.62           O  
ATOM   2026  CB  ALA A 134      13.192  15.935  19.269  1.00 14.82           C  
ATOM   2027  H   ALA A 134      14.655  17.606  18.128  1.00  0.00           H  
ATOM   2028  HA  ALA A 134      14.074  17.077  20.843  1.00  0.00           H  
ATOM   2029  HB1 ALA A 134      12.656  15.295  19.965  1.00  0.00           H  
ATOM   2030  HB2 ALA A 134      12.491  16.702  18.937  1.00  0.00           H  
ATOM   2031  HB3 ALA A 134      13.461  15.332  18.404  1.00  0.00           H  
ATOM   2032  N   VAL A 135      16.280  14.995  19.473  1.00 12.61           N  
ATOM   2033  CA  VAL A 135      17.324  13.999  19.762  1.00 14.94           C  
ATOM   2034  C   VAL A 135      18.571  14.544  20.508  1.00 18.11           C  
ATOM   2035  O   VAL A 135      19.587  13.852  20.573  1.00 16.71           O  
ATOM   2036  CB  VAL A 135      17.755  13.223  18.487  1.00 17.68           C  
ATOM   2037  CG1 VAL A 135      16.564  12.473  17.875  1.00 17.30           C  
ATOM   2038  CG2 VAL A 135      18.491  14.062  17.428  1.00 15.35           C  
ATOM   2039  H   VAL A 135      16.200  15.293  18.510  1.00  0.00           H  
ATOM   2040  HA  VAL A 135      16.886  13.265  20.440  1.00  0.00           H  
ATOM   2041  HB  VAL A 135      18.447  12.441  18.798  1.00  0.00           H  
ATOM   2042 HG11 VAL A 135      16.872  11.867  17.027  1.00  0.00           H  
ATOM   2043 HG12 VAL A 135      16.120  11.809  18.612  1.00  0.00           H  
ATOM   2044 HG13 VAL A 135      15.784  13.147  17.527  1.00  0.00           H  
ATOM   2045 HG21 VAL A 135      18.794  13.443  16.584  1.00  0.00           H  
ATOM   2046 HG22 VAL A 135      17.848  14.847  17.040  1.00  0.00           H  
ATOM   2047 HG23 VAL A 135      19.392  14.531  17.824  1.00  0.00           H  
ATOM   2048  N   GLN A 136      18.455  15.736  21.115  1.00 12.98           N  
ATOM   2049  CA  GLN A 136      19.413  16.309  22.062  1.00 16.07           C  
ATOM   2050  C   GLN A 136      18.830  16.366  23.495  1.00 20.03           C  
ATOM   2051  O   GLN A 136      19.434  17.009  24.352  1.00 19.33           O  
ATOM   2052  CB  GLN A 136      19.829  17.711  21.558  1.00 19.69           C  
ATOM   2053  CG  GLN A 136      20.566  17.688  20.199  1.00 17.55           C  
ATOM   2054  CD  GLN A 136      20.806  19.080  19.605  1.00 29.58           C  
ATOM   2055  OE1 GLN A 136      20.635  19.280  18.404  1.00 42.04           O  
ATOM   2056  NE2 GLN A 136      21.213  20.049  20.426  1.00 26.92           N  
ATOM   2057  H   GLN A 136      17.596  16.255  20.999  1.00  0.00           H  
ATOM   2058  HA  GLN A 136      20.310  15.691  22.122  1.00  0.00           H  
ATOM   2059  HB3 GLN A 136      20.475  18.187  22.297  1.00  0.00           H  
ATOM   2060  HB2 GLN A 136      18.945  18.344  21.483  1.00  0.00           H  
ATOM   2061  HG3 GLN A 136      19.995  17.114  19.470  1.00  0.00           H  
ATOM   2062  HG2 GLN A 136      21.525  17.179  20.304  1.00  0.00           H  
ATOM   2063 HE22 GLN A 136      21.393  20.973  20.066  1.00  0.00           H  
ATOM   2064 HE21 GLN A 136      21.354  19.860  21.408  1.00  0.00           H  
ATOM   2065  N   GLN A 137      17.664  15.729  23.727  1.00 19.56           N  
ATOM   2066  CA  GLN A 137      16.854  15.846  24.947  1.00 11.55           C  
ATOM   2067  C   GLN A 137      16.521  14.431  25.465  1.00 17.59           C  
ATOM   2068  O   GLN A 137      16.260  13.551  24.646  1.00 12.34           O  
ATOM   2069  CB  GLN A 137      15.525  16.562  24.602  1.00 13.07           C  
ATOM   2070  CG  GLN A 137      15.653  17.805  23.701  1.00 16.52           C  
ATOM   2071  CD  GLN A 137      16.479  18.956  24.273  1.00 25.21           C  
ATOM   2072  OE1 GLN A 137      16.545  19.152  25.484  1.00 22.54           O  
ATOM   2073  NE2 GLN A 137      17.093  19.740  23.386  1.00 25.92           N  
ATOM   2074  H   GLN A 137      17.237  15.198  22.979  1.00  0.00           H  
ATOM   2075  HA  GLN A 137      17.401  16.423  25.693  1.00  0.00           H  
ATOM   2076  HB3 GLN A 137      15.014  16.838  25.525  1.00  0.00           H  
ATOM   2077  HB2 GLN A 137      14.847  15.871  24.100  1.00  0.00           H  
ATOM   2078  HG3 GLN A 137      14.674  18.190  23.455  1.00  0.00           H  
ATOM   2079  HG2 GLN A 137      16.079  17.501  22.752  1.00  0.00           H  
ATOM   2080 HE22 GLN A 137      17.647  20.522  23.700  1.00  0.00           H  
ATOM   2081 HE21 GLN A 137      17.007  19.549  22.395  1.00  0.00           H  
ATOM   2082  N   PRO A 138      16.490  14.230  26.804  1.00 13.14           N  
ATOM   2083  CA  PRO A 138      16.222  12.905  27.408  1.00 17.23           C  
ATOM   2084  C   PRO A 138      14.795  12.345  27.204  1.00 16.44           C  
ATOM   2085  O   PRO A 138      14.604  11.142  27.359  1.00 16.58           O  
ATOM   2086  CB  PRO A 138      16.542  13.126  28.895  1.00 22.40           C  
ATOM   2087  CG  PRO A 138      16.242  14.597  29.134  1.00 19.98           C  
ATOM   2088  CD  PRO A 138      16.691  15.252  27.834  1.00 14.81           C  
ATOM   2089  HA  PRO A 138      16.919  12.172  26.998  1.00  0.00           H  
ATOM   2090  HB3 PRO A 138      17.604  12.937  29.066  1.00  0.00           H  
ATOM   2091  HB2 PRO A 138      15.983  12.477  29.571  1.00  0.00           H  
ATOM   2092  HG3 PRO A 138      16.736  15.005  30.017  1.00  0.00           H  
ATOM   2093  HG2 PRO A 138      15.166  14.734  29.258  1.00  0.00           H  
ATOM   2094  HD2 PRO A 138      16.129  16.167  27.645  1.00  0.00           H  
ATOM   2095  HD3 PRO A 138      17.752  15.500  27.880  1.00  0.00           H  
ATOM   2096  N   ASP A 139      13.834  13.211  26.852  1.00  9.91           N  
ATOM   2097  CA  ASP A 139      12.432  12.893  26.550  1.00 10.03           C  
ATOM   2098  C   ASP A 139      12.105  13.271  25.086  1.00 13.39           C  
ATOM   2099  O   ASP A 139      10.959  13.592  24.774  1.00 13.39           O  
ATOM   2100  CB  ASP A 139      11.442  13.560  27.552  1.00 15.63           C  
ATOM   2101  CG  ASP A 139      11.447  15.102  27.654  1.00 15.76           C  
ATOM   2102  OD1 ASP A 139      12.454  15.734  27.269  1.00 19.80           O  
ATOM   2103  OD2 ASP A 139      10.467  15.632  28.221  1.00 19.71           O1-
ATOM   2104  H   ASP A 139      14.061  14.194  26.784  1.00  0.00           H  
ATOM   2105  HA  ASP A 139      12.279  11.815  26.611  1.00  0.00           H  
ATOM   2106  HB3 ASP A 139      11.692  13.196  28.549  1.00  0.00           H  
ATOM   2107  HB2 ASP A 139      10.427  13.205  27.365  1.00  0.00           H  
ATOM   2108  N   GLY A 140      13.133  13.251  24.224  1.00 11.91           N  
ATOM   2109  CA  GLY A 140      13.093  13.706  22.844  1.00  8.28           C  
ATOM   2110  C   GLY A 140      12.193  12.867  21.943  1.00 11.56           C  
ATOM   2111  O   GLY A 140      11.461  13.425  21.131  1.00 11.88           O  
ATOM   2112  H   GLY A 140      14.038  12.961  24.570  1.00  0.00           H  
ATOM   2113  HA3 GLY A 140      14.099  13.552  22.473  1.00  0.00           H  
ATOM   2114  HA2 GLY A 140      12.852  14.768  22.780  1.00  0.00           H  
ATOM   2115  N   LEU A 141      12.271  11.537  22.074  1.00  9.26           N  
ATOM   2116  CA  LEU A 141      11.592  10.582  21.209  1.00  9.58           C  
ATOM   2117  C   LEU A 141      10.698   9.654  22.035  1.00 14.10           C  
ATOM   2118  O   LEU A 141      10.887   9.508  23.243  1.00 13.25           O  
ATOM   2119  CB  LEU A 141      12.639   9.746  20.433  1.00 12.25           C  
ATOM   2120  CG  LEU A 141      13.680  10.525  19.600  1.00  8.90           C  
ATOM   2121  CD1 LEU A 141      14.654   9.544  18.914  1.00 15.08           C  
ATOM   2122  CD2 LEU A 141      13.038  11.489  18.586  1.00  7.06           C  
ATOM   2123  H   LEU A 141      12.874  11.140  22.785  1.00  0.00           H  
ATOM   2124  HA  LEU A 141      10.951  11.102  20.502  1.00  0.00           H  
ATOM   2125  HB3 LEU A 141      12.120   9.043  19.779  1.00  0.00           H  
ATOM   2126  HB2 LEU A 141      13.188   9.141  21.150  1.00  0.00           H  
ATOM   2127  HG  LEU A 141      14.276  11.133  20.282  1.00  0.00           H  
ATOM   2128 HD11 LEU A 141      14.789   9.750  17.852  1.00  0.00           H  
ATOM   2129 HD12 LEU A 141      15.638   9.590  19.380  1.00  0.00           H  
ATOM   2130 HD13 LEU A 141      14.315   8.511  18.984  1.00  0.00           H  
ATOM   2131 HD21 LEU A 141      13.681  11.665  17.725  1.00  0.00           H  
ATOM   2132 HD22 LEU A 141      12.092  11.106  18.212  1.00  0.00           H  
ATOM   2133 HD23 LEU A 141      12.855  12.466  19.033  1.00  0.00           H  
ATOM   2134  N   ALA A 142       9.756   9.017  21.334  1.00 12.31           N  
ATOM   2135  CA  ALA A 142       8.968   7.904  21.833  1.00 10.11           C  
ATOM   2136  C   ALA A 142       8.835   6.901  20.693  1.00 13.50           C  
ATOM   2137  O   ALA A 142       8.374   7.286  19.619  1.00 10.89           O  
ATOM   2138  CB  ALA A 142       7.595   8.394  22.318  1.00 12.17           C  
ATOM   2139  H   ALA A 142       9.661   9.209  20.345  1.00  0.00           H  
ATOM   2140  HA  ALA A 142       9.497   7.434  22.658  1.00  0.00           H  
ATOM   2141  HB1 ALA A 142       7.001   7.568  22.710  1.00  0.00           H  
ATOM   2142  HB2 ALA A 142       7.707   9.127  23.117  1.00  0.00           H  
ATOM   2143  HB3 ALA A 142       7.023   8.863  21.517  1.00  0.00           H  
ATOM   2144  N   VAL A 143       9.242   5.646  20.931  1.00 12.45           N  
ATOM   2145  CA  VAL A 143       9.132   4.588  19.931  1.00 10.32           C  
ATOM   2146  C   VAL A 143       8.150   3.527  20.443  1.00 11.59           C  
ATOM   2147  O   VAL A 143       8.360   2.959  21.519  1.00 11.85           O  
ATOM   2148  CB  VAL A 143      10.486   3.907  19.594  1.00 12.49           C  
ATOM   2149  CG1 VAL A 143      10.335   2.825  18.500  1.00 13.92           C  
ATOM   2150  CG2 VAL A 143      11.544   4.923  19.128  1.00 12.21           C  
ATOM   2151  H   VAL A 143       9.593   5.380  21.841  1.00  0.00           H  
ATOM   2152  HA  VAL A 143       8.748   4.988  18.996  1.00  0.00           H  
ATOM   2153  HB  VAL A 143      10.876   3.436  20.497  1.00  0.00           H  
ATOM   2154 HG11 VAL A 143      11.303   2.428  18.202  1.00  0.00           H  
ATOM   2155 HG12 VAL A 143       9.730   1.980  18.826  1.00  0.00           H  
ATOM   2156 HG13 VAL A 143       9.870   3.235  17.603  1.00  0.00           H  
ATOM   2157 HG21 VAL A 143      12.502   4.429  18.965  1.00  0.00           H  
ATOM   2158 HG22 VAL A 143      11.253   5.401  18.194  1.00  0.00           H  
ATOM   2159 HG23 VAL A 143      11.710   5.714  19.856  1.00  0.00           H  
ATOM   2160  N   LEU A 144       7.105   3.282  19.638  1.00 12.07           N  
ATOM   2161  CA  LEU A 144       6.119   2.233  19.858  1.00 11.99           C  
ATOM   2162  C   LEU A 144       6.640   0.931  19.224  1.00 13.38           C  
ATOM   2163  O   LEU A 144       6.677   0.825  17.997  1.00 12.98           O  
ATOM   2164  CB  LEU A 144       4.753   2.696  19.305  1.00 13.13           C  
ATOM   2165  CG  LEU A 144       3.573   1.722  19.523  1.00 10.91           C  
ATOM   2166  CD1 LEU A 144       3.302   1.483  21.021  1.00 16.86           C  
ATOM   2167  CD2 LEU A 144       2.310   2.212  18.784  1.00 10.63           C  
ATOM   2168  H   LEU A 144       7.029   3.783  18.762  1.00  0.00           H  
ATOM   2169  HA  LEU A 144       6.002   2.101  20.930  1.00  0.00           H  
ATOM   2170  HB3 LEU A 144       4.850   2.896  18.243  1.00  0.00           H  
ATOM   2171  HB2 LEU A 144       4.497   3.654  19.756  1.00  0.00           H  
ATOM   2172  HG  LEU A 144       3.836   0.760  19.079  1.00  0.00           H  
ATOM   2173 HD11 LEU A 144       2.241   1.370  21.245  1.00  0.00           H  
ATOM   2174 HD12 LEU A 144       3.798   0.575  21.357  1.00  0.00           H  
ATOM   2175 HD13 LEU A 144       3.675   2.304  21.634  1.00  0.00           H  
ATOM   2176 HD21 LEU A 144       1.936   1.444  18.107  1.00  0.00           H  
ATOM   2177 HD22 LEU A 144       1.497   2.467  19.463  1.00  0.00           H  
ATOM   2178 HD23 LEU A 144       2.504   3.102  18.184  1.00  0.00           H  
ATOM   2179  N   GLY A 145       7.057  -0.011  20.084  1.00 11.29           N  
ATOM   2180  CA  GLY A 145       7.581  -1.318  19.700  1.00 10.56           C  
ATOM   2181  C   GLY A 145       6.425  -2.320  19.632  1.00 11.61           C  
ATOM   2182  O   GLY A 145       5.567  -2.330  20.513  1.00 10.98           O  
ATOM   2183  H   GLY A 145       6.962   0.163  21.077  1.00  0.00           H  
ATOM   2184  HA3 GLY A 145       8.299  -1.651  20.451  1.00  0.00           H  
ATOM   2185  HA2 GLY A 145       8.113  -1.256  18.755  1.00  0.00           H  
ATOM   2186  N   ILE A 146       6.410  -3.168  18.593  1.00 13.98           N  
ATOM   2187  CA  ILE A 146       5.381  -4.186  18.369  1.00 11.96           C  
ATOM   2188  C   ILE A 146       6.074  -5.436  17.811  1.00  9.82           C  
ATOM   2189  O   ILE A 146       6.701  -5.359  16.756  1.00 13.29           O  
ATOM   2190  CB  ILE A 146       4.284  -3.727  17.353  1.00 12.34           C  
ATOM   2191  CG1 ILE A 146       3.618  -2.403  17.790  1.00 11.64           C  
ATOM   2192  CG2 ILE A 146       3.217  -4.818  17.092  1.00 11.29           C  
ATOM   2193  CD1 ILE A 146       2.574  -1.851  16.812  1.00 15.26           C  
ATOM   2194  H   ILE A 146       7.132  -3.105  17.886  1.00  0.00           H  
ATOM   2195  HA  ILE A 146       4.902  -4.452  19.314  1.00  0.00           H  
ATOM   2196  HB  ILE A 146       4.768  -3.521  16.401  1.00  0.00           H  
ATOM   2197 HG13 ILE A 146       4.368  -1.624  17.916  1.00  0.00           H  
ATOM   2198 HG12 ILE A 146       3.166  -2.544  18.769  1.00  0.00           H  
ATOM   2199 HG21 ILE A 146       2.491  -4.495  16.346  1.00  0.00           H  
ATOM   2200 HG22 ILE A 146       3.645  -5.741  16.702  1.00  0.00           H  
ATOM   2201 HG23 ILE A 146       2.672  -5.064  18.004  1.00  0.00           H  
ATOM   2202 HD11 ILE A 146       2.464  -0.773  16.938  1.00  0.00           H  
ATOM   2203 HD12 ILE A 146       2.850  -2.035  15.774  1.00  0.00           H  
ATOM   2204 HD13 ILE A 146       1.598  -2.301  16.987  1.00  0.00           H  
ATOM   2205  N   PHE A 147       5.937  -6.567  18.519  1.00 16.22           N  
ATOM   2206  CA  PHE A 147       6.509  -7.852  18.119  1.00 10.51           C  
ATOM   2207  C   PHE A 147       5.767  -8.489  16.934  1.00 16.43           C  
ATOM   2208  O   PHE A 147       4.550  -8.346  16.823  1.00 12.21           O  
ATOM   2209  CB  PHE A 147       6.506  -8.802  19.331  1.00 11.38           C  
ATOM   2210  CG  PHE A 147       7.396  -8.354  20.476  1.00 11.65           C  
ATOM   2211  CD1 PHE A 147       8.778  -8.164  20.267  1.00 12.14           C  
ATOM   2212  CD2 PHE A 147       6.851  -8.118  21.757  1.00 12.49           C  
ATOM   2213  CE1 PHE A 147       9.582  -7.744  21.314  1.00 12.80           C  
ATOM   2214  CE2 PHE A 147       7.679  -7.707  22.792  1.00 11.62           C  
ATOM   2215  CZ  PHE A 147       9.039  -7.524  22.573  1.00 13.73           C  
ATOM   2216  H   PHE A 147       5.415  -6.558  19.382  1.00  0.00           H  
ATOM   2217  HA  PHE A 147       7.541  -7.683  17.806  1.00  0.00           H  
ATOM   2218  HB3 PHE A 147       6.834  -9.794  19.024  1.00  0.00           H  
ATOM   2219  HB2 PHE A 147       5.489  -8.923  19.703  1.00  0.00           H  
ATOM   2220  HD1 PHE A 147       9.217  -8.337  19.296  1.00  0.00           H  
ATOM   2221  HD2 PHE A 147       5.795  -8.252  21.939  1.00  0.00           H  
ATOM   2222  HE1 PHE A 147      10.633  -7.581  21.140  1.00  0.00           H  
ATOM   2223  HE2 PHE A 147       7.263  -7.525  23.772  1.00  0.00           H  
ATOM   2224  HZ  PHE A 147       9.674  -7.200  23.385  1.00  0.00           H  
ATOM   2225  N   LEU A 148       6.522  -9.206  16.090  1.00 15.44           N  
ATOM   2226  CA  LEU A 148       6.012  -9.989  14.969  1.00 10.62           C  
ATOM   2227  C   LEU A 148       6.372 -11.454  15.232  1.00 13.74           C  
ATOM   2228  O   LEU A 148       7.558 -11.774  15.314  1.00 12.11           O  
ATOM   2229  CB  LEU A 148       6.670  -9.539  13.645  1.00 12.36           C  
ATOM   2230  CG  LEU A 148       6.084  -8.281  12.972  1.00 12.58           C  
ATOM   2231  CD1 LEU A 148       6.291  -6.993  13.788  1.00 14.96           C  
ATOM   2232  CD2 LEU A 148       6.643  -8.116  11.544  1.00 14.70           C  
ATOM   2233  H   LEU A 148       7.522  -9.260  16.239  1.00  0.00           H  
ATOM   2234  HA  LEU A 148       4.932  -9.892  14.871  1.00  0.00           H  
ATOM   2235  HB3 LEU A 148       6.586 -10.358  12.927  1.00  0.00           H  
ATOM   2236  HB2 LEU A 148       7.733  -9.399  13.815  1.00  0.00           H  
ATOM   2237  HG  LEU A 148       5.016  -8.448  12.862  1.00  0.00           H  
ATOM   2238 HD11 LEU A 148       6.583  -6.159  13.155  1.00  0.00           H  
ATOM   2239 HD12 LEU A 148       5.378  -6.701  14.306  1.00  0.00           H  
ATOM   2240 HD13 LEU A 148       7.076  -7.104  14.533  1.00  0.00           H  
ATOM   2241 HD21 LEU A 148       5.922  -7.612  10.900  1.00  0.00           H  
ATOM   2242 HD22 LEU A 148       7.559  -7.525  11.536  1.00  0.00           H  
ATOM   2243 HD23 LEU A 148       6.881  -9.073  11.079  1.00  0.00           H  
ATOM   2244  N   LYS A 149       5.349 -12.316  15.289  1.00 16.52           N  
ATOM   2245  CA  LYS A 149       5.505 -13.768  15.218  1.00 15.49           C  
ATOM   2246  C   LYS A 149       5.013 -14.261  13.852  1.00 15.83           C  
ATOM   2247  O   LYS A 149       4.228 -13.572  13.198  1.00 17.42           O  
ATOM   2248  CB  LYS A 149       4.750 -14.442  16.383  1.00 17.58           C  
ATOM   2249  CG  LYS A 149       3.213 -14.345  16.362  1.00 23.25           C  
ATOM   2250  CD  LYS A 149       2.600 -15.170  17.508  1.00 32.45           C  
ATOM   2251  CE  LYS A 149       1.079 -15.033  17.666  1.00 29.28           C  
ATOM   2252  NZ  LYS A 149       0.680 -13.691  18.131  1.00 72.26           N1+
ATOM   2253  H   LYS A 149       4.402 -11.969  15.199  1.00  0.00           H  
ATOM   2254  HA  LYS A 149       6.559 -14.046  15.303  1.00  0.00           H  
ATOM   2255  HB3 LYS A 149       5.121 -14.043  17.327  1.00  0.00           H  
ATOM   2256  HB2 LYS A 149       5.019 -15.499  16.388  1.00  0.00           H  
ATOM   2257  HG3 LYS A 149       2.809 -14.711  15.417  1.00  0.00           H  
ATOM   2258  HG2 LYS A 149       2.916 -13.299  16.438  1.00  0.00           H  
ATOM   2259  HD3 LYS A 149       3.093 -14.913  18.447  1.00  0.00           H  
ATOM   2260  HD2 LYS A 149       2.830 -16.223  17.336  1.00  0.00           H  
ATOM   2261  HE3 LYS A 149       0.726 -15.757  18.402  1.00  0.00           H  
ATOM   2262  HE2 LYS A 149       0.574 -15.270  16.731  1.00  0.00           H  
ATOM   2263  HZ1 LYS A 149       0.967 -12.997  17.455  1.00  0.00           H  
ATOM   2264  HZ2 LYS A 149      -0.324 -13.655  18.238  1.00  0.00           H  
ATOM   2265  HZ3 LYS A 149       1.117 -13.492  19.019  1.00  0.00           H  
ATOM   2266  N   VAL A 150       5.469 -15.459  13.460  1.00 14.47           N  
ATOM   2267  CA  VAL A 150       5.055 -16.093  12.212  1.00 12.50           C  
ATOM   2268  C   VAL A 150       3.862 -17.037  12.455  1.00 15.87           C  
ATOM   2269  O   VAL A 150       3.905 -17.859  13.372  1.00 24.58           O  
ATOM   2270  CB  VAL A 150       6.226 -16.828  11.515  1.00 17.05           C  
ATOM   2271  CG1 VAL A 150       5.807 -17.646  10.276  1.00 25.27           C  
ATOM   2272  CG2 VAL A 150       7.296 -15.803  11.101  1.00 16.73           C  
ATOM   2273  H   VAL A 150       6.097 -15.989  14.047  1.00  0.00           H  
ATOM   2274  HA  VAL A 150       4.754 -15.313  11.524  1.00  0.00           H  
ATOM   2275  HB  VAL A 150       6.687 -17.518  12.224  1.00  0.00           H  
ATOM   2276 HG11 VAL A 150       6.677 -18.019   9.736  1.00  0.00           H  
ATOM   2277 HG12 VAL A 150       5.209 -18.517  10.545  1.00  0.00           H  
ATOM   2278 HG13 VAL A 150       5.225 -17.038   9.587  1.00  0.00           H  
ATOM   2279 HG21 VAL A 150       8.112 -16.281  10.564  1.00  0.00           H  
ATOM   2280 HG22 VAL A 150       6.880 -15.038  10.444  1.00  0.00           H  
ATOM   2281 HG23 VAL A 150       7.726 -15.302  11.966  1.00  0.00           H  
ATOM   2282  N   GLY A 151       2.821 -16.878  11.627  1.00 17.92           N  
ATOM   2283  CA  GLY A 151       1.566 -17.608  11.727  1.00 21.42           C  
ATOM   2284  C   GLY A 151       0.719 -17.185  10.526  1.00 16.53           C  
ATOM   2285  O   GLY A 151       1.138 -17.352   9.381  1.00 31.93           O  
ATOM   2286  H   GLY A 151       2.876 -16.171  10.903  1.00  0.00           H  
ATOM   2287  HA3 GLY A 151       1.067 -17.374  12.668  1.00  0.00           H  
ATOM   2288  HA2 GLY A 151       1.744 -18.684  11.692  1.00  0.00           H  
ATOM   2289  N   SER A 152      -0.485 -16.658  10.798  1.00 13.84           N  
ATOM   2290  CA  SER A 152      -1.404 -16.083   9.810  1.00 21.84           C  
ATOM   2291  C   SER A 152      -0.866 -14.758   9.241  1.00 27.34           C  
ATOM   2292  O   SER A 152      -0.202 -14.029   9.973  1.00 17.66           O  
ATOM   2293  CB  SER A 152      -2.752 -15.816  10.508  1.00 24.51           C  
ATOM   2294  OG  SER A 152      -3.357 -17.032  10.901  1.00 49.83           O  
ATOM   2295  H   SER A 152      -0.785 -16.587  11.759  1.00  0.00           H  
ATOM   2296  HA  SER A 152      -1.545 -16.791   8.992  1.00  0.00           H  
ATOM   2297  HB3 SER A 152      -3.439 -15.300   9.836  1.00  0.00           H  
ATOM   2298  HB2 SER A 152      -2.623 -15.177  11.384  1.00  0.00           H  
ATOM   2299  HG  SER A 152      -4.208 -16.836  11.300  1.00  0.00           H  
ATOM   2300  N   ALA A 153      -1.199 -14.442   7.977  1.00 19.37           N  
ATOM   2301  CA  ALA A 153      -0.856 -13.172   7.323  1.00 21.44           C  
ATOM   2302  C   ALA A 153      -1.482 -11.949   8.013  1.00 18.28           C  
ATOM   2303  O   ALA A 153      -2.600 -12.050   8.519  1.00 25.87           O  
ATOM   2304  CB  ALA A 153      -1.306 -13.227   5.853  1.00 25.50           C  
ATOM   2305  H   ALA A 153      -1.760 -15.083   7.435  1.00  0.00           H  
ATOM   2306  HA  ALA A 153       0.225 -13.056   7.348  1.00  0.00           H  
ATOM   2307  HB1 ALA A 153      -0.998 -12.330   5.314  1.00  0.00           H  
ATOM   2308  HB2 ALA A 153      -0.874 -14.081   5.332  1.00  0.00           H  
ATOM   2309  HB3 ALA A 153      -2.391 -13.308   5.770  1.00  0.00           H  
ATOM   2310  N   LYS A 154      -0.766 -10.814   7.967  1.00 16.78           N  
ATOM   2311  CA  LYS A 154      -1.285  -9.503   8.353  1.00 16.89           C  
ATOM   2312  C   LYS A 154      -1.657  -8.776   7.045  1.00 26.92           C  
ATOM   2313  O   LYS A 154      -0.739  -8.393   6.319  1.00 20.69           O  
ATOM   2314  CB  LYS A 154      -0.191  -8.724   9.127  1.00 16.60           C  
ATOM   2315  CG  LYS A 154      -0.707  -7.484   9.888  1.00 20.92           C  
ATOM   2316  CD  LYS A 154      -1.526  -7.847  11.145  1.00 22.25           C  
ATOM   2317  CE  LYS A 154      -2.001  -6.617  11.933  1.00 23.09           C  
ATOM   2318  NZ  LYS A 154      -2.744  -6.987  13.150  1.00 28.12           N1+
ATOM   2319  H   LYS A 154       0.152 -10.819   7.541  1.00  0.00           H  
ATOM   2320  HA  LYS A 154      -2.141  -9.615   9.013  1.00  0.00           H  
ATOM   2321  HB3 LYS A 154       0.620  -8.436   8.458  1.00  0.00           H  
ATOM   2322  HB2 LYS A 154       0.287  -9.374   9.851  1.00  0.00           H  
ATOM   2323  HG3 LYS A 154      -1.303  -6.858   9.224  1.00  0.00           H  
ATOM   2324  HG2 LYS A 154       0.146  -6.872  10.181  1.00  0.00           H  
ATOM   2325  HD3 LYS A 154      -0.923  -8.492  11.785  1.00  0.00           H  
ATOM   2326  HD2 LYS A 154      -2.396  -8.438  10.860  1.00  0.00           H  
ATOM   2327  HE3 LYS A 154      -2.666  -6.017  11.315  1.00  0.00           H  
ATOM   2328  HE2 LYS A 154      -1.154  -5.989  12.214  1.00  0.00           H  
ATOM   2329  HZ1 LYS A 154      -3.033  -6.148  13.636  1.00  0.00           H  
ATOM   2330  HZ2 LYS A 154      -3.562  -7.525  12.901  1.00  0.00           H  
ATOM   2331  HZ3 LYS A 154      -2.151  -7.534  13.757  1.00  0.00           H  
ATOM   2332  N   PRO A 155      -2.964  -8.613   6.724  1.00 27.94           N  
ATOM   2333  CA  PRO A 155      -3.389  -7.937   5.477  1.00 23.76           C  
ATOM   2334  C   PRO A 155      -2.887  -6.491   5.316  1.00 23.03           C  
ATOM   2335  O   PRO A 155      -2.571  -6.087   4.198  1.00 25.95           O  
ATOM   2336  CB  PRO A 155      -4.926  -7.991   5.520  1.00 23.76           C  
ATOM   2337  CG  PRO A 155      -5.248  -9.143   6.455  1.00 23.78           C  
ATOM   2338  CD  PRO A 155      -4.125  -9.081   7.480  1.00 27.15           C  
ATOM   2339  HA  PRO A 155      -3.029  -8.538   4.641  1.00  0.00           H  
ATOM   2340  HB3 PRO A 155      -5.369  -8.127   4.533  1.00  0.00           H  
ATOM   2341  HB2 PRO A 155      -5.338  -7.071   5.939  1.00  0.00           H  
ATOM   2342  HG3 PRO A 155      -5.182 -10.084   5.904  1.00  0.00           H  
ATOM   2343  HG2 PRO A 155      -6.243  -9.080   6.896  1.00  0.00           H  
ATOM   2344  HD2 PRO A 155      -4.353  -8.355   8.263  1.00  0.00           H  
ATOM   2345  HD3 PRO A 155      -3.998 -10.055   7.942  1.00  0.00           H  
ATOM   2346  N   GLY A 156      -2.784  -5.764   6.443  1.00 19.18           N  
ATOM   2347  CA  GLY A 156      -2.299  -4.387   6.501  1.00 19.68           C  
ATOM   2348  C   GLY A 156      -0.779  -4.271   6.303  1.00 17.21           C  
ATOM   2349  O   GLY A 156      -0.307  -3.158   6.095  1.00 23.13           O  
ATOM   2350  H   GLY A 156      -3.064  -6.180   7.320  1.00  0.00           H  
ATOM   2351  HA3 GLY A 156      -2.564  -3.965   7.469  1.00  0.00           H  
ATOM   2352  HA2 GLY A 156      -2.809  -3.785   5.747  1.00  0.00           H  
ATOM   2353  N   LEU A 157      -0.019  -5.381   6.342  1.00 14.78           N  
ATOM   2354  CA  LEU A 157       1.411  -5.420   6.019  1.00 14.29           C  
ATOM   2355  C   LEU A 157       1.662  -5.679   4.521  1.00 20.81           C  
ATOM   2356  O   LEU A 157       2.771  -5.419   4.062  1.00 17.07           O  
ATOM   2357  CB  LEU A 157       2.094  -6.501   6.897  1.00 19.38           C  
ATOM   2358  CG  LEU A 157       3.639  -6.594   6.816  1.00 18.31           C  
ATOM   2359  CD1 LEU A 157       4.335  -5.322   7.323  1.00 15.64           C  
ATOM   2360  CD2 LEU A 157       4.177  -7.843   7.532  1.00 16.95           C  
ATOM   2361  H   LEU A 157      -0.455  -6.277   6.518  1.00  0.00           H  
ATOM   2362  HA  LEU A 157       1.852  -4.452   6.261  1.00  0.00           H  
ATOM   2363  HB3 LEU A 157       1.682  -7.471   6.616  1.00  0.00           H  
ATOM   2364  HB2 LEU A 157       1.812  -6.344   7.939  1.00  0.00           H  
ATOM   2365  HG  LEU A 157       3.927  -6.726   5.777  1.00  0.00           H  
ATOM   2366 HD11 LEU A 157       5.419  -5.427   7.280  1.00  0.00           H  
ATOM   2367 HD12 LEU A 157       4.078  -4.450   6.725  1.00  0.00           H  
ATOM   2368 HD13 LEU A 157       4.063  -5.115   8.358  1.00  0.00           H  
ATOM   2369 HD21 LEU A 157       4.829  -8.419   6.875  1.00  0.00           H  
ATOM   2370 HD22 LEU A 157       4.758  -7.585   8.417  1.00  0.00           H  
ATOM   2371 HD23 LEU A 157       3.373  -8.509   7.844  1.00  0.00           H  
ATOM   2372  N   GLN A 158       0.668  -6.204   3.778  1.00 16.72           N  
ATOM   2373  CA  GLN A 158       0.877  -6.729   2.424  1.00 24.60           C  
ATOM   2374  C   GLN A 158       1.317  -5.677   1.382  1.00 18.80           C  
ATOM   2375  O   GLN A 158       2.092  -6.017   0.490  1.00 20.14           O  
ATOM   2376  CB  GLN A 158      -0.357  -7.540   1.971  1.00 25.83           C  
ATOM   2377  CG  GLN A 158      -0.159  -8.382   0.687  1.00 22.61           C  
ATOM   2378  CD  GLN A 158       0.946  -9.442   0.801  1.00 25.39           C  
ATOM   2379  OE1 GLN A 158       1.117 -10.067   1.844  1.00 27.93           O  
ATOM   2380  NE2 GLN A 158       1.692  -9.670  -0.277  1.00 22.37           N  
ATOM   2381  H   GLN A 158      -0.239  -6.369   4.191  1.00  0.00           H  
ATOM   2382  HA  GLN A 158       1.698  -7.433   2.537  1.00  0.00           H  
ATOM   2383  HB3 GLN A 158      -1.202  -6.866   1.830  1.00  0.00           H  
ATOM   2384  HB2 GLN A 158      -0.656  -8.213   2.778  1.00  0.00           H  
ATOM   2385  HG3 GLN A 158       0.038  -7.731  -0.165  1.00  0.00           H  
ATOM   2386  HG2 GLN A 158      -1.089  -8.901   0.455  1.00  0.00           H  
ATOM   2387 HE22 GLN A 158       2.430 -10.356  -0.248  1.00  0.00           H  
ATOM   2388 HE21 GLN A 158       1.573  -9.115  -1.118  1.00  0.00           H  
ATOM   2389  N   LYS A 159       0.884  -4.413   1.543  1.00 19.26           N  
ATOM   2390  CA  LYS A 159       1.349  -3.286   0.726  1.00 20.42           C  
ATOM   2391  C   LYS A 159       2.842  -2.967   0.929  1.00 19.79           C  
ATOM   2392  O   LYS A 159       3.500  -2.600  -0.044  1.00 19.09           O  
ATOM   2393  CB  LYS A 159       0.479  -2.038   0.993  1.00  0.00           C  
ATOM   2394  CG  LYS A 159      -0.993  -2.161   0.554  1.00  0.00           C  
ATOM   2395  CD  LYS A 159      -1.184  -2.321  -0.969  1.00  0.00           C  
ATOM   2396  CE  LYS A 159      -2.655  -2.368  -1.423  1.00  0.00           C  
ATOM   2397  NZ  LYS A 159      -3.345  -1.076  -1.255  1.00  0.00           N1+
ATOM   2398  H   LYS A 159       0.257  -4.192   2.303  1.00  0.00           H  
ATOM   2399  HA  LYS A 159       1.243  -3.574  -0.321  1.00  0.00           H  
ATOM   2400  HB2 LYS A 159       0.514  -1.801   2.056  1.00  0.00           H  
ATOM   2401  HB3 LYS A 159       0.913  -1.175   0.484  1.00  0.00           H  
ATOM   2402  HG2 LYS A 159      -1.460  -3.001   1.069  1.00  0.00           H  
ATOM   2403  HG3 LYS A 159      -1.520  -1.271   0.900  1.00  0.00           H  
ATOM   2404  HD2 LYS A 159      -0.652  -1.525  -1.494  1.00  0.00           H  
ATOM   2405  HD3 LYS A 159      -0.716  -3.250  -1.295  1.00  0.00           H  
ATOM   2406  HE2 LYS A 159      -2.701  -2.637  -2.479  1.00  0.00           H  
ATOM   2407  HE3 LYS A 159      -3.196  -3.140  -0.876  1.00  0.00           H  
ATOM   2408  HZ1 LYS A 159      -2.868  -0.364  -1.789  1.00  0.00           H  
ATOM   2409  HZ2 LYS A 159      -4.298  -1.157  -1.580  1.00  0.00           H  
ATOM   2410  HZ3 LYS A 159      -3.346  -0.818  -0.278  1.00  0.00           H  
ATOM   2411  N   VAL A 160       3.352  -3.149   2.163  1.00 21.09           N  
ATOM   2412  CA  VAL A 160       4.766  -2.980   2.499  1.00 21.56           C  
ATOM   2413  C   VAL A 160       5.654  -4.067   1.864  1.00 17.99           C  
ATOM   2414  O   VAL A 160       6.682  -3.699   1.305  1.00 20.80           O  
ATOM   2415  CB  VAL A 160       5.029  -2.937   4.037  1.00 21.49           C  
ATOM   2416  CG1 VAL A 160       6.516  -2.950   4.444  1.00 13.54           C  
ATOM   2417  CG2 VAL A 160       4.342  -1.727   4.689  1.00 17.24           C  
ATOM   2418  H   VAL A 160       2.757  -3.492   2.904  1.00  0.00           H  
ATOM   2419  HA  VAL A 160       5.083  -2.018   2.092  1.00  0.00           H  
ATOM   2420  HB  VAL A 160       4.591  -3.825   4.485  1.00  0.00           H  
ATOM   2421 HG11 VAL A 160       6.626  -2.800   5.518  1.00  0.00           H  
ATOM   2422 HG12 VAL A 160       7.003  -3.898   4.215  1.00  0.00           H  
ATOM   2423 HG13 VAL A 160       7.065  -2.157   3.936  1.00  0.00           H  
ATOM   2424 HG21 VAL A 160       4.475  -1.729   5.771  1.00  0.00           H  
ATOM   2425 HG22 VAL A 160       4.741  -0.787   4.307  1.00  0.00           H  
ATOM   2426 HG23 VAL A 160       3.272  -1.740   4.497  1.00  0.00           H  
ATOM   2427  N   VAL A 161       5.264  -5.357   1.937  1.00 15.55           N  
ATOM   2428  CA  VAL A 161       6.087  -6.456   1.403  1.00 19.81           C  
ATOM   2429  C   VAL A 161       6.149  -6.495  -0.138  1.00 19.77           C  
ATOM   2430  O   VAL A 161       7.181  -6.899  -0.673  1.00 20.75           O  
ATOM   2431  CB  VAL A 161       5.696  -7.871   1.919  1.00 29.18           C  
ATOM   2432  CG1 VAL A 161       5.729  -7.954   3.450  1.00 24.11           C  
ATOM   2433  CG2 VAL A 161       4.389  -8.449   1.360  1.00 25.18           C  
ATOM   2434  H   VAL A 161       4.401  -5.607   2.401  1.00  0.00           H  
ATOM   2435  HA  VAL A 161       7.102  -6.283   1.752  1.00  0.00           H  
ATOM   2436  HB  VAL A 161       6.479  -8.553   1.584  1.00  0.00           H  
ATOM   2437 HG11 VAL A 161       5.473  -8.952   3.802  1.00  0.00           H  
ATOM   2438 HG12 VAL A 161       6.726  -7.727   3.820  1.00  0.00           H  
ATOM   2439 HG13 VAL A 161       5.028  -7.255   3.901  1.00  0.00           H  
ATOM   2440 HG21 VAL A 161       4.163  -9.419   1.799  1.00  0.00           H  
ATOM   2441 HG22 VAL A 161       3.563  -7.783   1.573  1.00  0.00           H  
ATOM   2442 HG23 VAL A 161       4.429  -8.599   0.280  1.00  0.00           H  
ATOM   2443  N   ASP A 162       5.073  -6.055  -0.815  1.00 19.21           N  
ATOM   2444  CA  ASP A 162       4.981  -6.005  -2.280  1.00 20.75           C  
ATOM   2445  C   ASP A 162       5.801  -4.876  -2.927  1.00 24.83           C  
ATOM   2446  O   ASP A 162       6.144  -5.019  -4.101  1.00 31.85           O  
ATOM   2447  CB  ASP A 162       3.512  -5.983  -2.782  1.00 25.47           C  
ATOM   2448  CG  ASP A 162       2.709  -7.278  -2.551  1.00 21.27           C  
ATOM   2449  OD1 ASP A 162       3.324  -8.368  -2.505  1.00 29.37           O  
ATOM   2450  OD2 ASP A 162       1.462  -7.182  -2.564  1.00 29.23           O1-
ATOM   2451  H   ASP A 162       4.254  -5.750  -0.307  1.00  0.00           H  
ATOM   2452  HA  ASP A 162       5.449  -6.916  -2.655  1.00  0.00           H  
ATOM   2453  HB3 ASP A 162       3.478  -5.765  -3.850  1.00  0.00           H  
ATOM   2454  HB2 ASP A 162       2.986  -5.166  -2.284  1.00  0.00           H  
ATOM   2455  N   VAL A 163       6.137  -3.808  -2.180  1.00 15.64           N  
ATOM   2456  CA  VAL A 163       7.007  -2.731  -2.669  1.00 15.44           C  
ATOM   2457  C   VAL A 163       8.510  -2.989  -2.388  1.00 17.89           C  
ATOM   2458  O   VAL A 163       9.339  -2.259  -2.928  1.00 17.81           O  
ATOM   2459  CB  VAL A 163       6.565  -1.341  -2.113  1.00 19.47           C  
ATOM   2460  CG1 VAL A 163       6.780  -1.161  -0.604  1.00 22.75           C  
ATOM   2461  CG2 VAL A 163       7.163  -0.139  -2.874  1.00 24.54           C  
ATOM   2462  H   VAL A 163       5.826  -3.742  -1.221  1.00  0.00           H  
ATOM   2463  HA  VAL A 163       6.913  -2.672  -3.755  1.00  0.00           H  
ATOM   2464  HB  VAL A 163       5.488  -1.273  -2.277  1.00  0.00           H  
ATOM   2465 HG11 VAL A 163       6.607  -0.132  -0.301  1.00  0.00           H  
ATOM   2466 HG12 VAL A 163       6.066  -1.765  -0.054  1.00  0.00           H  
ATOM   2467 HG13 VAL A 163       7.785  -1.427  -0.280  1.00  0.00           H  
ATOM   2468 HG21 VAL A 163       6.675   0.789  -2.579  1.00  0.00           H  
ATOM   2469 HG22 VAL A 163       8.227  -0.010  -2.675  1.00  0.00           H  
ATOM   2470 HG23 VAL A 163       7.030  -0.245  -3.950  1.00  0.00           H  
ATOM   2471  N   LEU A 164       8.867  -4.021  -1.595  1.00 14.41           N  
ATOM   2472  CA  LEU A 164      10.266  -4.341  -1.257  1.00 15.67           C  
ATOM   2473  C   LEU A 164      11.146  -4.725  -2.459  1.00 18.79           C  
ATOM   2474  O   LEU A 164      12.348  -4.467  -2.418  1.00 16.94           O  
ATOM   2475  CB  LEU A 164      10.350  -5.449  -0.183  1.00 18.26           C  
ATOM   2476  CG  LEU A 164       9.760  -5.066   1.184  1.00 18.75           C  
ATOM   2477  CD1 LEU A 164       9.844  -6.233   2.179  1.00 17.37           C  
ATOM   2478  CD2 LEU A 164      10.343  -3.772   1.783  1.00 14.71           C  
ATOM   2479  H   LEU A 164       8.156  -4.613  -1.187  1.00  0.00           H  
ATOM   2480  HA  LEU A 164      10.699  -3.429  -0.852  1.00  0.00           H  
ATOM   2481  HB3 LEU A 164      11.394  -5.728  -0.029  1.00  0.00           H  
ATOM   2482  HB2 LEU A 164       9.859  -6.349  -0.558  1.00  0.00           H  
ATOM   2483  HG  LEU A 164       8.707  -4.898   1.004  1.00  0.00           H  
ATOM   2484 HD11 LEU A 164       9.046  -6.166   2.919  1.00  0.00           H  
ATOM   2485 HD12 LEU A 164       9.749  -7.197   1.681  1.00  0.00           H  
ATOM   2486 HD13 LEU A 164      10.789  -6.230   2.719  1.00  0.00           H  
ATOM   2487 HD21 LEU A 164      10.537  -3.874   2.849  1.00  0.00           H  
ATOM   2488 HD22 LEU A 164      11.283  -3.483   1.316  1.00  0.00           H  
ATOM   2489 HD23 LEU A 164       9.644  -2.944   1.665  1.00  0.00           H  
ATOM   2490  N   ASP A 165      10.535  -5.293  -3.512  1.00 20.34           N  
ATOM   2491  CA  ASP A 165      11.201  -5.664  -4.765  1.00 26.78           C  
ATOM   2492  C   ASP A 165      11.724  -4.449  -5.560  1.00 18.57           C  
ATOM   2493  O   ASP A 165      12.733  -4.592  -6.251  1.00 22.85           O  
ATOM   2494  CB  ASP A 165      10.311  -6.560  -5.665  1.00  0.00           C  
ATOM   2495  CG  ASP A 165       9.745  -7.839  -5.013  1.00  0.00           C  
ATOM   2496  OD1 ASP A 165       8.758  -8.359  -5.576  1.00  0.00           O  
ATOM   2497  OD2 ASP A 165      10.376  -8.366  -4.069  1.00  0.00           O1-
ATOM   2498  H   ASP A 165       9.543  -5.481  -3.465  1.00  0.00           H  
ATOM   2499  HA  ASP A 165      12.083  -6.247  -4.491  1.00  0.00           H  
ATOM   2500  HB2 ASP A 165       9.466  -5.970  -6.028  1.00  0.00           H  
ATOM   2501  HB3 ASP A 165      10.879  -6.873  -6.542  1.00  0.00           H  
ATOM   2502  N   SER A 166      11.068  -3.280  -5.426  1.00 15.02           N  
ATOM   2503  CA  SER A 166      11.476  -2.021  -6.058  1.00 19.73           C  
ATOM   2504  C   SER A 166      12.544  -1.238  -5.265  1.00 22.58           C  
ATOM   2505  O   SER A 166      13.101  -0.287  -5.817  1.00 20.71           O  
ATOM   2506  CB  SER A 166      10.222  -1.174  -6.375  1.00 21.14           C  
ATOM   2507  OG  SER A 166       9.694  -0.506  -5.247  1.00 25.58           O  
ATOM   2508  H   SER A 166      10.262  -3.226  -4.817  1.00  0.00           H  
ATOM   2509  HA  SER A 166      11.928  -2.268  -7.022  1.00  0.00           H  
ATOM   2510  HB3 SER A 166       9.443  -1.791  -6.824  1.00  0.00           H  
ATOM   2511  HB2 SER A 166      10.475  -0.412  -7.114  1.00  0.00           H  
ATOM   2512  HG  SER A 166       8.904  -0.029  -5.513  1.00  0.00           H  
ATOM   2513  N   ILE A 167      12.824  -1.643  -4.014  1.00 14.29           N  
ATOM   2514  CA  ILE A 167      13.820  -1.024  -3.138  1.00 11.83           C  
ATOM   2515  C   ILE A 167      14.780  -2.081  -2.553  1.00 16.19           C  
ATOM   2516  O   ILE A 167      15.112  -2.019  -1.369  1.00 18.25           O  
ATOM   2517  CB  ILE A 167      13.159  -0.188  -1.998  1.00 15.84           C  
ATOM   2518  CG1 ILE A 167      12.268  -0.993  -1.016  1.00 14.56           C  
ATOM   2519  CG2 ILE A 167      12.402   1.025  -2.555  1.00 13.85           C  
ATOM   2520  CD1 ILE A 167      12.341  -0.476   0.427  1.00 24.54           C  
ATOM   2521  H   ILE A 167      12.324  -2.432  -3.626  1.00  0.00           H  
ATOM   2522  HA  ILE A 167      14.459  -0.357  -3.716  1.00  0.00           H  
ATOM   2523  HB  ILE A 167      13.977   0.240  -1.415  1.00  0.00           H  
ATOM   2524 HG13 ILE A 167      12.556  -2.043  -0.995  1.00  0.00           H  
ATOM   2525 HG12 ILE A 167      11.233  -0.993  -1.360  1.00  0.00           H  
ATOM   2526 HG21 ILE A 167      12.102   1.704  -1.758  1.00  0.00           H  
ATOM   2527 HG22 ILE A 167      13.029   1.584  -3.248  1.00  0.00           H  
ATOM   2528 HG23 ILE A 167      11.502   0.726  -3.093  1.00  0.00           H  
ATOM   2529 HD11 ILE A 167      11.502  -0.850   1.014  1.00  0.00           H  
ATOM   2530 HD12 ILE A 167      13.257  -0.807   0.914  1.00  0.00           H  
ATOM   2531 HD13 ILE A 167      12.319   0.613   0.462  1.00  0.00           H  
ATOM   2532  N   LYS A 168      15.212  -3.048  -3.388  1.00 14.62           N  
ATOM   2533  CA  LYS A 168      16.022  -4.186  -2.939  1.00 18.16           C  
ATOM   2534  C   LYS A 168      17.343  -3.779  -2.266  1.00 19.11           C  
ATOM   2535  O   LYS A 168      17.641  -4.312  -1.203  1.00 17.06           O  
ATOM   2536  CB  LYS A 168      16.249  -5.226  -4.063  1.00 20.86           C  
ATOM   2537  CG  LYS A 168      16.938  -6.503  -3.524  1.00 26.85           C  
ATOM   2538  CD  LYS A 168      17.002  -7.705  -4.476  1.00 34.15           C  
ATOM   2539  CE  LYS A 168      18.111  -7.608  -5.534  1.00 43.78           C  
ATOM   2540  NZ  LYS A 168      18.310  -8.898  -6.219  1.00 70.49           N1+
ATOM   2541  H   LYS A 168      14.899  -3.061  -4.348  1.00  0.00           H  
ATOM   2542  HA  LYS A 168      15.422  -4.683  -2.176  1.00  0.00           H  
ATOM   2543  HB3 LYS A 168      16.829  -4.794  -4.880  1.00  0.00           H  
ATOM   2544  HB2 LYS A 168      15.280  -5.503  -4.480  1.00  0.00           H  
ATOM   2545  HG3 LYS A 168      16.407  -6.823  -2.626  1.00  0.00           H  
ATOM   2546  HG2 LYS A 168      17.952  -6.276  -3.193  1.00  0.00           H  
ATOM   2547  HD3 LYS A 168      16.034  -7.828  -4.965  1.00  0.00           H  
ATOM   2548  HD2 LYS A 168      17.144  -8.603  -3.870  1.00  0.00           H  
ATOM   2549  HE3 LYS A 168      19.056  -7.334  -5.064  1.00  0.00           H  
ATOM   2550  HE2 LYS A 168      17.878  -6.832  -6.264  1.00  0.00           H  
ATOM   2551  HZ1 LYS A 168      18.582  -9.597  -5.539  1.00  0.00           H  
ATOM   2552  HZ2 LYS A 168      17.454  -9.184  -6.671  1.00  0.00           H  
ATOM   2553  HZ3 LYS A 168      19.043  -8.807  -6.908  1.00  0.00           H  
ATOM   2554  N   THR A 169      18.081  -2.845  -2.881  1.00 13.46           N  
ATOM   2555  CA  THR A 169      19.425  -2.447  -2.468  1.00 19.08           C  
ATOM   2556  C   THR A 169      19.439  -1.050  -1.825  1.00 16.59           C  
ATOM   2557  O   THR A 169      18.535  -0.246  -2.054  1.00 13.15           O  
ATOM   2558  CB  THR A 169      20.353  -2.430  -3.709  1.00 24.34           C  
ATOM   2559  OG1 THR A 169      19.926  -1.498  -4.689  1.00 18.43           O  
ATOM   2560  CG2 THR A 169      20.502  -3.819  -4.351  1.00 17.08           C  
ATOM   2561  H   THR A 169      17.744  -2.424  -3.734  1.00  0.00           H  
ATOM   2562  HA  THR A 169      19.829  -3.147  -1.738  1.00  0.00           H  
ATOM   2563  HB  THR A 169      21.342  -2.109  -3.393  1.00  0.00           H  
ATOM   2564  HG1 THR A 169      19.976  -0.616  -4.313  1.00  0.00           H  
ATOM   2565 HG21 THR A 169      21.189  -3.797  -5.194  1.00  0.00           H  
ATOM   2566 HG22 THR A 169      20.899  -4.536  -3.632  1.00  0.00           H  
ATOM   2567 HG23 THR A 169      19.549  -4.207  -4.716  1.00  0.00           H  
ATOM   2568  N   LYS A 170      20.495  -0.808  -1.033  1.00 16.85           N  
ATOM   2569  CA  LYS A 170      20.808   0.428  -0.314  1.00 17.47           C  
ATOM   2570  C   LYS A 170      20.773   1.679  -1.204  1.00 17.17           C  
ATOM   2571  O   LYS A 170      21.365   1.683  -2.284  1.00 16.81           O  
ATOM   2572  CB  LYS A 170      22.183   0.232   0.350  1.00 14.09           C  
ATOM   2573  CG  LYS A 170      22.799   1.454   1.066  1.00 13.14           C  
ATOM   2574  CD  LYS A 170      24.147   1.106   1.723  1.00 27.86           C  
ATOM   2575  CE  LYS A 170      25.291   0.904   0.704  1.00 39.38           C  
ATOM   2576  NZ  LYS A 170      26.211  -0.176   1.105  1.00 44.35           N1+
ATOM   2577  H   LYS A 170      21.178  -1.547  -0.917  1.00  0.00           H  
ATOM   2578  HA  LYS A 170      20.061   0.539   0.473  1.00  0.00           H  
ATOM   2579  HB3 LYS A 170      22.878  -0.110  -0.413  1.00  0.00           H  
ATOM   2580  HB2 LYS A 170      22.099  -0.591   1.058  1.00  0.00           H  
ATOM   2581  HG3 LYS A 170      22.105   1.819   1.823  1.00  0.00           H  
ATOM   2582  HG2 LYS A 170      22.951   2.280   0.371  1.00  0.00           H  
ATOM   2583  HD3 LYS A 170      24.013   0.215   2.338  1.00  0.00           H  
ATOM   2584  HD2 LYS A 170      24.419   1.900   2.420  1.00  0.00           H  
ATOM   2585  HE3 LYS A 170      25.849   1.833   0.576  1.00  0.00           H  
ATOM   2586  HE2 LYS A 170      24.911   0.642  -0.281  1.00  0.00           H  
ATOM   2587  HZ1 LYS A 170      25.692  -1.036   1.206  1.00  0.00           H  
ATOM   2588  HZ2 LYS A 170      26.921  -0.298   0.396  1.00  0.00           H  
ATOM   2589  HZ3 LYS A 170      26.649   0.055   1.986  1.00  0.00           H  
ATOM   2590  N   GLY A 171      20.088   2.713  -0.701  1.00 11.66           N  
ATOM   2591  CA  GLY A 171      19.943   4.014  -1.341  1.00 15.40           C  
ATOM   2592  C   GLY A 171      18.712   4.084  -2.258  1.00 19.95           C  
ATOM   2593  O   GLY A 171      18.308   5.199  -2.590  1.00 18.69           O  
ATOM   2594  H   GLY A 171      19.609   2.600   0.183  1.00  0.00           H  
ATOM   2595  HA3 GLY A 171      20.837   4.271  -1.912  1.00  0.00           H  
ATOM   2596  HA2 GLY A 171      19.842   4.767  -0.559  1.00  0.00           H  
ATOM   2597  N   LYS A 172      18.100   2.948  -2.652  1.00 12.86           N  
ATOM   2598  CA  LYS A 172      16.859   2.947  -3.433  1.00 13.03           C  
ATOM   2599  C   LYS A 172      15.650   3.325  -2.576  1.00 12.74           C  
ATOM   2600  O   LYS A 172      15.525   2.870  -1.439  1.00 15.97           O  
ATOM   2601  CB  LYS A 172      16.597   1.594  -4.126  1.00  0.00           C  
ATOM   2602  CG  LYS A 172      17.419   1.387  -5.404  1.00  0.00           C  
ATOM   2603  CD  LYS A 172      16.928   0.187  -6.228  1.00  0.00           C  
ATOM   2604  CE  LYS A 172      17.597   0.132  -7.610  1.00  0.00           C  
ATOM   2605  NZ  LYS A 172      17.124  -1.012  -8.411  1.00  0.00           N1+
ATOM   2606  H   LYS A 172      18.448   2.049  -2.350  1.00  0.00           H  
ATOM   2607  HA  LYS A 172      16.965   3.700  -4.215  1.00  0.00           H  
ATOM   2608  HB2 LYS A 172      16.705   0.760  -3.434  1.00  0.00           H  
ATOM   2609  HB3 LYS A 172      15.551   1.577  -4.438  1.00  0.00           H  
ATOM   2610  HG2 LYS A 172      17.364   2.287  -6.018  1.00  0.00           H  
ATOM   2611  HG3 LYS A 172      18.471   1.255  -5.147  1.00  0.00           H  
ATOM   2612  HD2 LYS A 172      17.136  -0.731  -5.675  1.00  0.00           H  
ATOM   2613  HD3 LYS A 172      15.844   0.238  -6.342  1.00  0.00           H  
ATOM   2614  HE2 LYS A 172      17.398   1.049  -8.165  1.00  0.00           H  
ATOM   2615  HE3 LYS A 172      18.678   0.052  -7.497  1.00  0.00           H  
ATOM   2616  HZ1 LYS A 172      17.344  -1.872  -7.930  1.00  0.00           H  
ATOM   2617  HZ2 LYS A 172      16.126  -0.942  -8.547  1.00  0.00           H  
ATOM   2618  HZ3 LYS A 172      17.591  -1.001  -9.308  1.00  0.00           H  
ATOM   2619  N   SER A 173      14.768   4.115  -3.197  1.00 15.39           N  
ATOM   2620  CA  SER A 173      13.488   4.523  -2.647  1.00 11.63           C  
ATOM   2621  C   SER A 173      12.391   4.388  -3.708  1.00 21.35           C  
ATOM   2622  O   SER A 173      12.676   4.338  -4.905  1.00 17.64           O  
ATOM   2623  CB  SER A 173      13.607   5.954  -2.081  1.00 18.17           C  
ATOM   2624  OG  SER A 173      13.709   6.939  -3.093  1.00 19.57           O  
ATOM   2625  H   SER A 173      14.950   4.424  -4.140  1.00  0.00           H  
ATOM   2626  HA  SER A 173      13.242   3.841  -1.837  1.00  0.00           H  
ATOM   2627  HB3 SER A 173      14.471   6.033  -1.427  1.00  0.00           H  
ATOM   2628  HB2 SER A 173      12.736   6.180  -1.467  1.00  0.00           H  
ATOM   2629  HG  SER A 173      12.910   6.917  -3.627  1.00  0.00           H  
ATOM   2630  N   ALA A 174      11.146   4.355  -3.224  1.00 16.69           N  
ATOM   2631  CA  ALA A 174       9.940   4.348  -4.036  1.00 12.83           C  
ATOM   2632  C   ALA A 174       8.867   5.171  -3.324  1.00 18.62           C  
ATOM   2633  O   ALA A 174       8.821   5.175  -2.093  1.00 16.88           O  
ATOM   2634  CB  ALA A 174       9.478   2.897  -4.251  1.00 23.16           C  
ATOM   2635  H   ALA A 174      10.998   4.383  -2.222  1.00  0.00           H  
ATOM   2636  HA  ALA A 174      10.137   4.811  -5.005  1.00  0.00           H  
ATOM   2637  HB1 ALA A 174       8.553   2.856  -4.827  1.00  0.00           H  
ATOM   2638  HB2 ALA A 174      10.230   2.326  -4.799  1.00  0.00           H  
ATOM   2639  HB3 ALA A 174       9.303   2.384  -3.304  1.00  0.00           H  
ATOM   2640  N   ASP A 175       7.998   5.819  -4.115  1.00 17.16           N  
ATOM   2641  CA  ASP A 175       6.784   6.491  -3.641  1.00 13.69           C  
ATOM   2642  C   ASP A 175       5.868   5.491  -2.927  1.00 16.28           C  
ATOM   2643  O   ASP A 175       5.642   4.393  -3.441  1.00 22.80           O  
ATOM   2644  CB  ASP A 175       6.003   7.195  -4.778  1.00 17.90           C  
ATOM   2645  CG  ASP A 175       6.794   8.245  -5.577  1.00 30.08           C  
ATOM   2646  OD1 ASP A 175       7.679   8.905  -4.988  1.00 42.43           O  
ATOM   2647  OD2 ASP A 175       6.401   8.470  -6.744  1.00 52.31           O1-
ATOM   2648  H   ASP A 175       8.113   5.781  -5.118  1.00  0.00           H  
ATOM   2649  HA  ASP A 175       7.093   7.245  -2.913  1.00  0.00           H  
ATOM   2650  HB3 ASP A 175       5.124   7.692  -4.366  1.00  0.00           H  
ATOM   2651  HB2 ASP A 175       5.641   6.441  -5.480  1.00  0.00           H  
ATOM   2652  N   PHE A 176       5.395   5.880  -1.737  1.00 18.07           N  
ATOM   2653  CA  PHE A 176       4.654   4.992  -0.855  1.00 20.56           C  
ATOM   2654  C   PHE A 176       3.672   5.853  -0.063  1.00 21.97           C  
ATOM   2655  O   PHE A 176       3.838   6.040   1.141  1.00 21.54           O  
ATOM   2656  CB  PHE A 176       5.658   4.188   0.002  1.00 19.99           C  
ATOM   2657  CG  PHE A 176       5.069   2.960   0.660  1.00 18.49           C  
ATOM   2658  CD1 PHE A 176       4.695   1.860  -0.136  1.00 18.88           C  
ATOM   2659  CD2 PHE A 176       4.792   2.938   2.042  1.00 18.06           C  
ATOM   2660  CE1 PHE A 176       4.098   0.754   0.449  1.00 23.60           C  
ATOM   2661  CE2 PHE A 176       4.221   1.808   2.613  1.00 19.22           C  
ATOM   2662  CZ  PHE A 176       3.872   0.723   1.819  1.00 17.77           C  
ATOM   2663  H   PHE A 176       5.611   6.800  -1.378  1.00  0.00           H  
ATOM   2664  HA  PHE A 176       4.060   4.299  -1.453  1.00  0.00           H  
ATOM   2665  HB3 PHE A 176       6.120   4.822   0.757  1.00  0.00           H  
ATOM   2666  HB2 PHE A 176       6.477   3.838  -0.627  1.00  0.00           H  
ATOM   2667  HD1 PHE A 176       4.867   1.876  -1.202  1.00  0.00           H  
ATOM   2668  HD2 PHE A 176       5.032   3.793   2.652  1.00  0.00           H  
ATOM   2669  HE1 PHE A 176       3.812  -0.084  -0.168  1.00  0.00           H  
ATOM   2670  HE2 PHE A 176       4.032   1.780   3.675  1.00  0.00           H  
ATOM   2671  HZ  PHE A 176       3.412  -0.144   2.267  1.00  0.00           H  
ATOM   2672  N   THR A 177       2.685   6.388  -0.794  1.00 18.13           N  
ATOM   2673  CA  THR A 177       1.634   7.255  -0.274  1.00 12.82           C  
ATOM   2674  C   THR A 177       0.389   6.443   0.120  1.00 14.17           C  
ATOM   2675  O   THR A 177       0.159   5.356  -0.414  1.00 18.55           O  
ATOM   2676  CB  THR A 177       1.219   8.321  -1.326  1.00 21.24           C  
ATOM   2677  OG1 THR A 177       0.561   7.762  -2.452  1.00 29.00           O  
ATOM   2678  CG2 THR A 177       2.398   9.179  -1.807  1.00 26.58           C  
ATOM   2679  H   THR A 177       2.633   6.176  -1.779  1.00  0.00           H  
ATOM   2680  HA  THR A 177       2.002   7.768   0.610  1.00  0.00           H  
ATOM   2681  HB  THR A 177       0.502   8.997  -0.858  1.00  0.00           H  
ATOM   2682  HG1 THR A 177       1.212   7.326  -3.006  1.00  0.00           H  
ATOM   2683 HG21 THR A 177       2.061   9.971  -2.477  1.00  0.00           H  
ATOM   2684 HG22 THR A 177       2.899   9.656  -0.963  1.00  0.00           H  
ATOM   2685 HG23 THR A 177       3.144   8.590  -2.341  1.00  0.00           H  
ATOM   2686  N   ASN A 178      -0.393   7.018   1.051  1.00 20.37           N  
ATOM   2687  CA  ASN A 178      -1.700   6.532   1.524  1.00 17.46           C  
ATOM   2688  C   ASN A 178      -1.647   5.179   2.270  1.00 21.43           C  
ATOM   2689  O   ASN A 178      -2.690   4.542   2.418  1.00 24.96           O  
ATOM   2690  CB  ASN A 178      -2.743   6.519   0.374  1.00 21.15           C  
ATOM   2691  CG  ASN A 178      -2.943   7.891  -0.276  1.00 22.32           C  
ATOM   2692  OD1 ASN A 178      -3.557   8.775   0.315  1.00 24.34           O  
ATOM   2693  ND2 ASN A 178      -2.431   8.074  -1.494  1.00 30.95           N  
ATOM   2694  H   ASN A 178      -0.103   7.902   1.444  1.00  0.00           H  
ATOM   2695  HA  ASN A 178      -2.029   7.259   2.268  1.00  0.00           H  
ATOM   2696  HB3 ASN A 178      -3.718   6.211   0.756  1.00  0.00           H  
ATOM   2697  HB2 ASN A 178      -2.477   5.785  -0.387  1.00  0.00           H  
ATOM   2698 HD22 ASN A 178      -2.543   8.963  -1.960  1.00  0.00           H  
ATOM   2699 HD21 ASN A 178      -1.897   7.343  -1.945  1.00  0.00           H  
ATOM   2700  N   PHE A 179      -0.462   4.778   2.764  1.00 16.29           N  
ATOM   2701  CA  PHE A 179      -0.311   3.632   3.655  1.00 17.86           C  
ATOM   2702  C   PHE A 179      -0.777   4.011   5.067  1.00 16.10           C  
ATOM   2703  O   PHE A 179      -0.336   5.031   5.600  1.00 16.87           O  
ATOM   2704  CB  PHE A 179       1.139   3.109   3.653  1.00 18.43           C  
ATOM   2705  CG  PHE A 179       1.323   1.880   4.527  1.00 17.45           C  
ATOM   2706  CD1 PHE A 179       0.917   0.621   4.044  1.00 16.15           C  
ATOM   2707  CD2 PHE A 179       1.677   2.013   5.887  1.00 14.71           C  
ATOM   2708  CE1 PHE A 179       0.920  -0.479   4.889  1.00 18.24           C  
ATOM   2709  CE2 PHE A 179       1.659   0.902   6.716  1.00 15.92           C  
ATOM   2710  CZ  PHE A 179       1.293  -0.341   6.219  1.00 19.53           C  
ATOM   2711  H   PHE A 179       0.357   5.361   2.645  1.00  0.00           H  
ATOM   2712  HA  PHE A 179      -0.944   2.825   3.278  1.00  0.00           H  
ATOM   2713  HB3 PHE A 179       1.835   3.881   3.982  1.00  0.00           H  
ATOM   2714  HB2 PHE A 179       1.428   2.852   2.632  1.00  0.00           H  
ATOM   2715  HD1 PHE A 179       0.593   0.510   3.019  1.00  0.00           H  
ATOM   2716  HD2 PHE A 179       1.931   2.982   6.291  1.00  0.00           H  
ATOM   2717  HE1 PHE A 179       0.624  -1.443   4.504  1.00  0.00           H  
ATOM   2718  HE2 PHE A 179       1.921   1.010   7.755  1.00  0.00           H  
ATOM   2719  HZ  PHE A 179       1.290  -1.199   6.874  1.00  0.00           H  
ATOM   2720  N   ASP A 180      -1.643   3.160   5.631  1.00 15.94           N  
ATOM   2721  CA  ASP A 180      -2.266   3.363   6.929  1.00 12.84           C  
ATOM   2722  C   ASP A 180      -1.561   2.451   7.962  1.00 12.13           C  
ATOM   2723  O   ASP A 180      -1.744   1.233   7.890  1.00 20.75           O  
ATOM   2724  CB  ASP A 180      -3.780   3.058   6.814  1.00 23.14           C  
ATOM   2725  CG  ASP A 180      -4.634   3.379   8.049  1.00 25.63           C  
ATOM   2726  OD1 ASP A 180      -4.126   4.022   8.994  1.00 20.88           O  
ATOM   2727  OD2 ASP A 180      -5.832   3.027   8.001  1.00 29.49           O1-
ATOM   2728  H   ASP A 180      -1.929   2.332   5.129  1.00  0.00           H  
ATOM   2729  HA  ASP A 180      -2.187   4.417   7.189  1.00  0.00           H  
ATOM   2730  HB3 ASP A 180      -3.934   2.016   6.528  1.00  0.00           H  
ATOM   2731  HB2 ASP A 180      -4.185   3.636   5.982  1.00  0.00           H  
ATOM   2732  N   PRO A 181      -0.780   3.033   8.906  1.00 21.66           N  
ATOM   2733  CA  PRO A 181      -0.083   2.253   9.945  1.00 18.32           C  
ATOM   2734  C   PRO A 181      -0.979   1.678  11.064  1.00 16.46           C  
ATOM   2735  O   PRO A 181      -0.468   0.897  11.866  1.00 18.98           O  
ATOM   2736  CB  PRO A 181       0.974   3.231  10.478  1.00 14.66           C  
ATOM   2737  CG  PRO A 181       0.329   4.596  10.322  1.00 19.10           C  
ATOM   2738  CD  PRO A 181      -0.474   4.461   9.034  1.00 19.95           C  
ATOM   2739  HA  PRO A 181       0.426   1.403   9.490  1.00  0.00           H  
ATOM   2740  HB3 PRO A 181       1.868   3.175   9.855  1.00  0.00           H  
ATOM   2741  HB2 PRO A 181       1.284   3.035  11.506  1.00  0.00           H  
ATOM   2742  HG3 PRO A 181       1.043   5.420  10.306  1.00  0.00           H  
ATOM   2743  HG2 PRO A 181      -0.353   4.764  11.153  1.00  0.00           H  
ATOM   2744  HD2 PRO A 181      -1.367   5.085   9.083  1.00  0.00           H  
ATOM   2745  HD3 PRO A 181       0.127   4.771   8.181  1.00  0.00           H  
ATOM   2746  N   ARG A 182      -2.289   2.006  11.082  1.00 16.47           N  
ATOM   2747  CA  ARG A 182      -3.292   1.346  11.934  1.00 19.32           C  
ATOM   2748  C   ARG A 182      -3.481  -0.147  11.600  1.00 16.90           C  
ATOM   2749  O   ARG A 182      -3.852  -0.911  12.490  1.00 20.07           O  
ATOM   2750  CB  ARG A 182      -4.657   2.064  11.853  1.00 18.20           C  
ATOM   2751  CG  ARG A 182      -4.642   3.509  12.382  1.00 18.08           C  
ATOM   2752  CD  ARG A 182      -6.016   4.212  12.361  1.00 26.51           C  
ATOM   2753  NE  ARG A 182      -6.489   4.490  10.995  1.00 25.25           N  
ATOM   2754  CZ  ARG A 182      -7.655   5.037  10.609  1.00 37.00           C  
ATOM   2755  NH1 ARG A 182      -8.593   5.416  11.490  1.00 28.73           N  
ATOM   2756  NH2 ARG A 182      -7.884   5.210   9.302  1.00 32.77           N1+
ATOM   2757  H   ARG A 182      -2.649   2.663  10.403  1.00  0.00           H  
ATOM   2758  HA  ARG A 182      -2.940   1.405  12.965  1.00  0.00           H  
ATOM   2759  HB3 ARG A 182      -5.386   1.506  12.441  1.00  0.00           H  
ATOM   2760  HB2 ARG A 182      -5.024   2.037  10.826  1.00  0.00           H  
ATOM   2761  HG3 ARG A 182      -3.953   4.078  11.757  1.00  0.00           H  
ATOM   2762  HG2 ARG A 182      -4.229   3.545  13.389  1.00  0.00           H  
ATOM   2763  HD3 ARG A 182      -6.010   5.111  12.980  1.00  0.00           H  
ATOM   2764  HD2 ARG A 182      -6.753   3.537  12.799  1.00  0.00           H  
ATOM   2765  HE  ARG A 182      -5.832   4.240  10.260  1.00  0.00           H  
ATOM   2766 HH12 ARG A 182      -9.457   5.831  11.177  1.00  0.00           H  
ATOM   2767 HH11 ARG A 182      -8.432   5.288  12.478  1.00  0.00           H  
ATOM   2768 HH22 ARG A 182      -8.738   5.637   8.972  1.00  0.00           H  
ATOM   2769 HH21 ARG A 182      -7.204   4.874   8.629  1.00  0.00           H  
ATOM   2770  N   GLY A 183      -3.182  -0.538  10.348  1.00 19.31           N  
ATOM   2771  CA  GLY A 183      -3.226  -1.916   9.861  1.00 18.81           C  
ATOM   2772  C   GLY A 183      -2.064  -2.785  10.378  1.00 21.25           C  
ATOM   2773  O   GLY A 183      -2.022  -3.966  10.043  1.00 20.06           O  
ATOM   2774  H   GLY A 183      -2.877   0.162   9.683  1.00  0.00           H  
ATOM   2775  HA3 GLY A 183      -3.188  -1.893   8.771  1.00  0.00           H  
ATOM   2776  HA2 GLY A 183      -4.175  -2.379  10.136  1.00  0.00           H  
ATOM   2777  N   LEU A 184      -1.134  -2.224  11.172  1.00 19.24           N  
ATOM   2778  CA  LEU A 184       0.008  -2.923  11.769  1.00 16.32           C  
ATOM   2779  C   LEU A 184      -0.126  -3.074  13.296  1.00 20.05           C  
ATOM   2780  O   LEU A 184       0.778  -3.640  13.910  1.00 22.80           O  
ATOM   2781  CB  LEU A 184       1.305  -2.153  11.433  1.00 20.61           C  
ATOM   2782  CG  LEU A 184       1.581  -1.940   9.929  1.00 19.21           C  
ATOM   2783  CD1 LEU A 184       2.809  -1.029   9.733  1.00 19.05           C  
ATOM   2784  CD2 LEU A 184       1.723  -3.278   9.178  1.00 21.11           C  
ATOM   2785  H   LEU A 184      -1.208  -1.241  11.394  1.00  0.00           H  
ATOM   2786  HA  LEU A 184       0.091  -3.933  11.367  1.00  0.00           H  
ATOM   2787  HB3 LEU A 184       2.147  -2.692  11.863  1.00  0.00           H  
ATOM   2788  HB2 LEU A 184       1.285  -1.182  11.930  1.00  0.00           H  
ATOM   2789  HG  LEU A 184       0.738  -1.409   9.486  1.00  0.00           H  
ATOM   2790 HD11 LEU A 184       3.377  -1.271   8.835  1.00  0.00           H  
ATOM   2791 HD12 LEU A 184       2.502   0.013   9.651  1.00  0.00           H  
ATOM   2792 HD13 LEU A 184       3.499  -1.079  10.574  1.00  0.00           H  
ATOM   2793 HD21 LEU A 184       2.492  -3.244   8.406  1.00  0.00           H  
ATOM   2794 HD22 LEU A 184       1.976  -4.102   9.848  1.00  0.00           H  
ATOM   2795 HD23 LEU A 184       0.787  -3.538   8.685  1.00  0.00           H  
ATOM   2796  N   LEU A 185      -1.218  -2.566  13.896  1.00 16.91           N  
ATOM   2797  CA  LEU A 185      -1.441  -2.601  15.341  1.00 14.05           C  
ATOM   2798  C   LEU A 185      -2.141  -3.916  15.758  1.00 22.86           C  
ATOM   2799  O   LEU A 185      -3.031  -4.369  15.034  1.00 20.13           O  
ATOM   2800  CB  LEU A 185      -2.313  -1.390  15.747  1.00 12.43           C  
ATOM   2801  CG  LEU A 185      -1.688  -0.002  15.474  1.00 16.25           C  
ATOM   2802  CD1 LEU A 185      -2.654   1.120  15.899  1.00 20.04           C  
ATOM   2803  CD2 LEU A 185      -0.301   0.189  16.119  1.00 17.82           C  
ATOM   2804  H   LEU A 185      -1.937  -2.122  13.342  1.00  0.00           H  
ATOM   2805  HA  LEU A 185      -0.468  -2.510  15.819  1.00  0.00           H  
ATOM   2806  HB3 LEU A 185      -2.539  -1.460  16.813  1.00  0.00           H  
ATOM   2807  HB2 LEU A 185      -3.276  -1.456  15.238  1.00  0.00           H  
ATOM   2808  HG  LEU A 185      -1.557   0.091  14.396  1.00  0.00           H  
ATOM   2809 HD11 LEU A 185      -2.554   1.991  15.249  1.00  0.00           H  
ATOM   2810 HD12 LEU A 185      -3.695   0.800  15.855  1.00  0.00           H  
ATOM   2811 HD13 LEU A 185      -2.465   1.448  16.921  1.00  0.00           H  
ATOM   2812 HD21 LEU A 185      -0.162   1.201  16.500  1.00  0.00           H  
ATOM   2813 HD22 LEU A 185      -0.147  -0.491  16.957  1.00  0.00           H  
ATOM   2814 HD23 LEU A 185       0.491   0.010  15.391  1.00  0.00           H  
ATOM   2815  N   PRO A 186      -1.773  -4.486  16.931  1.00 17.08           N  
ATOM   2816  CA  PRO A 186      -2.560  -5.554  17.582  1.00 15.02           C  
ATOM   2817  C   PRO A 186      -3.871  -5.017  18.203  1.00 15.11           C  
ATOM   2818  O   PRO A 186      -4.060  -3.799  18.255  1.00 18.22           O  
ATOM   2819  CB  PRO A 186      -1.592  -6.074  18.656  1.00 17.17           C  
ATOM   2820  CG  PRO A 186      -0.794  -4.853  19.069  1.00 13.23           C  
ATOM   2821  CD  PRO A 186      -0.646  -4.073  17.772  1.00 14.32           C  
ATOM   2822  HA  PRO A 186      -2.805  -6.352  16.878  1.00  0.00           H  
ATOM   2823  HB3 PRO A 186      -0.929  -6.824  18.224  1.00  0.00           H  
ATOM   2824  HB2 PRO A 186      -2.095  -6.526  19.508  1.00  0.00           H  
ATOM   2825  HG3 PRO A 186       0.157  -5.088  19.546  1.00  0.00           H  
ATOM   2826  HG2 PRO A 186      -1.379  -4.261  19.773  1.00  0.00           H  
ATOM   2827  HD2 PRO A 186      -0.635  -3.002  17.977  1.00  0.00           H  
ATOM   2828  HD3 PRO A 186       0.281  -4.345  17.269  1.00  0.00           H  
ATOM   2829  N   GLU A 187      -4.750  -5.925  18.671  1.00 14.05           N  
ATOM   2830  CA  GLU A 187      -6.005  -5.563  19.346  1.00 22.28           C  
ATOM   2831  C   GLU A 187      -5.788  -4.746  20.631  1.00 17.42           C  
ATOM   2832  O   GLU A 187      -6.387  -3.680  20.778  1.00 18.84           O  
ATOM   2833  CB  GLU A 187      -6.854  -6.809  19.675  1.00 22.90           C  
ATOM   2834  CG  GLU A 187      -7.342  -7.605  18.447  1.00 36.28           C  
ATOM   2835  CD  GLU A 187      -8.340  -8.736  18.766  1.00 31.84           C  
ATOM   2836  OE1 GLU A 187      -8.583  -9.026  19.960  1.00 23.70           O  
ATOM   2837  OE2 GLU A 187      -8.863  -9.303  17.781  1.00 54.71           O1-
ATOM   2838  H   GLU A 187      -4.537  -6.913  18.624  1.00  0.00           H  
ATOM   2839  HA  GLU A 187      -6.578  -4.938  18.657  1.00  0.00           H  
ATOM   2840  HB3 GLU A 187      -7.720  -6.494  20.263  1.00  0.00           H  
ATOM   2841  HB2 GLU A 187      -6.285  -7.478  20.320  1.00  0.00           H  
ATOM   2842  HG3 GLU A 187      -6.486  -8.041  17.930  1.00  0.00           H  
ATOM   2843  HG2 GLU A 187      -7.816  -6.921  17.741  1.00  0.00           H  
ATOM   2844  N   SER A 188      -4.935  -5.269  21.525  1.00 13.51           N  
ATOM   2845  CA  SER A 188      -4.631  -4.672  22.818  1.00 12.68           C  
ATOM   2846  C   SER A 188      -3.457  -3.692  22.706  1.00 18.35           C  
ATOM   2847  O   SER A 188      -2.429  -4.029  22.117  1.00 17.34           O  
ATOM   2848  CB  SER A 188      -4.323  -5.798  23.824  1.00 17.42           C  
ATOM   2849  OG  SER A 188      -4.143  -5.271  25.120  1.00 18.38           O  
ATOM   2850  H   SER A 188      -4.492  -6.161  21.334  1.00  0.00           H  
ATOM   2851  HA  SER A 188      -5.513  -4.137  23.177  1.00  0.00           H  
ATOM   2852  HB3 SER A 188      -3.418  -6.338  23.544  1.00  0.00           H  
ATOM   2853  HB2 SER A 188      -5.139  -6.522  23.853  1.00  0.00           H  
ATOM   2854  HG  SER A 188      -4.045  -5.996  25.745  1.00  0.00           H  
ATOM   2855  N   LEU A 189      -3.624  -2.523  23.343  1.00 16.67           N  
ATOM   2856  CA  LEU A 189      -2.570  -1.532  23.536  1.00 13.24           C  
ATOM   2857  C   LEU A 189      -1.841  -1.706  24.881  1.00 17.57           C  
ATOM   2858  O   LEU A 189      -1.057  -0.820  25.202  1.00 20.13           O  
ATOM   2859  CB  LEU A 189      -3.149  -0.101  23.386  1.00 17.99           C  
ATOM   2860  CG  LEU A 189      -3.545   0.296  21.946  1.00 20.96           C  
ATOM   2861  CD1 LEU A 189      -4.190   1.700  21.932  1.00 30.81           C  
ATOM   2862  CD2 LEU A 189      -2.364   0.205  20.956  1.00 22.28           C  
ATOM   2863  H   LEU A 189      -4.501  -2.334  23.806  1.00  0.00           H  
ATOM   2864  HA  LEU A 189      -1.797  -1.669  22.780  1.00  0.00           H  
ATOM   2865  HB3 LEU A 189      -2.425   0.641  23.727  1.00  0.00           H  
ATOM   2866  HB2 LEU A 189      -4.010   0.005  24.048  1.00  0.00           H  
ATOM   2867  HG  LEU A 189      -4.308  -0.408  21.610  1.00  0.00           H  
ATOM   2868 HD11 LEU A 189      -5.157   1.674  21.428  1.00  0.00           H  
ATOM   2869 HD12 LEU A 189      -4.362   2.083  22.937  1.00  0.00           H  
ATOM   2870 HD13 LEU A 189      -3.574   2.438  21.418  1.00  0.00           H  
ATOM   2871 HD21 LEU A 189      -2.395   0.987  20.197  1.00  0.00           H  
ATOM   2872 HD22 LEU A 189      -1.402   0.284  21.461  1.00  0.00           H  
ATOM   2873 HD23 LEU A 189      -2.381  -0.748  20.425  1.00  0.00           H  
ATOM   2874  N   ASP A 190      -2.042  -2.821  25.619  1.00 13.03           N  
ATOM   2875  CA  ASP A 190      -1.252  -3.193  26.810  1.00 14.21           C  
ATOM   2876  C   ASP A 190       0.252  -3.216  26.500  1.00 11.81           C  
ATOM   2877  O   ASP A 190       0.642  -3.808  25.495  1.00 12.58           O  
ATOM   2878  CB  ASP A 190      -1.649  -4.564  27.414  1.00 13.80           C  
ATOM   2879  CG  ASP A 190      -3.042  -4.673  28.054  1.00 18.43           C  
ATOM   2880  OD1 ASP A 190      -3.658  -3.627  28.358  1.00 22.36           O  
ATOM   2881  OD2 ASP A 190      -3.429  -5.831  28.332  1.00 29.76           O1-
ATOM   2882  H   ASP A 190      -2.713  -3.508  25.305  1.00  0.00           H  
ATOM   2883  HA  ASP A 190      -1.426  -2.414  27.553  1.00  0.00           H  
ATOM   2884  HB3 ASP A 190      -0.921  -4.871  28.164  1.00  0.00           H  
ATOM   2885  HB2 ASP A 190      -1.598  -5.317  26.624  1.00  0.00           H  
ATOM   2886  N   TYR A 191       1.051  -2.549  27.347  1.00 11.04           N  
ATOM   2887  CA  TYR A 191       2.457  -2.264  27.075  1.00 12.44           C  
ATOM   2888  C   TYR A 191       3.322  -2.345  28.337  1.00 14.41           C  
ATOM   2889  O   TYR A 191       2.816  -2.232  29.454  1.00 15.69           O  
ATOM   2890  CB  TYR A 191       2.572  -0.871  26.397  1.00 15.02           C  
ATOM   2891  CG  TYR A 191       2.239   0.345  27.258  1.00 15.15           C  
ATOM   2892  CD1 TYR A 191       3.233   0.965  28.043  1.00 13.51           C  
ATOM   2893  CD2 TYR A 191       0.934   0.874  27.270  1.00 18.36           C  
ATOM   2894  CE1 TYR A 191       2.911   2.064  28.860  1.00 13.05           C  
ATOM   2895  CE2 TYR A 191       0.607   1.976  28.078  1.00 16.30           C  
ATOM   2896  CZ  TYR A 191       1.595   2.557  28.889  1.00 13.53           C  
ATOM   2897  OH  TYR A 191       1.271   3.573  29.731  1.00 15.57           O  
ATOM   2898  H   TYR A 191       0.658  -2.093  28.162  1.00  0.00           H  
ATOM   2899  HA  TYR A 191       2.843  -3.022  26.394  1.00  0.00           H  
ATOM   2900  HB3 TYR A 191       1.935  -0.847  25.515  1.00  0.00           H  
ATOM   2901  HB2 TYR A 191       3.587  -0.739  26.021  1.00  0.00           H  
ATOM   2902  HD1 TYR A 191       4.243   0.594  28.029  1.00  0.00           H  
ATOM   2903  HD2 TYR A 191       0.159   0.425  26.684  1.00  0.00           H  
ATOM   2904  HE1 TYR A 191       3.665   2.520  29.480  1.00  0.00           H  
ATOM   2905  HE2 TYR A 191      -0.408   2.345  28.101  1.00  0.00           H  
ATOM   2906  HH  TYR A 191       0.333   3.775  29.732  1.00  0.00           H  
ATOM   2907  N   TRP A 192       4.634  -2.467  28.095  1.00  8.11           N  
ATOM   2908  CA  TRP A 192       5.703  -2.163  29.040  1.00 10.26           C  
ATOM   2909  C   TRP A 192       6.428  -0.896  28.579  1.00 13.52           C  
ATOM   2910  O   TRP A 192       6.535  -0.671  27.375  1.00 11.25           O  
ATOM   2911  CB  TRP A 192       6.712  -3.315  29.085  1.00 11.97           C  
ATOM   2912  CG  TRP A 192       6.175  -4.639  29.514  1.00  9.15           C  
ATOM   2913  CD1 TRP A 192       5.855  -4.986  30.781  1.00 16.22           C  
ATOM   2914  CD2 TRP A 192       5.879  -5.798  28.686  1.00 14.16           C  
ATOM   2915  NE1 TRP A 192       5.419  -6.294  30.799  1.00 15.44           N  
ATOM   2916  CE2 TRP A 192       5.414  -6.849  29.534  1.00 12.79           C  
ATOM   2917  CE3 TRP A 192       5.995  -6.083  27.305  1.00 13.34           C  
ATOM   2918  CZ2 TRP A 192       5.076  -8.118  29.034  1.00 14.85           C  
ATOM   2919  CZ3 TRP A 192       5.692  -7.362  26.800  1.00 10.79           C  
ATOM   2920  CH2 TRP A 192       5.223  -8.375  27.659  1.00 13.57           C  
ATOM   2921  H   TRP A 192       4.937  -2.584  27.136  1.00  0.00           H  
ATOM   2922  HA  TRP A 192       5.287  -2.019  30.033  1.00  0.00           H  
ATOM   2923  HB3 TRP A 192       7.526  -3.062  29.760  1.00  0.00           H  
ATOM   2924  HB2 TRP A 192       7.170  -3.444  28.102  1.00  0.00           H  
ATOM   2925  HD1 TRP A 192       5.956  -4.334  31.636  1.00  0.00           H  
ATOM   2926  HE1 TRP A 192       5.147  -6.764  31.651  1.00  0.00           H  
ATOM   2927  HE3 TRP A 192       6.350  -5.318  26.631  1.00  0.00           H  
ATOM   2928  HZ2 TRP A 192       4.723  -8.892  29.699  1.00  0.00           H  
ATOM   2929  HZ3 TRP A 192       5.815  -7.563  25.747  1.00  0.00           H  
ATOM   2930  HH2 TRP A 192       4.981  -9.350  27.261  1.00  0.00           H  
ATOM   2931  N   THR A 193       6.937  -0.105  29.534  1.00 10.02           N  
ATOM   2932  CA  THR A 193       7.659   1.132  29.248  1.00 11.14           C  
ATOM   2933  C   THR A 193       8.879   1.309  30.160  1.00 11.57           C  
ATOM   2934  O   THR A 193       8.839   0.916  31.325  1.00 14.96           O  
ATOM   2935  CB  THR A 193       6.733   2.380  29.343  1.00 14.63           C  
ATOM   2936  OG1 THR A 193       7.442   3.574  29.071  1.00 11.32           O  
ATOM   2937  CG2 THR A 193       6.077   2.586  30.719  1.00 15.69           C  
ATOM   2938  H   THR A 193       6.802  -0.334  30.511  1.00  0.00           H  
ATOM   2939  HA  THR A 193       8.055   1.056  28.238  1.00  0.00           H  
ATOM   2940  HB  THR A 193       5.954   2.293  28.586  1.00  0.00           H  
ATOM   2941  HG1 THR A 193       7.780   3.521  28.169  1.00  0.00           H  
ATOM   2942 HG21 THR A 193       5.424   3.455  30.699  1.00  0.00           H  
ATOM   2943 HG22 THR A 193       5.465   1.730  31.002  1.00  0.00           H  
ATOM   2944 HG23 THR A 193       6.811   2.750  31.509  1.00  0.00           H  
ATOM   2945  N   TYR A 194       9.933   1.920  29.595  1.00 10.94           N  
ATOM   2946  CA  TYR A 194      11.190   2.227  30.267  1.00 10.03           C  
ATOM   2947  C   TYR A 194      11.933   3.326  29.465  1.00 10.18           C  
ATOM   2948  O   TYR A 194      11.739   3.419  28.249  1.00 11.41           O  
ATOM   2949  CB  TYR A 194      12.017   0.922  30.419  1.00 10.73           C  
ATOM   2950  CG  TYR A 194      12.711   0.433  29.159  1.00 10.80           C  
ATOM   2951  CD1 TYR A 194      12.006  -0.306  28.184  1.00  9.33           C  
ATOM   2952  CD2 TYR A 194      14.060   0.768  28.942  1.00 10.64           C  
ATOM   2953  CE1 TYR A 194      12.647  -0.685  26.987  1.00 10.36           C  
ATOM   2954  CE2 TYR A 194      14.685   0.411  27.738  1.00 12.08           C  
ATOM   2955  CZ  TYR A 194      13.989  -0.316  26.767  1.00  8.76           C  
ATOM   2956  OH  TYR A 194      14.650  -0.652  25.628  1.00 11.48           O  
ATOM   2957  H   TYR A 194       9.872   2.227  28.633  1.00  0.00           H  
ATOM   2958  HA  TYR A 194      10.937   2.609  31.257  1.00  0.00           H  
ATOM   2959  HB3 TYR A 194      11.395   0.122  30.814  1.00  0.00           H  
ATOM   2960  HB2 TYR A 194      12.785   1.076  31.176  1.00  0.00           H  
ATOM   2961  HD1 TYR A 194      10.971  -0.568  28.344  1.00  0.00           H  
ATOM   2962  HD2 TYR A 194      14.606   1.330  29.684  1.00  0.00           H  
ATOM   2963  HE1 TYR A 194      12.101  -1.244  26.242  1.00  0.00           H  
ATOM   2964  HE2 TYR A 194      15.700   0.690  27.527  1.00  0.00           H  
ATOM   2965  HH  TYR A 194      14.099  -1.142  25.005  1.00  0.00           H  
ATOM   2966  N   PRO A 195      12.800   4.121  30.134  1.00  9.82           N  
ATOM   2967  CA  PRO A 195      13.678   5.091  29.451  1.00 11.74           C  
ATOM   2968  C   PRO A 195      14.876   4.393  28.781  1.00 10.64           C  
ATOM   2969  O   PRO A 195      15.615   3.689  29.462  1.00 12.95           O  
ATOM   2970  CB  PRO A 195      14.117   6.018  30.596  1.00 15.13           C  
ATOM   2971  CG  PRO A 195      14.132   5.132  31.834  1.00 11.36           C  
ATOM   2972  CD  PRO A 195      12.978   4.164  31.590  1.00 12.67           C  
ATOM   2973  HA  PRO A 195      13.125   5.667  28.705  1.00  0.00           H  
ATOM   2974  HB3 PRO A 195      13.374   6.807  30.721  1.00  0.00           H  
ATOM   2975  HB2 PRO A 195      15.078   6.504  30.422  1.00  0.00           H  
ATOM   2976  HG3 PRO A 195      14.035   5.689  32.766  1.00  0.00           H  
ATOM   2977  HG2 PRO A 195      15.070   4.579  31.880  1.00  0.00           H  
ATOM   2978  HD2 PRO A 195      13.190   3.189  32.028  1.00  0.00           H  
ATOM   2979  HD3 PRO A 195      12.064   4.552  32.041  1.00  0.00           H  
ATOM   2980  N   GLY A 196      15.043   4.578  27.466  1.00  7.93           N  
ATOM   2981  CA  GLY A 196      16.084   3.902  26.699  1.00  7.87           C  
ATOM   2982  C   GLY A 196      16.670   4.822  25.627  1.00 11.79           C  
ATOM   2983  O   GLY A 196      16.693   6.043  25.775  1.00 10.13           O  
ATOM   2984  H   GLY A 196      14.412   5.180  26.950  1.00  0.00           H  
ATOM   2985  HA3 GLY A 196      15.652   3.009  26.262  1.00  0.00           H  
ATOM   2986  HA2 GLY A 196      16.905   3.577  27.333  1.00  0.00           H  
ATOM   2987  N   SER A 197      17.201   4.203  24.565  1.00 10.48           N  
ATOM   2988  CA  SER A 197      17.957   4.855  23.500  1.00 14.11           C  
ATOM   2989  C   SER A 197      17.486   4.410  22.113  1.00 14.19           C  
ATOM   2990  O   SER A 197      16.602   3.563  21.990  1.00 13.43           O  
ATOM   2991  CB  SER A 197      19.461   4.554  23.720  1.00 10.63           C  
ATOM   2992  OG  SER A 197      19.826   3.236  23.357  1.00 12.97           O  
ATOM   2993  H   SER A 197      17.151   3.194  24.507  1.00  0.00           H  
ATOM   2994  HA  SER A 197      17.797   5.932  23.553  1.00  0.00           H  
ATOM   2995  HB3 SER A 197      19.742   4.723  24.753  1.00  0.00           H  
ATOM   2996  HB2 SER A 197      20.075   5.233  23.133  1.00  0.00           H  
ATOM   2997  HG  SER A 197      19.879   3.184  22.395  1.00  0.00           H  
ATOM   2998  N   LEU A 198      18.172   4.942  21.090  1.00  9.90           N  
ATOM   2999  CA  LEU A 198      18.256   4.337  19.766  1.00 10.52           C  
ATOM   3000  C   LEU A 198      18.955   2.969  19.875  1.00 11.75           C  
ATOM   3001  O   LEU A 198      19.969   2.868  20.564  1.00  9.94           O  
ATOM   3002  CB  LEU A 198      19.099   5.231  18.840  1.00 16.22           C  
ATOM   3003  CG  LEU A 198      18.384   6.347  18.069  1.00 24.26           C  
ATOM   3004  CD1 LEU A 198      17.644   7.354  18.966  1.00 20.94           C  
ATOM   3005  CD2 LEU A 198      19.406   7.031  17.140  1.00 34.67           C  
ATOM   3006  H   LEU A 198      18.850   5.666  21.280  1.00  0.00           H  
ATOM   3007  HA  LEU A 198      17.256   4.225  19.360  1.00  0.00           H  
ATOM   3008  HB3 LEU A 198      19.523   4.591  18.072  1.00  0.00           H  
ATOM   3009  HB2 LEU A 198      19.937   5.648  19.391  1.00  0.00           H  
ATOM   3010  HG  LEU A 198      17.640   5.870  17.431  1.00  0.00           H  
ATOM   3011 HD11 LEU A 198      17.697   8.371  18.577  1.00  0.00           H  
ATOM   3012 HD12 LEU A 198      16.589   7.096  19.040  1.00  0.00           H  
ATOM   3013 HD13 LEU A 198      18.047   7.378  19.972  1.00  0.00           H  
ATOM   3014 HD21 LEU A 198      19.011   7.113  16.127  1.00  0.00           H  
ATOM   3015 HD22 LEU A 198      19.673   8.030  17.487  1.00  0.00           H  
ATOM   3016 HD23 LEU A 198      20.342   6.478  17.064  1.00  0.00           H  
ATOM   3017  N   THR A 199      18.437   1.962  19.163  1.00 13.09           N  
ATOM   3018  CA  THR A 199      19.071   0.642  19.080  1.00  9.93           C  
ATOM   3019  C   THR A 199      20.089   0.538  17.919  1.00 12.67           C  
ATOM   3020  O   THR A 199      20.742  -0.495  17.797  1.00 11.20           O  
ATOM   3021  CB  THR A 199      18.013  -0.470  18.899  1.00 10.80           C  
ATOM   3022  OG1 THR A 199      17.536  -0.500  17.575  1.00 10.69           O  
ATOM   3023  CG2 THR A 199      16.818  -0.389  19.862  1.00 11.53           C  
ATOM   3024  H   THR A 199      17.594   2.096  18.622  1.00  0.00           H  
ATOM   3025  HA  THR A 199      19.619   0.436  20.000  1.00  0.00           H  
ATOM   3026  HB  THR A 199      18.508  -1.425  19.078  1.00  0.00           H  
ATOM   3027  HG1 THR A 199      16.984  -1.288  17.478  1.00  0.00           H  
ATOM   3028 HG21 THR A 199      16.211  -1.294  19.814  1.00  0.00           H  
ATOM   3029 HG22 THR A 199      17.145  -0.273  20.892  1.00  0.00           H  
ATOM   3030 HG23 THR A 199      16.169   0.452  19.620  1.00  0.00           H  
ATOM   3031  N   THR A 200      20.205   1.592  17.099  1.00 13.50           N  
ATOM   3032  CA  THR A 200      21.189   1.742  16.030  1.00  9.59           C  
ATOM   3033  C   THR A 200      22.032   3.001  16.333  1.00  9.87           C  
ATOM   3034  O   THR A 200      21.505   3.936  16.934  1.00 12.90           O  
ATOM   3035  CB  THR A 200      20.468   1.970  14.671  1.00 11.81           C  
ATOM   3036  OG1 THR A 200      19.705   3.164  14.632  1.00 14.41           O  
ATOM   3037  CG2 THR A 200      19.569   0.797  14.261  1.00 15.12           C  
ATOM   3038  H   THR A 200      19.617   2.399  17.251  1.00  0.00           H  
ATOM   3039  HA  THR A 200      21.809   0.850  15.962  1.00  0.00           H  
ATOM   3040  HB  THR A 200      21.234   2.079  13.903  1.00  0.00           H  
ATOM   3041  HG1 THR A 200      19.145   3.140  13.850  1.00  0.00           H  
ATOM   3042 HG21 THR A 200      19.205   0.910  13.240  1.00  0.00           H  
ATOM   3043 HG22 THR A 200      20.123  -0.137  14.310  1.00  0.00           H  
ATOM   3044 HG23 THR A 200      18.704   0.702  14.918  1.00  0.00           H  
ATOM   3045  N   PRO A 201      23.315   3.043  15.904  1.00 10.93           N  
ATOM   3046  CA  PRO A 201      24.111   4.290  15.837  1.00 10.24           C  
ATOM   3047  C   PRO A 201      23.351   5.466  15.183  1.00 14.05           C  
ATOM   3048  O   PRO A 201      22.753   5.248  14.127  1.00 17.96           O  
ATOM   3049  CB  PRO A 201      25.328   3.862  15.017  1.00  8.39           C  
ATOM   3050  CG  PRO A 201      25.528   2.407  15.399  1.00 10.86           C  
ATOM   3051  CD  PRO A 201      24.095   1.900  15.446  1.00 12.07           C  
ATOM   3052  HA  PRO A 201      24.457   4.527  16.834  1.00  0.00           H  
ATOM   3053  HB3 PRO A 201      26.195   4.475  15.243  1.00  0.00           H  
ATOM   3054  HB2 PRO A 201      25.132   3.945  13.949  1.00  0.00           H  
ATOM   3055  HG3 PRO A 201      25.970   2.351  16.394  1.00  0.00           H  
ATOM   3056  HG2 PRO A 201      26.170   1.848  14.723  1.00  0.00           H  
ATOM   3057  HD2 PRO A 201      23.746   1.612  14.457  1.00  0.00           H  
ATOM   3058  HD3 PRO A 201      24.012   1.042  16.108  1.00  0.00           H  
ATOM   3059  N   PRO A 202      23.321   6.659  15.820  1.00 14.56           N  
ATOM   3060  CA  PRO A 202      24.222   7.126  16.900  1.00 15.52           C  
ATOM   3061  C   PRO A 202      23.954   6.691  18.363  1.00  9.83           C  
ATOM   3062  O   PRO A 202      24.690   7.160  19.231  1.00 16.08           O  
ATOM   3063  CB  PRO A 202      24.164   8.659  16.750  1.00 18.93           C  
ATOM   3064  CG  PRO A 202      22.777   8.933  16.192  1.00 15.62           C  
ATOM   3065  CD  PRO A 202      22.563   7.770  15.244  1.00 14.70           C  
ATOM   3066  HA  PRO A 202      25.235   6.801  16.672  1.00  0.00           H  
ATOM   3067  HB3 PRO A 202      24.916   8.976  16.027  1.00  0.00           H  
ATOM   3068  HB2 PRO A 202      24.354   9.215  17.670  1.00  0.00           H  
ATOM   3069  HG3 PRO A 202      22.686   9.908  15.711  1.00  0.00           H  
ATOM   3070  HG2 PRO A 202      22.031   8.872  16.981  1.00  0.00           H  
ATOM   3071  HD2 PRO A 202      21.503   7.537  15.122  1.00  0.00           H  
ATOM   3072  HD3 PRO A 202      22.970   8.009  14.259  1.00  0.00           H  
ATOM   3073  N   LEU A 203      22.974   5.804  18.633  1.00 11.65           N  
ATOM   3074  CA  LEU A 203      22.699   5.198  19.955  1.00 10.76           C  
ATOM   3075  C   LEU A 203      22.260   6.217  21.040  1.00 13.38           C  
ATOM   3076  O   LEU A 203      22.468   5.969  22.227  1.00 15.21           O  
ATOM   3077  CB  LEU A 203      23.896   4.319  20.424  1.00 12.17           C  
ATOM   3078  CG  LEU A 203      24.151   3.049  19.589  1.00 16.74           C  
ATOM   3079  CD1 LEU A 203      25.544   2.462  19.884  1.00 13.15           C  
ATOM   3080  CD2 LEU A 203      23.036   2.004  19.759  1.00 12.34           C  
ATOM   3081  H   LEU A 203      22.408   5.449  17.875  1.00  0.00           H  
ATOM   3082  HA  LEU A 203      21.848   4.536  19.812  1.00  0.00           H  
ATOM   3083  HB3 LEU A 203      23.766   4.005  21.459  1.00  0.00           H  
ATOM   3084  HB2 LEU A 203      24.800   4.925  20.423  1.00  0.00           H  
ATOM   3085  HG  LEU A 203      24.164   3.328  18.544  1.00  0.00           H  
ATOM   3086 HD11 LEU A 203      26.104   2.314  18.960  1.00  0.00           H  
ATOM   3087 HD12 LEU A 203      26.139   3.127  20.511  1.00  0.00           H  
ATOM   3088 HD13 LEU A 203      25.495   1.502  20.394  1.00  0.00           H  
ATOM   3089 HD21 LEU A 203      23.411   0.982  19.737  1.00  0.00           H  
ATOM   3090 HD22 LEU A 203      22.500   2.147  20.695  1.00  0.00           H  
ATOM   3091 HD23 LEU A 203      22.306   2.088  18.959  1.00  0.00           H  
ATOM   3092  N   LEU A 204      21.665   7.347  20.615  1.00  9.03           N  
ATOM   3093  CA  LEU A 204      21.287   8.485  21.461  1.00 12.41           C  
ATOM   3094  C   LEU A 204      20.234   8.122  22.519  1.00 13.13           C  
ATOM   3095  O   LEU A 204      19.204   7.544  22.179  1.00 12.89           O  
ATOM   3096  CB  LEU A 204      20.779   9.637  20.568  1.00 11.89           C  
ATOM   3097  CG  LEU A 204      21.860  10.253  19.654  1.00 17.47           C  
ATOM   3098  CD1 LEU A 204      21.234  11.231  18.641  1.00 16.00           C  
ATOM   3099  CD2 LEU A 204      23.019  10.902  20.434  1.00 19.22           C  
ATOM   3100  H   LEU A 204      21.519   7.474  19.624  1.00  0.00           H  
ATOM   3101  HA  LEU A 204      22.188   8.809  21.983  1.00  0.00           H  
ATOM   3102  HB3 LEU A 204      20.365  10.432  21.189  1.00  0.00           H  
ATOM   3103  HB2 LEU A 204      19.948   9.271  19.963  1.00  0.00           H  
ATOM   3104  HG  LEU A 204      22.289   9.438  19.077  1.00  0.00           H  
ATOM   3105 HD11 LEU A 204      21.776  11.216  17.696  1.00  0.00           H  
ATOM   3106 HD12 LEU A 204      20.198  10.977  18.419  1.00  0.00           H  
ATOM   3107 HD13 LEU A 204      21.245  12.258  19.006  1.00  0.00           H  
ATOM   3108 HD21 LEU A 204      23.289  11.879  20.036  1.00  0.00           H  
ATOM   3109 HD22 LEU A 204      22.775  11.044  21.488  1.00  0.00           H  
ATOM   3110 HD23 LEU A 204      23.911  10.277  20.387  1.00  0.00           H  
ATOM   3111  N   GLU A 205      20.521   8.481  23.778  1.00 13.16           N  
ATOM   3112  CA  GLU A 205      19.730   8.179  24.974  1.00  7.37           C  
ATOM   3113  C   GLU A 205      18.563   9.162  25.172  1.00 14.52           C  
ATOM   3114  O   GLU A 205      18.542   9.914  26.147  1.00 15.26           O  
ATOM   3115  CB  GLU A 205      20.699   8.124  26.171  1.00 11.83           C  
ATOM   3116  CG  GLU A 205      21.605   6.877  26.108  1.00 12.26           C  
ATOM   3117  CD  GLU A 205      22.550   6.672  27.298  1.00 14.14           C  
ATOM   3118  OE1 GLU A 205      22.810   7.637  28.050  1.00 14.46           O  
ATOM   3119  OE2 GLU A 205      22.996   5.515  27.443  1.00 12.75           O1-
ATOM   3120  H   GLU A 205      21.387   8.970  23.954  1.00  0.00           H  
ATOM   3121  HA  GLU A 205      19.278   7.193  24.868  1.00  0.00           H  
ATOM   3122  HB3 GLU A 205      20.148   8.145  27.109  1.00  0.00           H  
ATOM   3123  HB2 GLU A 205      21.319   9.022  26.174  1.00  0.00           H  
ATOM   3124  HG3 GLU A 205      22.203   6.897  25.199  1.00  0.00           H  
ATOM   3125  HG2 GLU A 205      20.972   5.995  26.036  1.00  0.00           H  
ATOM   3126  N   CYS A 206      17.630   9.149  24.208  1.00 18.31           N  
ATOM   3127  CA  CYS A 206      16.597  10.171  24.036  1.00 14.93           C  
ATOM   3128  C   CYS A 206      15.179   9.572  23.959  1.00 13.25           C  
ATOM   3129  O   CYS A 206      14.231  10.347  23.849  1.00 10.75           O  
ATOM   3130  CB  CYS A 206      16.894  11.010  22.770  1.00 23.29           C  
ATOM   3131  SG  CYS A 206      18.470  11.898  22.961  1.00  8.06           S  
ATOM   3132  H   CYS A 206      17.743   8.504  23.438  1.00  0.00           H  
ATOM   3133  HA  CYS A 206      16.584  10.842  24.895  1.00  0.00           H  
ATOM   3134  HB3 CYS A 206      16.110  11.746  22.587  1.00  0.00           H  
ATOM   3135  HB2 CYS A 206      16.951  10.376  21.885  1.00  0.00           H  
ATOM   3136  HG  CYS A 206      18.493  12.438  21.739  1.00  0.00           H  
ATOM   3137  N   VAL A 207      15.040   8.234  24.001  1.00  9.08           N  
ATOM   3138  CA  VAL A 207      13.791   7.530  23.694  1.00  9.51           C  
ATOM   3139  C   VAL A 207      13.054   7.062  24.963  1.00  8.34           C  
ATOM   3140  O   VAL A 207      13.665   6.416  25.811  1.00 12.72           O  
ATOM   3141  CB  VAL A 207      14.070   6.266  22.825  1.00 11.81           C  
ATOM   3142  CG1 VAL A 207      12.797   5.466  22.478  1.00 10.06           C  
ATOM   3143  CG2 VAL A 207      14.817   6.595  21.520  1.00 13.95           C  
ATOM   3144  H   VAL A 207      15.851   7.651  24.151  1.00  0.00           H  
ATOM   3145  HA  VAL A 207      13.125   8.183  23.132  1.00  0.00           H  
ATOM   3146  HB  VAL A 207      14.724   5.597  23.388  1.00  0.00           H  
ATOM   3147 HG11 VAL A 207      12.995   4.713  21.717  1.00  0.00           H  
ATOM   3148 HG12 VAL A 207      12.401   4.935  23.340  1.00  0.00           H  
ATOM   3149 HG13 VAL A 207      12.011   6.122  22.103  1.00  0.00           H  
ATOM   3150 HG21 VAL A 207      15.043   5.689  20.958  1.00  0.00           H  
ATOM   3151 HG22 VAL A 207      14.214   7.221  20.870  1.00  0.00           H  
ATOM   3152 HG23 VAL A 207      15.764   7.103  21.701  1.00  0.00           H  
ATOM   3153  N   THR A 208      11.735   7.310  25.024  1.00  9.09           N  
ATOM   3154  CA  THR A 208      10.821   6.617  25.931  1.00  8.31           C  
ATOM   3155  C   THR A 208      10.202   5.430  25.170  1.00 11.33           C  
ATOM   3156  O   THR A 208       9.358   5.634  24.297  1.00 12.12           O  
ATOM   3157  CB  THR A 208       9.668   7.531  26.429  1.00 12.41           C  
ATOM   3158  OG1 THR A 208      10.218   8.620  27.144  1.00 13.51           O  
ATOM   3159  CG2 THR A 208       8.663   6.817  27.358  1.00 11.46           C  
ATOM   3160  H   THR A 208      11.302   7.893  24.318  1.00  0.00           H  
ATOM   3161  HA  THR A 208      11.357   6.240  26.806  1.00  0.00           H  
ATOM   3162  HB  THR A 208       9.130   7.958  25.580  1.00  0.00           H  
ATOM   3163  HG1 THR A 208      10.562   8.297  27.980  1.00  0.00           H  
ATOM   3164 HG21 THR A 208       7.999   7.528  27.848  1.00  0.00           H  
ATOM   3165 HG22 THR A 208       8.032   6.114  26.812  1.00  0.00           H  
ATOM   3166 HG23 THR A 208       9.175   6.260  28.144  1.00  0.00           H  
ATOM   3167  N   TRP A 209      10.652   4.209  25.494  1.00 13.47           N  
ATOM   3168  CA  TRP A 209      10.132   2.984  24.892  1.00 13.86           C  
ATOM   3169  C   TRP A 209       8.746   2.629  25.417  1.00 15.59           C  
ATOM   3170  O   TRP A 209       8.500   2.772  26.610  1.00 14.10           O  
ATOM   3171  CB  TRP A 209      11.113   1.826  25.115  1.00 10.01           C  
ATOM   3172  CG  TRP A 209      12.270   1.906  24.185  1.00 10.41           C  
ATOM   3173  CD1 TRP A 209      13.440   2.531  24.423  1.00 11.13           C  
ATOM   3174  CD2 TRP A 209      12.293   1.511  22.786  1.00  8.12           C  
ATOM   3175  NE1 TRP A 209      14.196   2.532  23.271  1.00 13.90           N  
ATOM   3176  CE2 TRP A 209      13.535   1.930  22.225  1.00 12.43           C  
ATOM   3177  CE3 TRP A 209      11.374   0.870  21.924  1.00  9.90           C  
ATOM   3178  CZ2 TRP A 209      13.851   1.735  20.874  1.00 11.05           C  
ATOM   3179  CZ3 TRP A 209      11.680   0.663  20.567  1.00 11.78           C  
ATOM   3180  CH2 TRP A 209      12.911   1.110  20.041  1.00 11.51           C  
ATOM   3181  H   TRP A 209      11.343   4.095  26.224  1.00  0.00           H  
ATOM   3182  HA  TRP A 209      10.032   3.136  23.814  1.00  0.00           H  
ATOM   3183  HB3 TRP A 209      10.626   0.869  24.923  1.00  0.00           H  
ATOM   3184  HB2 TRP A 209      11.459   1.793  26.148  1.00  0.00           H  
ATOM   3185  HD1 TRP A 209      13.694   2.992  25.364  1.00  0.00           H  
ATOM   3186  HE1 TRP A 209      15.113   2.958  23.206  1.00  0.00           H  
ATOM   3187  HE3 TRP A 209      10.418   0.544  22.310  1.00  0.00           H  
ATOM   3188  HZ2 TRP A 209      14.788   2.093  20.477  1.00  0.00           H  
ATOM   3189  HZ3 TRP A 209      10.955   0.187  19.926  1.00  0.00           H  
ATOM   3190  HH2 TRP A 209      13.132   1.004  18.993  1.00  0.00           H  
ATOM   3191  N   ILE A 210       7.886   2.173  24.500  1.00 11.15           N  
ATOM   3192  CA  ILE A 210       6.542   1.684  24.774  1.00  9.22           C  
ATOM   3193  C   ILE A 210       6.388   0.412  23.925  1.00 14.01           C  
ATOM   3194  O   ILE A 210       6.044   0.497  22.750  1.00 13.07           O  
ATOM   3195  CB  ILE A 210       5.451   2.737  24.405  1.00 11.24           C  
ATOM   3196  CG1 ILE A 210       5.607   4.028  25.248  1.00 12.45           C  
ATOM   3197  CG2 ILE A 210       4.015   2.191  24.557  1.00 11.13           C  
ATOM   3198  CD1 ILE A 210       4.652   5.160  24.852  1.00 16.92           C  
ATOM   3199  H   ILE A 210       8.173   2.130  23.531  1.00  0.00           H  
ATOM   3200  HA  ILE A 210       6.436   1.420  25.827  1.00  0.00           H  
ATOM   3201  HB  ILE A 210       5.589   3.017  23.359  1.00  0.00           H  
ATOM   3202 HG13 ILE A 210       6.619   4.420  25.164  1.00  0.00           H  
ATOM   3203 HG12 ILE A 210       5.463   3.789  26.302  1.00  0.00           H  
ATOM   3204 HG21 ILE A 210       3.281   2.931  24.245  1.00  0.00           H  
ATOM   3205 HG22 ILE A 210       3.824   1.299  23.963  1.00  0.00           H  
ATOM   3206 HG23 ILE A 210       3.808   1.947  25.596  1.00  0.00           H  
ATOM   3207 HD11 ILE A 210       5.093   6.131  25.073  1.00  0.00           H  
ATOM   3208 HD12 ILE A 210       4.418   5.135  23.789  1.00  0.00           H  
ATOM   3209 HD13 ILE A 210       3.713   5.090  25.400  1.00  0.00           H  
ATOM   3210  N   VAL A 211       6.717  -0.744  24.514  1.00 11.47           N  
ATOM   3211  CA  VAL A 211       6.709  -2.037  23.835  1.00  9.91           C  
ATOM   3212  C   VAL A 211       5.383  -2.749  24.148  1.00 17.45           C  
ATOM   3213  O   VAL A 211       5.153  -3.096  25.306  1.00 11.59           O  
ATOM   3214  CB  VAL A 211       7.898  -2.924  24.306  1.00  8.97           C  
ATOM   3215  CG1 VAL A 211       7.875  -4.352  23.724  1.00  8.94           C  
ATOM   3216  CG2 VAL A 211       9.250  -2.261  23.979  1.00 11.53           C  
ATOM   3217  H   VAL A 211       6.972  -0.754  25.493  1.00  0.00           H  
ATOM   3218  HA  VAL A 211       6.804  -1.902  22.758  1.00  0.00           H  
ATOM   3219  HB  VAL A 211       7.853  -3.019  25.393  1.00  0.00           H  
ATOM   3220 HG11 VAL A 211       8.780  -4.899  23.992  1.00  0.00           H  
ATOM   3221 HG12 VAL A 211       7.034  -4.938  24.094  1.00  0.00           H  
ATOM   3222 HG13 VAL A 211       7.816  -4.333  22.635  1.00  0.00           H  
ATOM   3223 HG21 VAL A 211      10.082  -2.878  24.319  1.00  0.00           H  
ATOM   3224 HG22 VAL A 211       9.368  -2.110  22.906  1.00  0.00           H  
ATOM   3225 HG23 VAL A 211       9.355  -1.291  24.466  1.00  0.00           H  
ATOM   3226  N   LEU A 212       4.541  -2.949  23.118  1.00 14.75           N  
ATOM   3227  CA  LEU A 212       3.252  -3.637  23.233  1.00 10.96           C  
ATOM   3228  C   LEU A 212       3.436  -5.129  23.549  1.00  6.11           C  
ATOM   3229  O   LEU A 212       4.305  -5.781  22.964  1.00 12.09           O  
ATOM   3230  CB  LEU A 212       2.400  -3.459  21.954  1.00 12.82           C  
ATOM   3231  CG  LEU A 212       2.022  -2.004  21.590  1.00 16.81           C  
ATOM   3232  CD1 LEU A 212       1.072  -1.964  20.379  1.00 14.81           C  
ATOM   3233  CD2 LEU A 212       1.440  -1.196  22.765  1.00 15.16           C  
ATOM   3234  H   LEU A 212       4.806  -2.648  22.188  1.00  0.00           H  
ATOM   3235  HA  LEU A 212       2.726  -3.181  24.071  1.00  0.00           H  
ATOM   3236  HB3 LEU A 212       1.474  -4.026  22.076  1.00  0.00           H  
ATOM   3237  HB2 LEU A 212       2.917  -3.915  21.106  1.00  0.00           H  
ATOM   3238  HG  LEU A 212       2.945  -1.514  21.279  1.00  0.00           H  
ATOM   3239 HD11 LEU A 212       1.340  -1.153  19.700  1.00  0.00           H  
ATOM   3240 HD12 LEU A 212       1.112  -2.890  19.809  1.00  0.00           H  
ATOM   3241 HD13 LEU A 212       0.033  -1.817  20.674  1.00  0.00           H  
ATOM   3242 HD21 LEU A 212       0.667  -0.497  22.444  1.00  0.00           H  
ATOM   3243 HD22 LEU A 212       0.992  -1.841  23.519  1.00  0.00           H  
ATOM   3244 HD23 LEU A 212       2.221  -0.603  23.241  1.00  0.00           H  
ATOM   3245  N   LYS A 213       2.597  -5.627  24.469  1.00 11.46           N  
ATOM   3246  CA  LYS A 213       2.580  -7.013  24.920  1.00 12.03           C  
ATOM   3247  C   LYS A 213       2.114  -8.001  23.842  1.00 15.47           C  
ATOM   3248  O   LYS A 213       2.781  -9.016  23.649  1.00 13.14           O  
ATOM   3249  CB  LYS A 213       1.787  -7.129  26.243  1.00 14.03           C  
ATOM   3250  CG  LYS A 213       1.555  -8.582  26.701  1.00 17.30           C  
ATOM   3251  CD  LYS A 213       1.185  -8.711  28.180  1.00 22.11           C  
ATOM   3252  CE  LYS A 213       0.905 -10.172  28.562  1.00 34.76           C  
ATOM   3253  NZ  LYS A 213       0.727 -10.336  30.014  1.00 56.96           N1+
ATOM   3254  H   LYS A 213       1.908  -5.015  24.891  1.00  0.00           H  
ATOM   3255  HA  LYS A 213       3.611  -7.276  25.144  1.00  0.00           H  
ATOM   3256  HB3 LYS A 213       0.818  -6.635  26.150  1.00  0.00           H  
ATOM   3257  HB2 LYS A 213       2.331  -6.583  27.016  1.00  0.00           H  
ATOM   3258  HG3 LYS A 213       2.457  -9.168  26.518  1.00  0.00           H  
ATOM   3259  HG2 LYS A 213       0.767  -9.034  26.097  1.00  0.00           H  
ATOM   3260  HD3 LYS A 213       0.322  -8.082  28.405  1.00  0.00           H  
ATOM   3261  HD2 LYS A 213       2.017  -8.329  28.770  1.00  0.00           H  
ATOM   3262  HE3 LYS A 213       1.733 -10.809  28.250  1.00  0.00           H  
ATOM   3263  HE2 LYS A 213       0.012 -10.534  28.051  1.00  0.00           H  
ATOM   3264  HZ1 LYS A 213      -0.050  -9.769  30.324  1.00  0.00           H  
ATOM   3265  HZ2 LYS A 213       0.540 -11.307  30.225  1.00  0.00           H  
ATOM   3266  HZ3 LYS A 213       1.567 -10.044  30.492  1.00  0.00           H  
ATOM   3267  N   GLU A 214       0.985  -7.693  23.179  1.00 13.44           N  
ATOM   3268  CA  GLU A 214       0.404  -8.543  22.144  1.00 16.93           C  
ATOM   3269  C   GLU A 214       1.221  -8.430  20.837  1.00 11.30           C  
ATOM   3270  O   GLU A 214       1.274  -7.334  20.277  1.00 12.70           O  
ATOM   3271  CB  GLU A 214      -1.075  -8.155  21.939  1.00 12.85           C  
ATOM   3272  CG  GLU A 214      -1.776  -9.029  20.864  1.00 18.27           C  
ATOM   3273  CD  GLU A 214      -3.284  -8.802  20.683  1.00 19.37           C  
ATOM   3274  OE1 GLU A 214      -3.905  -8.149  21.547  1.00 16.50           O  
ATOM   3275  OE2 GLU A 214      -3.799  -9.287  19.652  1.00 34.83           O1-
ATOM   3276  H   GLU A 214       0.498  -6.832  23.383  1.00  0.00           H  
ATOM   3277  HA  GLU A 214       0.382  -9.560  22.530  1.00  0.00           H  
ATOM   3278  HB3 GLU A 214      -1.154  -7.100  21.671  1.00  0.00           H  
ATOM   3279  HB2 GLU A 214      -1.592  -8.263  22.894  1.00  0.00           H  
ATOM   3280  HG3 GLU A 214      -1.630 -10.082  21.107  1.00  0.00           H  
ATOM   3281  HG2 GLU A 214      -1.303  -8.872  19.894  1.00  0.00           H  
ATOM   3282  N   PRO A 215       1.827  -9.542  20.357  1.00 12.36           N  
ATOM   3283  CA  PRO A 215       2.420  -9.578  19.011  1.00 13.14           C  
ATOM   3284  C   PRO A 215       1.339  -9.598  17.920  1.00 17.97           C  
ATOM   3285  O   PRO A 215       0.302 -10.238  18.106  1.00 17.30           O  
ATOM   3286  CB  PRO A 215       3.227 -10.897  18.977  1.00 13.96           C  
ATOM   3287  CG  PRO A 215       3.160 -11.472  20.381  1.00 20.35           C  
ATOM   3288  CD  PRO A 215       1.903 -10.864  20.977  1.00 15.56           C  
ATOM   3289  HA  PRO A 215       3.083  -8.721  18.892  1.00  0.00           H  
ATOM   3290  HB3 PRO A 215       4.257 -10.744  18.656  1.00  0.00           H  
ATOM   3291  HB2 PRO A 215       2.795 -11.613  18.277  1.00  0.00           H  
ATOM   3292  HG3 PRO A 215       4.021 -11.114  20.949  1.00  0.00           H  
ATOM   3293  HG2 PRO A 215       3.167 -12.561  20.409  1.00  0.00           H  
ATOM   3294  HD2 PRO A 215       1.017 -11.436  20.699  1.00  0.00           H  
ATOM   3295  HD3 PRO A 215       1.986 -10.861  22.061  1.00  0.00           H  
ATOM   3296  N   ILE A 216       1.640  -8.975  16.773  1.00 14.47           N  
ATOM   3297  CA  ILE A 216       0.907  -9.235  15.536  1.00 14.47           C  
ATOM   3298  C   ILE A 216       1.442 -10.516  14.861  1.00 13.45           C  
ATOM   3299  O   ILE A 216       2.615 -10.856  15.021  1.00 15.21           O  
ATOM   3300  CB  ILE A 216       0.988  -8.044  14.543  1.00 12.69           C  
ATOM   3301  CG1 ILE A 216       2.406  -7.683  14.034  1.00 14.52           C  
ATOM   3302  CG2 ILE A 216       0.268  -6.818  15.131  1.00 12.32           C  
ATOM   3303  CD1 ILE A 216       2.404  -6.750  12.814  1.00 13.65           C  
ATOM   3304  H   ILE A 216       2.520  -8.485  16.685  1.00  0.00           H  
ATOM   3305  HA  ILE A 216      -0.147  -9.397  15.769  1.00  0.00           H  
ATOM   3306  HB  ILE A 216       0.411  -8.341  13.667  1.00  0.00           H  
ATOM   3307 HG13 ILE A 216       2.954  -8.580  13.755  1.00  0.00           H  
ATOM   3308 HG12 ILE A 216       2.979  -7.222  14.838  1.00  0.00           H  
ATOM   3309 HG21 ILE A 216       0.121  -6.048  14.379  1.00  0.00           H  
ATOM   3310 HG22 ILE A 216      -0.718  -7.083  15.513  1.00  0.00           H  
ATOM   3311 HG23 ILE A 216       0.830  -6.381  15.956  1.00  0.00           H  
ATOM   3312 HD11 ILE A 216       3.379  -6.745  12.325  1.00  0.00           H  
ATOM   3313 HD12 ILE A 216       1.669  -7.064  12.072  1.00  0.00           H  
ATOM   3314 HD13 ILE A 216       2.182  -5.723  13.098  1.00  0.00           H  
ATOM   3315  N   SER A 217       0.558 -11.205  14.127  1.00 15.57           N  
ATOM   3316  CA  SER A 217       0.915 -12.372  13.324  1.00 15.85           C  
ATOM   3317  C   SER A 217       1.120 -11.915  11.879  1.00 15.79           C  
ATOM   3318  O   SER A 217       0.234 -11.256  11.337  1.00 20.01           O  
ATOM   3319  CB  SER A 217      -0.217 -13.413  13.382  1.00 24.01           C  
ATOM   3320  OG  SER A 217      -0.339 -13.930  14.688  1.00 33.83           O  
ATOM   3321  H   SER A 217      -0.390 -10.873  14.030  1.00  0.00           H  
ATOM   3322  HA  SER A 217       1.827 -12.840  13.695  1.00  0.00           H  
ATOM   3323  HB3 SER A 217      -0.005 -14.246  12.711  1.00  0.00           H  
ATOM   3324  HB2 SER A 217      -1.172 -12.986  13.071  1.00  0.00           H  
ATOM   3325  HG  SER A 217      -0.770 -13.267  15.231  1.00  0.00           H  
ATOM   3326  N   VAL A 218       2.248 -12.317  11.282  1.00 16.64           N  
ATOM   3327  CA  VAL A 218       2.552 -12.163   9.857  1.00 20.34           C  
ATOM   3328  C   VAL A 218       2.821 -13.564   9.276  1.00 19.75           C  
ATOM   3329  O   VAL A 218       3.144 -14.471  10.037  1.00 15.41           O  
ATOM   3330  CB  VAL A 218       3.805 -11.262   9.649  1.00 16.72           C  
ATOM   3331  CG1 VAL A 218       3.597  -9.879  10.292  1.00 14.92           C  
ATOM   3332  CG2 VAL A 218       5.155 -11.862  10.100  1.00 20.79           C  
ATOM   3333  H   VAL A 218       2.920 -12.861  11.808  1.00  0.00           H  
ATOM   3334  HA  VAL A 218       1.704 -11.734   9.322  1.00  0.00           H  
ATOM   3335  HB  VAL A 218       3.893 -11.086   8.576  1.00  0.00           H  
ATOM   3336 HG11 VAL A 218       4.425  -9.215  10.056  1.00  0.00           H  
ATOM   3337 HG12 VAL A 218       2.682  -9.409   9.936  1.00  0.00           H  
ATOM   3338 HG13 VAL A 218       3.537  -9.942  11.379  1.00  0.00           H  
ATOM   3339 HG21 VAL A 218       5.967 -11.150   9.947  1.00  0.00           H  
ATOM   3340 HG22 VAL A 218       5.143 -12.116  11.160  1.00  0.00           H  
ATOM   3341 HG23 VAL A 218       5.421 -12.760   9.542  1.00  0.00           H  
ATOM   3342  N   SER A 219       2.665 -13.754   7.957  1.00 16.28           N  
ATOM   3343  CA  SER A 219       2.918 -15.058   7.334  1.00 16.11           C  
ATOM   3344  C   SER A 219       4.417 -15.319   7.131  1.00 17.92           C  
ATOM   3345  O   SER A 219       5.224 -14.387   7.173  1.00 19.31           O  
ATOM   3346  CB  SER A 219       2.094 -15.216   6.041  1.00 23.35           C  
ATOM   3347  OG  SER A 219       2.599 -14.459   4.963  1.00 20.86           O  
ATOM   3348  H   SER A 219       2.411 -12.990   7.346  1.00  0.00           H  
ATOM   3349  HA  SER A 219       2.556 -15.829   8.011  1.00  0.00           H  
ATOM   3350  HB3 SER A 219       1.052 -14.960   6.215  1.00  0.00           H  
ATOM   3351  HB2 SER A 219       2.094 -16.263   5.734  1.00  0.00           H  
ATOM   3352  HG  SER A 219       2.095 -14.682   4.176  1.00  0.00           H  
ATOM   3353  N   SER A 220       4.750 -16.597   6.887  1.00 17.20           N  
ATOM   3354  CA  SER A 220       6.099 -17.040   6.534  1.00 20.70           C  
ATOM   3355  C   SER A 220       6.584 -16.396   5.220  1.00 20.20           C  
ATOM   3356  O   SER A 220       7.738 -15.989   5.143  1.00 24.63           O  
ATOM   3357  CB  SER A 220       6.133 -18.581   6.482  1.00 26.63           C  
ATOM   3358  OG  SER A 220       7.445 -19.064   6.270  1.00 27.41           O  
ATOM   3359  H   SER A 220       4.030 -17.307   6.870  1.00  0.00           H  
ATOM   3360  HA  SER A 220       6.765 -16.724   7.336  1.00  0.00           H  
ATOM   3361  HB3 SER A 220       5.483 -18.957   5.690  1.00  0.00           H  
ATOM   3362  HB2 SER A 220       5.765 -18.999   7.420  1.00  0.00           H  
ATOM   3363  HG  SER A 220       7.418 -20.025   6.260  1.00  0.00           H  
ATOM   3364  N   GLU A 221       5.669 -16.251   4.248  1.00 20.22           N  
ATOM   3365  CA  GLU A 221       5.880 -15.621   2.948  1.00 19.22           C  
ATOM   3366  C   GLU A 221       6.112 -14.101   3.035  1.00 26.84           C  
ATOM   3367  O   GLU A 221       6.915 -13.586   2.258  1.00 20.19           O  
ATOM   3368  CB  GLU A 221       4.700 -15.952   2.004  1.00 24.34           C  
ATOM   3369  CG  GLU A 221       4.549 -17.456   1.655  1.00 31.06           C  
ATOM   3370  CD  GLU A 221       3.932 -18.378   2.727  1.00 46.14           C  
ATOM   3371  OE1 GLU A 221       4.197 -19.595   2.634  1.00 46.99           O  
ATOM   3372  OE2 GLU A 221       3.213 -17.875   3.621  1.00 29.78           O1-
ATOM   3373  H   GLU A 221       4.739 -16.627   4.393  1.00  0.00           H  
ATOM   3374  HA  GLU A 221       6.779 -16.061   2.515  1.00  0.00           H  
ATOM   3375  HB3 GLU A 221       4.836 -15.404   1.069  1.00  0.00           H  
ATOM   3376  HB2 GLU A 221       3.769 -15.564   2.421  1.00  0.00           H  
ATOM   3377  HG3 GLU A 221       5.521 -17.851   1.356  1.00  0.00           H  
ATOM   3378  HG2 GLU A 221       3.914 -17.540   0.772  1.00  0.00           H  
ATOM   3379  N   GLN A 222       5.444 -13.422   3.986  1.00 15.85           N  
ATOM   3380  CA  GLN A 222       5.636 -11.998   4.276  1.00 17.01           C  
ATOM   3381  C   GLN A 222       7.029 -11.680   4.846  1.00 20.60           C  
ATOM   3382  O   GLN A 222       7.682 -10.768   4.338  1.00 19.07           O  
ATOM   3383  CB  GLN A 222       4.511 -11.474   5.194  1.00 24.70           C  
ATOM   3384  CG  GLN A 222       3.193 -11.210   4.441  1.00 19.96           C  
ATOM   3385  CD  GLN A 222       2.064 -10.709   5.344  1.00 15.56           C  
ATOM   3386  OE1 GLN A 222       2.009 -11.003   6.537  1.00 18.89           O  
ATOM   3387  NE2 GLN A 222       1.134  -9.956   4.758  1.00 15.85           N  
ATOM   3388  H   GLN A 222       4.794 -13.914   4.585  1.00  0.00           H  
ATOM   3389  HA  GLN A 222       5.564 -11.465   3.325  1.00  0.00           H  
ATOM   3390  HB3 GLN A 222       4.824 -10.541   5.667  1.00  0.00           H  
ATOM   3391  HB2 GLN A 222       4.345 -12.178   6.010  1.00  0.00           H  
ATOM   3392  HG3 GLN A 222       2.853 -12.108   3.926  1.00  0.00           H  
ATOM   3393  HG2 GLN A 222       3.369 -10.464   3.667  1.00  0.00           H  
ATOM   3394 HE22 GLN A 222       0.375  -9.561   5.297  1.00  0.00           H  
ATOM   3395 HE21 GLN A 222       1.180  -9.778   3.761  1.00  0.00           H  
ATOM   3396  N   VAL A 223       7.472 -12.452   5.856  1.00 17.94           N  
ATOM   3397  CA  VAL A 223       8.797 -12.289   6.465  1.00 17.08           C  
ATOM   3398  C   VAL A 223       9.942 -12.854   5.592  1.00 21.41           C  
ATOM   3399  O   VAL A 223      11.071 -12.393   5.727  1.00 17.72           O  
ATOM   3400  CB  VAL A 223       8.861 -12.889   7.901  1.00 22.57           C  
ATOM   3401  CG1 VAL A 223       8.898 -14.428   7.956  1.00 28.36           C  
ATOM   3402  CG2 VAL A 223      10.017 -12.301   8.736  1.00 21.19           C  
ATOM   3403  H   VAL A 223       6.886 -13.188   6.228  1.00  0.00           H  
ATOM   3404  HA  VAL A 223       8.977 -11.216   6.558  1.00  0.00           H  
ATOM   3405  HB  VAL A 223       7.942 -12.587   8.407  1.00  0.00           H  
ATOM   3406 HG11 VAL A 223       8.942 -14.777   8.986  1.00  0.00           H  
ATOM   3407 HG12 VAL A 223       8.000 -14.844   7.509  1.00  0.00           H  
ATOM   3408 HG13 VAL A 223       9.760 -14.849   7.442  1.00  0.00           H  
ATOM   3409 HG21 VAL A 223       9.971 -12.651   9.767  1.00  0.00           H  
ATOM   3410 HG22 VAL A 223      10.992 -12.582   8.341  1.00  0.00           H  
ATOM   3411 HG23 VAL A 223       9.970 -11.212   8.762  1.00  0.00           H  
ATOM   3412  N   LEU A 224       9.651 -13.792   4.672  1.00 18.03           N  
ATOM   3413  CA  LEU A 224      10.609 -14.254   3.661  1.00 24.63           C  
ATOM   3414  C   LEU A 224      10.970 -13.161   2.641  1.00 23.88           C  
ATOM   3415  O   LEU A 224      12.094 -13.173   2.147  1.00 19.93           O  
ATOM   3416  CB  LEU A 224      10.070 -15.516   2.949  1.00 23.05           C  
ATOM   3417  CG  LEU A 224      10.402 -16.839   3.676  1.00 25.76           C  
ATOM   3418  CD1 LEU A 224       9.526 -18.001   3.156  1.00 24.18           C  
ATOM   3419  CD2 LEU A 224      11.912 -17.164   3.621  1.00 31.00           C  
ATOM   3420  H   LEU A 224       8.719 -14.182   4.625  1.00  0.00           H  
ATOM   3421  HA  LEU A 224      11.536 -14.511   4.177  1.00  0.00           H  
ATOM   3422  HB3 LEU A 224      10.469 -15.591   1.937  1.00  0.00           H  
ATOM   3423  HB2 LEU A 224       8.995 -15.408   2.820  1.00  0.00           H  
ATOM   3424  HG  LEU A 224      10.149 -16.704   4.727  1.00  0.00           H  
ATOM   3425 HD11 LEU A 224       9.002 -18.483   3.982  1.00  0.00           H  
ATOM   3426 HD12 LEU A 224       8.764 -17.662   2.454  1.00  0.00           H  
ATOM   3427 HD13 LEU A 224      10.101 -18.773   2.646  1.00  0.00           H  
ATOM   3428 HD21 LEU A 224      12.120 -18.150   3.207  1.00  0.00           H  
ATOM   3429 HD22 LEU A 224      12.465 -16.444   3.017  1.00  0.00           H  
ATOM   3430 HD23 LEU A 224      12.345 -17.143   4.620  1.00  0.00           H  
ATOM   3431  N   LYS A 225      10.037 -12.234   2.360  1.00 19.56           N  
ATOM   3432  CA  LYS A 225      10.244 -11.095   1.460  1.00 18.55           C  
ATOM   3433  C   LYS A 225      11.000  -9.927   2.118  1.00 16.41           C  
ATOM   3434  O   LYS A 225      11.679  -9.194   1.398  1.00 19.42           O  
ATOM   3435  CB  LYS A 225       8.892 -10.677   0.857  1.00 25.35           C  
ATOM   3436  CG  LYS A 225       8.392 -11.729  -0.148  1.00 33.46           C  
ATOM   3437  CD  LYS A 225       6.928 -11.547  -0.561  1.00 40.44           C  
ATOM   3438  CE  LYS A 225       6.456 -12.708  -1.451  1.00 47.65           C  
ATOM   3439  NZ  LYS A 225       5.074 -12.513  -1.918  1.00 31.16           N1+
ATOM   3440  H   LYS A 225       9.131 -12.289   2.805  1.00  0.00           H  
ATOM   3441  HA  LYS A 225      10.876 -11.431   0.636  1.00  0.00           H  
ATOM   3442  HB3 LYS A 225       8.982  -9.720   0.341  1.00  0.00           H  
ATOM   3443  HB2 LYS A 225       8.162 -10.528   1.654  1.00  0.00           H  
ATOM   3444  HG3 LYS A 225       8.512 -12.731   0.266  1.00  0.00           H  
ATOM   3445  HG2 LYS A 225       9.021 -11.699  -1.038  1.00  0.00           H  
ATOM   3446  HD3 LYS A 225       6.820 -10.596  -1.088  1.00  0.00           H  
ATOM   3447  HD2 LYS A 225       6.303 -11.479   0.332  1.00  0.00           H  
ATOM   3448  HE3 LYS A 225       6.512 -13.651  -0.904  1.00  0.00           H  
ATOM   3449  HE2 LYS A 225       7.104 -12.801  -2.324  1.00  0.00           H  
ATOM   3450  HZ1 LYS A 225       5.015 -11.653  -2.445  1.00  0.00           H  
ATOM   3451  HZ2 LYS A 225       4.800 -13.286  -2.507  1.00  0.00           H  
ATOM   3452  HZ3 LYS A 225       4.452 -12.459  -1.123  1.00  0.00           H  
ATOM   3453  N   PHE A 226      10.953  -9.823   3.461  1.00 16.92           N  
ATOM   3454  CA  PHE A 226      11.884  -9.007   4.254  1.00 15.92           C  
ATOM   3455  C   PHE A 226      13.347  -9.464   4.075  1.00 15.60           C  
ATOM   3456  O   PHE A 226      14.228  -8.624   3.911  1.00 14.75           O  
ATOM   3457  CB  PHE A 226      11.511  -9.042   5.756  1.00 13.33           C  
ATOM   3458  CG  PHE A 226      10.424  -8.130   6.299  1.00 18.64           C  
ATOM   3459  CD1 PHE A 226       9.343  -7.675   5.513  1.00 21.29           C  
ATOM   3460  CD2 PHE A 226      10.402  -7.883   7.688  1.00 26.30           C  
ATOM   3461  CE1 PHE A 226       8.337  -6.912   6.098  1.00 22.16           C  
ATOM   3462  CE2 PHE A 226       9.379  -7.142   8.256  1.00 21.92           C  
ATOM   3463  CZ  PHE A 226       8.357  -6.646   7.460  1.00 24.25           C  
ATOM   3464  H   PHE A 226      10.356 -10.448   3.984  1.00  0.00           H  
ATOM   3465  HA  PHE A 226      11.826  -7.974   3.908  1.00  0.00           H  
ATOM   3466  HB3 PHE A 226      12.396  -8.819   6.345  1.00  0.00           H  
ATOM   3467  HB2 PHE A 226      11.233 -10.047   6.049  1.00  0.00           H  
ATOM   3468  HD1 PHE A 226       9.292  -7.905   4.461  1.00  0.00           H  
ATOM   3469  HD2 PHE A 226      11.180  -8.280   8.321  1.00  0.00           H  
ATOM   3470  HE1 PHE A 226       7.527  -6.528   5.498  1.00  0.00           H  
ATOM   3471  HE2 PHE A 226       9.377  -6.957   9.319  1.00  0.00           H  
ATOM   3472  HZ  PHE A 226       7.569  -6.062   7.908  1.00  0.00           H  
ATOM   3473  N   ARG A 227      13.562 -10.792   4.091  1.00 13.86           N  
ATOM   3474  CA  ARG A 227      14.870 -11.444   3.968  1.00 17.91           C  
ATOM   3475  C   ARG A 227      15.475 -11.407   2.550  1.00 13.55           C  
ATOM   3476  O   ARG A 227      16.658 -11.713   2.420  1.00 20.21           O  
ATOM   3477  CB  ARG A 227      14.759 -12.897   4.479  1.00 20.95           C  
ATOM   3478  CG  ARG A 227      14.321 -13.010   5.949  1.00 16.43           C  
ATOM   3479  CD  ARG A 227      14.023 -14.452   6.377  1.00 20.01           C  
ATOM   3480  NE  ARG A 227      13.449 -14.472   7.729  1.00 20.68           N  
ATOM   3481  CZ  ARG A 227      12.628 -15.378   8.283  1.00 20.89           C  
ATOM   3482  NH1 ARG A 227      12.221 -16.479   7.635  1.00 20.01           N  
ATOM   3483  NH2 ARG A 227      12.204 -15.161   9.531  1.00 14.90           N1+
ATOM   3484  H   ARG A 227      12.775 -11.411   4.224  1.00  0.00           H  
ATOM   3485  HA  ARG A 227      15.565 -10.907   4.614  1.00  0.00           H  
ATOM   3486  HB3 ARG A 227      15.719 -13.404   4.370  1.00  0.00           H  
ATOM   3487  HB2 ARG A 227      14.060 -13.449   3.851  1.00  0.00           H  
ATOM   3488  HG3 ARG A 227      13.509 -12.334   6.212  1.00  0.00           H  
ATOM   3489  HG2 ARG A 227      15.163 -12.667   6.546  1.00  0.00           H  
ATOM   3490  HD3 ARG A 227      14.969 -14.984   6.478  1.00  0.00           H  
ATOM   3491  HD2 ARG A 227      13.435 -14.988   5.633  1.00  0.00           H  
ATOM   3492  HE  ARG A 227      13.773 -13.723   8.326  1.00  0.00           H  
ATOM   3493 HH12 ARG A 227      11.595 -17.130   8.094  1.00  0.00           H  
ATOM   3494 HH11 ARG A 227      12.541 -16.668   6.697  1.00  0.00           H  
ATOM   3495 HH22 ARG A 227      11.581 -15.832   9.967  1.00  0.00           H  
ATOM   3496 HH21 ARG A 227      12.505 -14.349  10.050  1.00  0.00           H  
ATOM   3497  N   LYS A 228      14.684 -11.029   1.529  1.00 15.28           N  
ATOM   3498  CA  LYS A 228      15.139 -10.842   0.145  1.00 13.69           C  
ATOM   3499  C   LYS A 228      15.759  -9.458  -0.124  1.00 16.21           C  
ATOM   3500  O   LYS A 228      16.399  -9.300  -1.163  1.00 18.40           O  
ATOM   3501  CB  LYS A 228      13.975 -11.117  -0.828  1.00 17.39           C  
ATOM   3502  CG  LYS A 228      13.629 -12.609  -0.938  1.00 27.33           C  
ATOM   3503  CD  LYS A 228      12.447 -12.862  -1.888  1.00 24.95           C  
ATOM   3504  CE  LYS A 228      11.990 -14.331  -1.934  1.00 42.22           C  
ATOM   3505  NZ  LYS A 228      11.296 -14.738  -0.699  1.00 53.97           N1+
ATOM   3506  H   LYS A 228      13.717 -10.798   1.713  1.00  0.00           H  
ATOM   3507  HA  LYS A 228      15.923 -11.573  -0.060  1.00  0.00           H  
ATOM   3508  HB3 LYS A 228      14.242 -10.772  -1.828  1.00  0.00           H  
ATOM   3509  HB2 LYS A 228      13.100 -10.539  -0.535  1.00  0.00           H  
ATOM   3510  HG3 LYS A 228      13.418 -13.007   0.050  1.00  0.00           H  
ATOM   3511  HG2 LYS A 228      14.501 -13.155  -1.299  1.00  0.00           H  
ATOM   3512  HD3 LYS A 228      12.739 -12.561  -2.895  1.00  0.00           H  
ATOM   3513  HD2 LYS A 228      11.610 -12.216  -1.622  1.00  0.00           H  
ATOM   3514  HE3 LYS A 228      12.840 -14.991  -2.110  1.00  0.00           H  
ATOM   3515  HE2 LYS A 228      11.299 -14.473  -2.765  1.00  0.00           H  
ATOM   3516  HZ1 LYS A 228      11.918 -14.620   0.089  1.00  0.00           H  
ATOM   3517  HZ2 LYS A 228      10.477 -14.163  -0.565  1.00  0.00           H  
ATOM   3518  HZ3 LYS A 228      11.021 -15.707  -0.769  1.00  0.00           H  
ATOM   3519  N   LEU A 229      15.599  -8.499   0.808  1.00 15.26           N  
ATOM   3520  CA  LEU A 229      16.288  -7.203   0.791  1.00 12.00           C  
ATOM   3521  C   LEU A 229      17.810  -7.371   0.944  1.00 14.25           C  
ATOM   3522  O   LEU A 229      18.273  -8.422   1.387  1.00 16.86           O  
ATOM   3523  CB  LEU A 229      15.729  -6.307   1.917  1.00  9.75           C  
ATOM   3524  CG  LEU A 229      14.281  -5.828   1.686  1.00 12.68           C  
ATOM   3525  CD1 LEU A 229      13.711  -5.201   2.973  1.00 21.41           C  
ATOM   3526  CD2 LEU A 229      14.192  -4.867   0.481  1.00 15.67           C  
ATOM   3527  H   LEU A 229      15.061  -8.701   1.638  1.00  0.00           H  
ATOM   3528  HA  LEU A 229      16.106  -6.732  -0.176  1.00  0.00           H  
ATOM   3529  HB3 LEU A 229      16.364  -5.430   2.053  1.00  0.00           H  
ATOM   3530  HB2 LEU A 229      15.781  -6.853   2.858  1.00  0.00           H  
ATOM   3531  HG  LEU A 229      13.659  -6.695   1.462  1.00  0.00           H  
ATOM   3532 HD11 LEU A 229      13.211  -4.252   2.791  1.00  0.00           H  
ATOM   3533 HD12 LEU A 229      12.984  -5.865   3.440  1.00  0.00           H  
ATOM   3534 HD13 LEU A 229      14.490  -5.013   3.711  1.00  0.00           H  
ATOM   3535 HD21 LEU A 229      13.548  -4.006   0.658  1.00  0.00           H  
ATOM   3536 HD22 LEU A 229      15.170  -4.475   0.203  1.00  0.00           H  
ATOM   3537 HD23 LEU A 229      13.795  -5.389  -0.389  1.00  0.00           H  
ATOM   3538  N   ASN A 230      18.558  -6.335   0.544  1.00 13.53           N  
ATOM   3539  CA  ASN A 230      20.019  -6.309   0.487  1.00 14.05           C  
ATOM   3540  C   ASN A 230      20.546  -5.146   1.338  1.00 12.94           C  
ATOM   3541  O   ASN A 230      20.088  -4.016   1.168  1.00 17.02           O  
ATOM   3542  CB  ASN A 230      20.449  -6.113  -0.990  1.00 14.69           C  
ATOM   3543  CG  ASN A 230      20.404  -7.342  -1.906  1.00 18.29           C  
ATOM   3544  OD1 ASN A 230      20.992  -7.309  -2.984  1.00 20.60           O  
ATOM   3545  ND2 ASN A 230      19.713  -8.417  -1.522  1.00 13.87           N  
ATOM   3546  H   ASN A 230      18.103  -5.510   0.171  1.00  0.00           H  
ATOM   3547  HA  ASN A 230      20.394  -7.261   0.856  1.00  0.00           H  
ATOM   3548  HB3 ASN A 230      21.469  -5.738  -1.017  1.00  0.00           H  
ATOM   3549  HB2 ASN A 230      19.866  -5.331  -1.463  1.00  0.00           H  
ATOM   3550 HD22 ASN A 230      19.690  -9.236  -2.119  1.00  0.00           H  
ATOM   3551 HD21 ASN A 230      19.222  -8.434  -0.639  1.00  0.00           H  
ATOM   3552  N   PHE A 231      21.548  -5.449   2.184  1.00 15.43           N  
ATOM   3553  CA  PHE A 231      22.397  -4.471   2.879  1.00 17.39           C  
ATOM   3554  C   PHE A 231      23.277  -3.664   1.907  1.00 17.49           C  
ATOM   3555  O   PHE A 231      23.513  -2.479   2.138  1.00 16.92           O  
ATOM   3556  CB  PHE A 231      23.326  -5.193   3.885  1.00 15.65           C  
ATOM   3557  CG  PHE A 231      22.721  -5.732   5.171  1.00 14.71           C  
ATOM   3558  CD1 PHE A 231      21.943  -4.906   6.010  1.00 10.18           C  
ATOM   3559  CD2 PHE A 231      23.095  -7.011   5.638  1.00 20.62           C  
ATOM   3560  CE1 PHE A 231      21.534  -5.362   7.257  1.00 14.67           C  
ATOM   3561  CE2 PHE A 231      22.665  -7.454   6.883  1.00 15.40           C  
ATOM   3562  CZ  PHE A 231      21.887  -6.633   7.689  1.00 13.56           C  
ATOM   3563  H   PHE A 231      21.855  -6.412   2.248  1.00  0.00           H  
ATOM   3564  HA  PHE A 231      21.758  -3.761   3.405  1.00  0.00           H  
ATOM   3565  HB3 PHE A 231      24.139  -4.530   4.190  1.00  0.00           H  
ATOM   3566  HB2 PHE A 231      23.812  -6.020   3.366  1.00  0.00           H  
ATOM   3567  HD1 PHE A 231      21.680  -3.910   5.696  1.00  0.00           H  
ATOM   3568  HD2 PHE A 231      23.720  -7.652   5.034  1.00  0.00           H  
ATOM   3569  HE1 PHE A 231      20.943  -4.725   7.897  1.00  0.00           H  
ATOM   3570  HE2 PHE A 231      22.943  -8.439   7.229  1.00  0.00           H  
ATOM   3571  HZ  PHE A 231      21.566  -6.984   8.659  1.00  0.00           H  
ATOM   3572  N   ASN A 232      23.752  -4.340   0.849  1.00 13.90           N  
ATOM   3573  CA  ASN A 232      24.597  -3.800  -0.215  1.00 16.46           C  
ATOM   3574  C   ASN A 232      23.835  -2.840  -1.147  1.00 16.71           C  
ATOM   3575  O   ASN A 232      22.608  -2.898  -1.231  1.00 16.63           O  
ATOM   3576  CB  ASN A 232      25.236  -4.970  -1.003  1.00 20.15           C  
ATOM   3577  CG  ASN A 232      24.236  -5.926  -1.660  1.00 15.32           C  
ATOM   3578  OD1 ASN A 232      23.680  -6.782  -0.982  1.00 17.55           O  
ATOM   3579  ND2 ASN A 232      23.997  -5.791  -2.965  1.00 20.65           N  
ATOM   3580  H   ASN A 232      23.504  -5.315   0.744  1.00  0.00           H  
ATOM   3581  HA  ASN A 232      25.403  -3.243   0.268  1.00  0.00           H  
ATOM   3582  HB3 ASN A 232      25.854  -5.564  -0.330  1.00  0.00           H  
ATOM   3583  HB2 ASN A 232      25.923  -4.585  -1.750  1.00  0.00           H  
ATOM   3584 HD22 ASN A 232      23.342  -6.409  -3.422  1.00  0.00           H  
ATOM   3585 HD21 ASN A 232      24.447  -5.061  -3.502  1.00  0.00           H  
ATOM   3586  N   GLY A 233      24.608  -2.010  -1.865  1.00 18.05           N  
ATOM   3587  CA  GLY A 233      24.133  -1.140  -2.939  1.00 23.06           C  
ATOM   3588  C   GLY A 233      23.991  -1.931  -4.249  1.00 24.53           C  
ATOM   3589  O   GLY A 233      24.325  -3.115  -4.327  1.00 19.30           O  
ATOM   3590  H   GLY A 233      25.614  -2.071  -1.761  1.00  0.00           H  
ATOM   3591  HA3 GLY A 233      24.857  -0.337  -3.083  1.00  0.00           H  
ATOM   3592  HA2 GLY A 233      23.182  -0.675  -2.678  1.00  0.00           H  
ATOM   3593  N   GLU A 234      23.469  -1.257  -5.286  1.00 19.65           N  
ATOM   3594  CA  GLU A 234      23.241  -1.823  -6.618  1.00 19.84           C  
ATOM   3595  C   GLU A 234      24.547  -2.243  -7.318  1.00 20.00           C  
ATOM   3596  O   GLU A 234      25.513  -1.481  -7.316  1.00 14.71           O  
ATOM   3597  CB  GLU A 234      22.412  -0.824  -7.452  1.00 24.11           C  
ATOM   3598  CG  GLU A 234      22.127  -1.272  -8.907  1.00 21.19           C  
ATOM   3599  CD  GLU A 234      21.224  -0.337  -9.726  1.00 26.07           C  
ATOM   3600  OE1 GLU A 234      20.816   0.729  -9.211  1.00 31.40           O  
ATOM   3601  OE2 GLU A 234      20.939  -0.719 -10.881  1.00 32.87           O1-
ATOM   3602  H   GLU A 234      23.220  -0.285  -5.174  1.00  0.00           H  
ATOM   3603  HA  GLU A 234      22.634  -2.719  -6.490  1.00  0.00           H  
ATOM   3604  HB3 GLU A 234      22.917   0.144  -7.461  1.00  0.00           H  
ATOM   3605  HB2 GLU A 234      21.462  -0.662  -6.940  1.00  0.00           H  
ATOM   3606  HG3 GLU A 234      21.669  -2.262  -8.892  1.00  0.00           H  
ATOM   3607  HG2 GLU A 234      23.064  -1.371  -9.459  1.00  0.00           H  
ATOM   3608  N   GLY A 235      24.533  -3.451  -7.905  1.00 24.83           N  
ATOM   3609  CA  GLY A 235      25.648  -4.028  -8.659  1.00 33.17           C  
ATOM   3610  C   GLY A 235      26.746  -4.635  -7.766  1.00 29.34           C  
ATOM   3611  O   GLY A 235      27.646  -5.284  -8.297  1.00 24.72           O  
ATOM   3612  H   GLY A 235      23.695  -4.011  -7.847  1.00  0.00           H  
ATOM   3613  HA3 GLY A 235      26.093  -3.274  -9.310  1.00  0.00           H  
ATOM   3614  HA2 GLY A 235      25.254  -4.810  -9.309  1.00  0.00           H  
ATOM   3615  N   GLU A 236      26.679  -4.449  -6.436  1.00 19.54           N  
ATOM   3616  CA  GLU A 236      27.602  -5.024  -5.455  1.00 14.04           C  
ATOM   3617  C   GLU A 236      27.240  -6.501  -5.159  1.00 18.75           C  
ATOM   3618  O   GLU A 236      26.088  -6.882  -5.387  1.00 22.68           O  
ATOM   3619  CB  GLU A 236      27.552  -4.176  -4.167  1.00 19.69           C  
ATOM   3620  CG  GLU A 236      27.935  -2.689  -4.359  1.00 20.74           C  
ATOM   3621  CD  GLU A 236      27.885  -1.816  -3.090  1.00 36.06           C  
ATOM   3622  OE1 GLU A 236      28.060  -0.589  -3.254  1.00 49.13           O  
ATOM   3623  OE2 GLU A 236      27.660  -2.348  -1.980  1.00 29.97           O1-
ATOM   3624  H   GLU A 236      25.920  -3.901  -6.055  1.00  0.00           H  
ATOM   3625  HA  GLU A 236      28.603  -4.955  -5.878  1.00  0.00           H  
ATOM   3626  HB3 GLU A 236      28.194  -4.620  -3.405  1.00  0.00           H  
ATOM   3627  HB2 GLU A 236      26.542  -4.229  -3.771  1.00  0.00           H  
ATOM   3628  HG3 GLU A 236      27.276  -2.232  -5.098  1.00  0.00           H  
ATOM   3629  HG2 GLU A 236      28.943  -2.630  -4.771  1.00  0.00           H  
ATOM   3630  N   PRO A 237      28.195  -7.301  -4.619  1.00 24.01           N  
ATOM   3631  CA  PRO A 237      27.927  -8.678  -4.140  1.00 25.86           C  
ATOM   3632  C   PRO A 237      26.802  -8.756  -3.095  1.00 25.46           C  
ATOM   3633  O   PRO A 237      26.795  -7.948  -2.166  1.00 21.56           O  
ATOM   3634  CB  PRO A 237      29.270  -9.136  -3.544  1.00 29.37           C  
ATOM   3635  CG  PRO A 237      30.314  -8.287  -4.245  1.00 36.56           C  
ATOM   3636  CD  PRO A 237      29.604  -6.952  -4.418  1.00 33.38           C  
ATOM   3637  HA  PRO A 237      27.684  -9.287  -5.013  1.00  0.00           H  
ATOM   3638  HB3 PRO A 237      29.447 -10.202  -3.681  1.00  0.00           H  
ATOM   3639  HB2 PRO A 237      29.313  -8.933  -2.473  1.00  0.00           H  
ATOM   3640  HG3 PRO A 237      30.529  -8.714  -5.225  1.00  0.00           H  
ATOM   3641  HG2 PRO A 237      31.253  -8.212  -3.695  1.00  0.00           H  
ATOM   3642  HD2 PRO A 237      29.700  -6.354  -3.511  1.00  0.00           H  
ATOM   3643  HD3 PRO A 237      30.050  -6.403  -5.246  1.00  0.00           H  
ATOM   3644  N   GLU A 238      25.860  -9.692  -3.298  1.00 21.34           N  
ATOM   3645  CA  GLU A 238      24.647  -9.812  -2.492  1.00 21.31           C  
ATOM   3646  C   GLU A 238      24.923 -10.225  -1.034  1.00 19.03           C  
ATOM   3647  O   GLU A 238      25.351 -11.348  -0.776  1.00 19.44           O  
ATOM   3648  CB  GLU A 238      23.616 -10.718  -3.198  1.00 18.17           C  
ATOM   3649  CG  GLU A 238      22.267 -10.825  -2.448  1.00 23.64           C  
ATOM   3650  CD  GLU A 238      21.142 -11.429  -3.302  1.00 23.77           C  
ATOM   3651  OE1 GLU A 238      21.344 -12.554  -3.810  1.00 42.31           O  
ATOM   3652  OE2 GLU A 238      20.088 -10.766  -3.432  1.00 23.08           O1-
ATOM   3653  H   GLU A 238      25.937 -10.321  -4.084  1.00  0.00           H  
ATOM   3654  HA  GLU A 238      24.198  -8.819  -2.483  1.00  0.00           H  
ATOM   3655  HB3 GLU A 238      24.039 -11.714  -3.342  1.00  0.00           H  
ATOM   3656  HB2 GLU A 238      23.435 -10.320  -4.199  1.00  0.00           H  
ATOM   3657  HG3 GLU A 238      21.975  -9.835  -2.097  1.00  0.00           H  
ATOM   3658  HG2 GLU A 238      22.379 -11.438  -1.552  1.00  0.00           H  
ATOM   3659  N   GLU A 239      24.622  -9.288  -0.127  1.00 14.36           N  
ATOM   3660  CA  GLU A 239      24.545  -9.453   1.314  1.00 21.84           C  
ATOM   3661  C   GLU A 239      23.063  -9.322   1.666  1.00 18.27           C  
ATOM   3662  O   GLU A 239      22.544  -8.206   1.631  1.00 16.44           O  
ATOM   3663  CB  GLU A 239      25.334  -8.320   2.010  1.00 24.64           C  
ATOM   3664  CG  GLU A 239      26.836  -8.261   1.693  1.00 38.46           C  
ATOM   3665  CD  GLU A 239      27.489  -7.078   2.417  1.00 48.76           C  
ATOM   3666  OE1 GLU A 239      28.114  -7.324   3.473  1.00 49.84           O  
ATOM   3667  OE2 GLU A 239      27.339  -5.940   1.918  1.00 54.35           O1-
ATOM   3668  H   GLU A 239      24.301  -8.387  -0.461  1.00  0.00           H  
ATOM   3669  HA  GLU A 239      24.929 -10.425   1.632  1.00  0.00           H  
ATOM   3670  HB3 GLU A 239      25.205  -8.413   3.090  1.00  0.00           H  
ATOM   3671  HB2 GLU A 239      24.901  -7.355   1.740  1.00  0.00           H  
ATOM   3672  HG3 GLU A 239      26.997  -8.152   0.620  1.00  0.00           H  
ATOM   3673  HG2 GLU A 239      27.316  -9.197   1.982  1.00  0.00           H  
ATOM   3674  N   LEU A 240      22.395 -10.443   1.985  1.00 12.33           N  
ATOM   3675  CA  LEU A 240      20.989 -10.431   2.396  1.00 11.02           C  
ATOM   3676  C   LEU A 240      20.810  -9.657   3.712  1.00 12.49           C  
ATOM   3677  O   LEU A 240      21.530  -9.918   4.675  1.00 17.32           O  
ATOM   3678  CB  LEU A 240      20.451 -11.871   2.532  1.00 14.41           C  
ATOM   3679  CG  LEU A 240      20.291 -12.625   1.193  1.00 17.21           C  
ATOM   3680  CD1 LEU A 240      19.947 -14.110   1.436  1.00 25.15           C  
ATOM   3681  CD2 LEU A 240      19.280 -11.941   0.244  1.00 18.55           C  
ATOM   3682  H   LEU A 240      22.866 -11.336   1.989  1.00  0.00           H  
ATOM   3683  HA  LEU A 240      20.429  -9.913   1.617  1.00  0.00           H  
ATOM   3684  HB3 LEU A 240      19.477 -11.852   3.025  1.00  0.00           H  
ATOM   3685  HB2 LEU A 240      21.109 -12.431   3.198  1.00  0.00           H  
ATOM   3686  HG  LEU A 240      21.261 -12.611   0.694  1.00  0.00           H  
ATOM   3687 HD11 LEU A 240      20.612 -14.759   0.865  1.00  0.00           H  
ATOM   3688 HD12 LEU A 240      20.049 -14.388   2.485  1.00  0.00           H  
ATOM   3689 HD13 LEU A 240      18.925 -14.355   1.146  1.00  0.00           H  
ATOM   3690 HD21 LEU A 240      18.582 -12.642  -0.212  1.00  0.00           H  
ATOM   3691 HD22 LEU A 240      18.683 -11.184   0.753  1.00  0.00           H  
ATOM   3692 HD23 LEU A 240      19.801 -11.438  -0.570  1.00  0.00           H  
ATOM   3693  N   MET A 241      19.853  -8.716   3.706  1.00 14.98           N  
ATOM   3694  CA  MET A 241      19.437  -7.936   4.863  1.00 15.33           C  
ATOM   3695  C   MET A 241      18.616  -8.832   5.795  1.00 11.00           C  
ATOM   3696  O   MET A 241      17.411  -8.981   5.605  1.00 14.18           O  
ATOM   3697  CB  MET A 241      18.680  -6.682   4.392  1.00 17.46           C  
ATOM   3698  CG  MET A 241      18.246  -5.733   5.518  1.00 11.87           C  
ATOM   3699  SD  MET A 241      17.356  -4.272   4.928  1.00 14.81           S  
ATOM   3700  CE  MET A 241      18.747  -3.240   4.414  1.00 16.34           C  
ATOM   3701  H   MET A 241      19.308  -8.577   2.864  1.00  0.00           H  
ATOM   3702  HA  MET A 241      20.327  -7.598   5.392  1.00  0.00           H  
ATOM   3703  HB3 MET A 241      17.801  -6.981   3.828  1.00  0.00           H  
ATOM   3704  HB2 MET A 241      19.309  -6.128   3.699  1.00  0.00           H  
ATOM   3705  HG3 MET A 241      19.108  -5.400   6.089  1.00  0.00           H  
ATOM   3706  HG2 MET A 241      17.608  -6.249   6.233  1.00  0.00           H  
ATOM   3707  HE1 MET A 241      18.409  -2.223   4.229  1.00  0.00           H  
ATOM   3708  HE2 MET A 241      19.508  -3.209   5.190  1.00  0.00           H  
ATOM   3709  HE3 MET A 241      19.198  -3.632   3.507  1.00  0.00           H  
ATOM   3710  N   VAL A 242      19.333  -9.453   6.736  1.00 14.19           N  
ATOM   3711  CA  VAL A 242      18.831 -10.358   7.758  1.00 17.44           C  
ATOM   3712  C   VAL A 242      19.720 -10.186   8.995  1.00 13.11           C  
ATOM   3713  O   VAL A 242      20.890  -9.815   8.867  1.00 13.62           O  
ATOM   3714  CB  VAL A 242      18.885 -11.853   7.320  1.00 13.80           C  
ATOM   3715  CG1 VAL A 242      18.005 -12.129   6.096  1.00 18.60           C  
ATOM   3716  CG2 VAL A 242      20.296 -12.443   7.107  1.00 13.16           C  
ATOM   3717  H   VAL A 242      20.330  -9.287   6.776  1.00  0.00           H  
ATOM   3718  HA  VAL A 242      17.808 -10.083   8.025  1.00  0.00           H  
ATOM   3719  HB  VAL A 242      18.434 -12.422   8.133  1.00  0.00           H  
ATOM   3720 HG11 VAL A 242      17.849 -13.198   5.948  1.00  0.00           H  
ATOM   3721 HG12 VAL A 242      17.034 -11.658   6.222  1.00  0.00           H  
ATOM   3722 HG13 VAL A 242      18.447 -11.729   5.184  1.00  0.00           H  
ATOM   3723 HG21 VAL A 242      20.237 -13.463   6.723  1.00  0.00           H  
ATOM   3724 HG22 VAL A 242      20.868 -11.858   6.388  1.00  0.00           H  
ATOM   3725 HG23 VAL A 242      20.869 -12.491   8.033  1.00  0.00           H  
ATOM   3726  N   ASP A 243      19.141 -10.456  10.173  1.00 13.66           N  
ATOM   3727  CA  ASP A 243      19.795 -10.309  11.477  1.00 10.79           C  
ATOM   3728  C   ASP A 243      20.229  -8.861  11.768  1.00 11.92           C  
ATOM   3729  O   ASP A 243      21.288  -8.634  12.354  1.00 13.81           O  
ATOM   3730  CB  ASP A 243      20.911 -11.357  11.741  1.00 13.03           C  
ATOM   3731  CG  ASP A 243      20.432 -12.816  11.683  1.00 16.67           C  
ATOM   3732  OD1 ASP A 243      19.361 -13.100  12.260  1.00 15.86           O  
ATOM   3733  OD2 ASP A 243      21.205 -13.664  11.191  1.00 15.66           O1-
ATOM   3734  H   ASP A 243      18.170 -10.736  10.200  1.00  0.00           H  
ATOM   3735  HA  ASP A 243      18.995 -10.500  12.182  1.00  0.00           H  
ATOM   3736  HB3 ASP A 243      21.345 -11.208  12.731  1.00  0.00           H  
ATOM   3737  HB2 ASP A 243      21.721 -11.219  11.022  1.00  0.00           H  
ATOM   3738  N   ASN A 244      19.374  -7.906  11.363  1.00 13.36           N  
ATOM   3739  CA  ASN A 244      19.553  -6.467  11.554  1.00  9.84           C  
ATOM   3740  C   ASN A 244      19.046  -5.983  12.930  1.00 16.31           C  
ATOM   3741  O   ASN A 244      18.501  -4.886  13.019  1.00 13.27           O  
ATOM   3742  CB  ASN A 244      18.972  -5.679  10.349  1.00 11.02           C  
ATOM   3743  CG  ASN A 244      17.461  -5.801  10.111  1.00 15.03           C  
ATOM   3744  OD1 ASN A 244      16.815  -6.731  10.580  1.00 15.92           O  
ATOM   3745  ND2 ASN A 244      16.887  -4.862   9.360  1.00 11.14           N  
ATOM   3746  H   ASN A 244      18.514  -8.181  10.910  1.00  0.00           H  
ATOM   3747  HA  ASN A 244      20.621  -6.274  11.551  1.00  0.00           H  
ATOM   3748  HB3 ASN A 244      19.469  -6.004   9.436  1.00  0.00           H  
ATOM   3749  HB2 ASN A 244      19.222  -4.624  10.466  1.00  0.00           H  
ATOM   3750 HD22 ASN A 244      15.898  -4.897   9.163  1.00  0.00           H  
ATOM   3751 HD21 ASN A 244      17.448  -4.109   8.977  1.00  0.00           H  
ATOM   3752  N   TRP A 245      19.256  -6.801  13.972  1.00 11.68           N  
ATOM   3753  CA  TRP A 245      18.852  -6.541  15.349  1.00 15.77           C  
ATOM   3754  C   TRP A 245      20.081  -6.502  16.265  1.00  8.54           C  
ATOM   3755  O   TRP A 245      20.986  -7.328  16.131  1.00 12.01           O  
ATOM   3756  CB  TRP A 245      17.840  -7.614  15.805  1.00 13.57           C  
ATOM   3757  CG  TRP A 245      18.256  -9.051  15.700  1.00 10.55           C  
ATOM   3758  CD1 TRP A 245      18.172  -9.792  14.578  1.00  9.29           C  
ATOM   3759  CD2 TRP A 245      18.878  -9.911  16.701  1.00 12.58           C  
ATOM   3760  NE1 TRP A 245      18.691 -11.050  14.805  1.00 14.32           N  
ATOM   3761  CE2 TRP A 245      19.149 -11.178  16.098  1.00 13.03           C  
ATOM   3762  CE3 TRP A 245      19.247  -9.754  18.057  1.00 23.27           C  
ATOM   3763  CZ2 TRP A 245      19.762 -12.230  16.800  1.00 13.71           C  
ATOM   3764  CZ3 TRP A 245      19.861 -10.802  18.774  1.00 19.85           C  
ATOM   3765  CH2 TRP A 245      20.123 -12.036  18.146  1.00 16.57           C  
ATOM   3766  H   TRP A 245      19.751  -7.669  13.821  1.00  0.00           H  
ATOM   3767  HA  TRP A 245      18.352  -5.577  15.407  1.00  0.00           H  
ATOM   3768  HB3 TRP A 245      16.926  -7.490  15.228  1.00  0.00           H  
ATOM   3769  HB2 TRP A 245      17.556  -7.453  16.843  1.00  0.00           H  
ATOM   3770  HD1 TRP A 245      17.750  -9.427  13.652  1.00  0.00           H  
ATOM   3771  HE1 TRP A 245      18.744 -11.761  14.086  1.00  0.00           H  
ATOM   3772  HE3 TRP A 245      19.050  -8.815  18.552  1.00  0.00           H  
ATOM   3773  HZ2 TRP A 245      19.958 -13.172  16.311  1.00  0.00           H  
ATOM   3774  HZ3 TRP A 245      20.132 -10.658  19.807  1.00  0.00           H  
ATOM   3775  HH2 TRP A 245      20.601 -12.833  18.697  1.00  0.00           H  
ATOM   3776  N   ARG A 246      20.054  -5.555  17.211  1.00  7.56           N  
ATOM   3777  CA  ARG A 246      20.973  -5.469  18.337  1.00 13.91           C  
ATOM   3778  C   ARG A 246      20.446  -6.376  19.473  1.00 14.14           C  
ATOM   3779  O   ARG A 246      19.249  -6.323  19.751  1.00 11.75           O  
ATOM   3780  CB  ARG A 246      21.010  -3.999  18.804  1.00 14.83           C  
ATOM   3781  CG  ARG A 246      22.201  -3.711  19.730  1.00  8.17           C  
ATOM   3782  CD  ARG A 246      22.094  -2.383  20.483  1.00 12.03           C  
ATOM   3783  NE  ARG A 246      23.385  -1.995  21.059  1.00 11.90           N  
ATOM   3784  CZ  ARG A 246      23.611  -0.965  21.889  1.00 14.96           C  
ATOM   3785  NH1 ARG A 246      22.627  -0.162  22.305  1.00 15.62           N  
ATOM   3786  NH2 ARG A 246      24.858  -0.739  22.309  1.00 16.73           N1+
ATOM   3787  H   ARG A 246      19.284  -4.894  17.222  1.00  0.00           H  
ATOM   3788  HA  ARG A 246      21.960  -5.757  17.979  1.00  0.00           H  
ATOM   3789  HB3 ARG A 246      20.070  -3.724  19.285  1.00  0.00           H  
ATOM   3790  HB2 ARG A 246      21.100  -3.343  17.938  1.00  0.00           H  
ATOM   3791  HG3 ARG A 246      23.145  -3.806  19.196  1.00  0.00           H  
ATOM   3792  HG2 ARG A 246      22.206  -4.487  20.495  1.00  0.00           H  
ATOM   3793  HD3 ARG A 246      21.483  -2.561  21.364  1.00  0.00           H  
ATOM   3794  HD2 ARG A 246      21.599  -1.595  19.921  1.00  0.00           H  
ATOM   3795  HE  ARG A 246      24.165  -2.588  20.813  1.00  0.00           H  
ATOM   3796 HH12 ARG A 246      22.835   0.664  22.857  1.00  0.00           H  
ATOM   3797 HH11 ARG A 246      21.667  -0.351  22.044  1.00  0.00           H  
ATOM   3798 HH22 ARG A 246      25.046   0.000  22.972  1.00  0.00           H  
ATOM   3799 HH21 ARG A 246      25.614  -1.339  22.010  1.00  0.00           H  
ATOM   3800  N   PRO A 247      21.317  -7.176  20.128  1.00 17.32           N  
ATOM   3801  CA  PRO A 247      20.921  -7.946  21.325  1.00 12.18           C  
ATOM   3802  C   PRO A 247      20.596  -7.060  22.547  1.00 11.86           C  
ATOM   3803  O   PRO A 247      20.939  -5.878  22.564  1.00 13.66           O  
ATOM   3804  CB  PRO A 247      22.138  -8.851  21.577  1.00 12.89           C  
ATOM   3805  CG  PRO A 247      23.320  -8.062  21.037  1.00 17.98           C  
ATOM   3806  CD  PRO A 247      22.737  -7.361  19.818  1.00 14.90           C  
ATOM   3807  HA  PRO A 247      20.045  -8.559  21.104  1.00  0.00           H  
ATOM   3808  HB3 PRO A 247      22.028  -9.775  21.009  1.00  0.00           H  
ATOM   3809  HB2 PRO A 247      22.273  -9.129  22.624  1.00  0.00           H  
ATOM   3810  HG3 PRO A 247      24.191  -8.677  20.810  1.00  0.00           H  
ATOM   3811  HG2 PRO A 247      23.622  -7.316  21.775  1.00  0.00           H  
ATOM   3812  HD2 PRO A 247      23.270  -6.429  19.631  1.00  0.00           H  
ATOM   3813  HD3 PRO A 247      22.820  -7.992  18.932  1.00  0.00           H  
ATOM   3814  N   ALA A 248      19.928  -7.665  23.547  1.00 11.85           N  
ATOM   3815  CA  ALA A 248      19.570  -7.047  24.826  1.00 12.81           C  
ATOM   3816  C   ALA A 248      20.788  -6.510  25.598  1.00 16.36           C  
ATOM   3817  O   ALA A 248      21.756  -7.244  25.800  1.00 14.23           O  
ATOM   3818  CB  ALA A 248      18.795  -8.066  25.675  1.00 15.50           C  
ATOM   3819  H   ALA A 248      19.676  -8.637  23.448  1.00  0.00           H  
ATOM   3820  HA  ALA A 248      18.896  -6.215  24.623  1.00  0.00           H  
ATOM   3821  HB1 ALA A 248      18.547  -7.655  26.655  1.00  0.00           H  
ATOM   3822  HB2 ALA A 248      17.857  -8.346  25.193  1.00  0.00           H  
ATOM   3823  HB3 ALA A 248      19.374  -8.976  25.836  1.00  0.00           H  
ATOM   3824  N   GLN A 249      20.698  -5.236  26.004  1.00 10.13           N  
ATOM   3825  CA  GLN A 249      21.724  -4.503  26.744  1.00  9.65           C  
ATOM   3826  C   GLN A 249      21.426  -4.535  28.260  1.00 11.67           C  
ATOM   3827  O   GLN A 249      20.279  -4.802  28.631  1.00 11.14           O  
ATOM   3828  CB  GLN A 249      21.758  -3.050  26.211  1.00 14.63           C  
ATOM   3829  CG  GLN A 249      22.091  -2.918  24.708  1.00 10.65           C  
ATOM   3830  CD  GLN A 249      23.412  -3.579  24.305  1.00 12.70           C  
ATOM   3831  OE1 GLN A 249      23.439  -4.445  23.434  1.00 16.37           O  
ATOM   3832  NE2 GLN A 249      24.518  -3.174  24.932  1.00 13.04           N  
ATOM   3833  H   GLN A 249      19.864  -4.706  25.786  1.00  0.00           H  
ATOM   3834  HA  GLN A 249      22.680  -4.989  26.560  1.00  0.00           H  
ATOM   3835  HB3 GLN A 249      22.478  -2.459  26.775  1.00  0.00           H  
ATOM   3836  HB2 GLN A 249      20.798  -2.569  26.399  1.00  0.00           H  
ATOM   3837  HG3 GLN A 249      22.132  -1.864  24.444  1.00  0.00           H  
ATOM   3838  HG2 GLN A 249      21.287  -3.345  24.108  1.00  0.00           H  
ATOM   3839 HE22 GLN A 249      25.408  -3.590  24.699  1.00  0.00           H  
ATOM   3840 HE21 GLN A 249      24.475  -2.451  25.636  1.00  0.00           H  
ATOM   3841  N   PRO A 250      22.441  -4.244  29.115  1.00 13.51           N  
ATOM   3842  CA  PRO A 250      22.263  -4.196  30.583  1.00 12.64           C  
ATOM   3843  C   PRO A 250      21.204  -3.178  31.028  1.00 14.71           C  
ATOM   3844  O   PRO A 250      21.274  -2.028  30.600  1.00 13.71           O  
ATOM   3845  CB  PRO A 250      23.657  -3.815  31.121  1.00 14.27           C  
ATOM   3846  CG  PRO A 250      24.624  -4.217  30.024  1.00 20.87           C  
ATOM   3847  CD  PRO A 250      23.832  -3.947  28.756  1.00 16.54           C  
ATOM   3848  HA  PRO A 250      22.001  -5.201  30.920  1.00  0.00           H  
ATOM   3849  HB3 PRO A 250      23.886  -4.302  32.069  1.00  0.00           H  
ATOM   3850  HB2 PRO A 250      23.736  -2.739  31.283  1.00  0.00           H  
ATOM   3851  HG3 PRO A 250      24.832  -5.285  30.100  1.00  0.00           H  
ATOM   3852  HG2 PRO A 250      25.575  -3.683  30.066  1.00  0.00           H  
ATOM   3853  HD2 PRO A 250      23.911  -2.894  28.483  1.00  0.00           H  
ATOM   3854  HD3 PRO A 250      24.229  -4.545  27.938  1.00  0.00           H  
ATOM   3855  N   LEU A 251      20.245  -3.624  31.860  1.00 16.05           N  
ATOM   3856  CA  LEU A 251      19.147  -2.797  32.373  1.00  9.92           C  
ATOM   3857  C   LEU A 251      19.609  -1.652  33.298  1.00 15.18           C  
ATOM   3858  O   LEU A 251      18.917  -0.641  33.369  1.00 15.98           O  
ATOM   3859  CB  LEU A 251      18.092  -3.701  33.055  1.00 16.40           C  
ATOM   3860  CG  LEU A 251      16.769  -2.998  33.452  1.00 20.76           C  
ATOM   3861  CD1 LEU A 251      16.040  -2.391  32.238  1.00 17.19           C  
ATOM   3862  CD2 LEU A 251      15.842  -3.954  34.218  1.00 21.88           C  
ATOM   3863  H   LEU A 251      20.247  -4.590  32.151  1.00  0.00           H  
ATOM   3864  HA  LEU A 251      18.676  -2.343  31.501  1.00  0.00           H  
ATOM   3865  HB3 LEU A 251      18.539  -4.156  33.940  1.00  0.00           H  
ATOM   3866  HB2 LEU A 251      17.851  -4.530  32.387  1.00  0.00           H  
ATOM   3867  HG  LEU A 251      16.996  -2.190  34.147  1.00  0.00           H  
ATOM   3868 HD11 LEU A 251      14.984  -2.231  32.446  1.00  0.00           H  
ATOM   3869 HD12 LEU A 251      16.463  -1.427  31.960  1.00  0.00           H  
ATOM   3870 HD13 LEU A 251      16.108  -3.044  31.368  1.00  0.00           H  
ATOM   3871 HD21 LEU A 251      15.113  -3.399  34.810  1.00  0.00           H  
ATOM   3872 HD22 LEU A 251      15.290  -4.604  33.537  1.00  0.00           H  
ATOM   3873 HD23 LEU A 251      16.400  -4.591  34.905  1.00  0.00           H  
ATOM   3874  N   LYS A 252      20.769  -1.804  33.967  1.00 15.80           N  
ATOM   3875  CA  LYS A 252      21.360  -0.819  34.886  1.00 15.67           C  
ATOM   3876  C   LYS A 252      20.415  -0.555  36.083  1.00 16.40           C  
ATOM   3877  O   LYS A 252      19.882  -1.519  36.634  1.00 22.42           O  
ATOM   3878  CB  LYS A 252      21.791   0.463  34.116  1.00 18.71           C  
ATOM   3879  CG  LYS A 252      22.772   0.230  32.951  1.00 27.22           C  
ATOM   3880  CD  LYS A 252      24.218  -0.058  33.380  1.00 31.29           C  
ATOM   3881  CE  LYS A 252      25.194   0.043  32.195  1.00 36.02           C  
ATOM   3882  NZ  LYS A 252      26.600   0.009  32.631  1.00 58.25           N1+
ATOM   3883  H   LYS A 252      21.286  -2.664  33.856  1.00  0.00           H  
ATOM   3884  HA  LYS A 252      22.256  -1.281  35.303  1.00  0.00           H  
ATOM   3885  HB3 LYS A 252      22.239   1.185  34.801  1.00  0.00           H  
ATOM   3886  HB2 LYS A 252      20.908   0.961  33.713  1.00  0.00           H  
ATOM   3887  HG3 LYS A 252      22.758   1.115  32.320  1.00  0.00           H  
ATOM   3888  HG2 LYS A 252      22.424  -0.574  32.310  1.00  0.00           H  
ATOM   3889  HD3 LYS A 252      24.271  -1.058  33.814  1.00  0.00           H  
ATOM   3890  HD2 LYS A 252      24.508   0.635  34.171  1.00  0.00           H  
ATOM   3891  HE3 LYS A 252      25.048   0.986  31.672  1.00  0.00           H  
ATOM   3892  HE2 LYS A 252      25.015  -0.754  31.475  1.00  0.00           H  
ATOM   3893  HZ1 LYS A 252      26.769   0.803  33.236  1.00  0.00           H  
ATOM   3894  HZ2 LYS A 252      26.790  -0.848  33.130  1.00  0.00           H  
ATOM   3895  HZ3 LYS A 252      27.204   0.079  31.825  1.00  0.00           H  
ATOM   3896  N   ASN A 253      20.207   0.719  36.461  1.00 17.19           N  
ATOM   3897  CA  ASN A 253      19.313   1.120  37.555  1.00 38.05           C  
ATOM   3898  C   ASN A 253      17.809   1.058  37.199  1.00 28.81           C  
ATOM   3899  O   ASN A 253      16.983   1.195  38.101  1.00 32.29           O  
ATOM   3900  CB  ASN A 253      19.738   2.516  38.102  1.00 43.59           C  
ATOM   3901  CG  ASN A 253      19.020   3.751  37.525  1.00 56.26           C  
ATOM   3902  OD1 ASN A 253      18.287   4.431  38.239  1.00 40.50           O  
ATOM   3903  ND2 ASN A 253      19.213   4.039  36.235  1.00 85.85           N  
ATOM   3904  H   ASN A 253      20.687   1.463  35.977  1.00  0.00           H  
ATOM   3905  HA  ASN A 253      19.400   0.413  38.384  1.00  0.00           H  
ATOM   3906  HB3 ASN A 253      20.819   2.651  38.040  1.00  0.00           H  
ATOM   3907  HB2 ASN A 253      19.514   2.525  39.171  1.00  0.00           H  
ATOM   3908 HD22 ASN A 253      18.761   4.845  35.831  1.00  0.00           H  
ATOM   3909 HD21 ASN A 253      19.830   3.479  35.666  1.00  0.00           H  
ATOM   3910  N   ARG A 254      17.489   0.948  35.897  1.00 15.94           N  
ATOM   3911  CA  ARG A 254      16.159   1.208  35.351  1.00 17.19           C  
ATOM   3912  C   ARG A 254      15.089   0.200  35.779  1.00 12.80           C  
ATOM   3913  O   ARG A 254      15.384  -0.940  36.137  1.00 21.12           O  
ATOM   3914  CB  ARG A 254      16.225   1.287  33.821  1.00 17.14           C  
ATOM   3915  CG  ARG A 254      17.121   2.422  33.299  1.00 15.46           C  
ATOM   3916  CD  ARG A 254      17.243   2.401  31.774  1.00 17.41           C  
ATOM   3917  NE  ARG A 254      18.101   1.304  31.307  1.00 14.42           N  
ATOM   3918  CZ  ARG A 254      18.281   0.881  30.048  1.00 16.68           C  
ATOM   3919  NH1 ARG A 254      17.620   1.408  29.018  1.00 10.10           N  
ATOM   3920  NH2 ARG A 254      19.156  -0.096  29.807  1.00 13.20           N1+
ATOM   3921  H   ARG A 254      18.221   0.783  35.222  1.00  0.00           H  
ATOM   3922  HA  ARG A 254      15.853   2.190  35.722  1.00  0.00           H  
ATOM   3923  HB3 ARG A 254      15.223   1.447  33.421  1.00  0.00           H  
ATOM   3924  HB2 ARG A 254      16.546   0.324  33.429  1.00  0.00           H  
ATOM   3925  HG3 ARG A 254      18.116   2.281  33.723  1.00  0.00           H  
ATOM   3926  HG2 ARG A 254      16.791   3.403  33.645  1.00  0.00           H  
ATOM   3927  HD3 ARG A 254      17.519   3.373  31.372  1.00  0.00           H  
ATOM   3928  HD2 ARG A 254      16.256   2.162  31.377  1.00  0.00           H  
ATOM   3929  HE  ARG A 254      18.598   0.809  32.038  1.00  0.00           H  
ATOM   3930 HH12 ARG A 254      17.794   1.078  28.078  1.00  0.00           H  
ATOM   3931 HH11 ARG A 254      16.950   2.152  29.174  1.00  0.00           H  
ATOM   3932 HH22 ARG A 254      19.310  -0.409  28.856  1.00  0.00           H  
ATOM   3933 HH21 ARG A 254      19.698  -0.514  30.552  1.00  0.00           H  
ATOM   3934  N   GLN A 255      13.852   0.697  35.704  1.00 16.57           N  
ATOM   3935  CA  GLN A 255      12.628   0.039  36.113  1.00 16.12           C  
ATOM   3936  C   GLN A 255      11.668   0.032  34.921  1.00 16.53           C  
ATOM   3937  O   GLN A 255      11.312   1.092  34.406  1.00 17.85           O  
ATOM   3938  CB  GLN A 255      12.070   0.756  37.365  1.00 32.17           C  
ATOM   3939  CG  GLN A 255      11.972   2.300  37.269  1.00 45.26           C  
ATOM   3940  CD  GLN A 255      11.694   2.952  38.623  1.00 46.76           C  
ATOM   3941  OE1 GLN A 255      10.596   3.448  38.862  1.00 28.16           O  
ATOM   3942  NE2 GLN A 255      12.689   2.961  39.511  1.00 49.78           N  
ATOM   3943  H   GLN A 255      13.729   1.639  35.363  1.00  0.00           H  
ATOM   3944  HA  GLN A 255      12.837  -0.997  36.390  1.00  0.00           H  
ATOM   3945  HB3 GLN A 255      12.717   0.493  38.204  1.00  0.00           H  
ATOM   3946  HB2 GLN A 255      11.090   0.345  37.614  1.00  0.00           H  
ATOM   3947  HG3 GLN A 255      11.186   2.589  36.570  1.00  0.00           H  
ATOM   3948  HG2 GLN A 255      12.895   2.739  36.891  1.00  0.00           H  
ATOM   3949 HE22 GLN A 255      12.556   3.390  40.416  1.00  0.00           H  
ATOM   3950 HE21 GLN A 255      13.585   2.550  39.287  1.00  0.00           H  
ATOM   3951  N   ILE A 256      11.284  -1.182  34.504  1.00 10.37           N  
ATOM   3952  CA  ILE A 256      10.291  -1.409  33.461  1.00 14.61           C  
ATOM   3953  C   ILE A 256       8.911  -1.463  34.140  1.00 12.78           C  
ATOM   3954  O   ILE A 256       8.754  -2.193  35.118  1.00 14.07           O  
ATOM   3955  CB  ILE A 256      10.558  -2.737  32.691  1.00 13.93           C  
ATOM   3956  CG1 ILE A 256      11.964  -2.732  32.040  1.00 16.55           C  
ATOM   3957  CG2 ILE A 256       9.484  -3.029  31.621  1.00 12.85           C  
ATOM   3958  CD1 ILE A 256      12.404  -4.084  31.462  1.00 14.84           C  
ATOM   3959  H   ILE A 256      11.628  -2.007  34.973  1.00  0.00           H  
ATOM   3960  HA  ILE A 256      10.317  -0.587  32.747  1.00  0.00           H  
ATOM   3961  HB  ILE A 256      10.532  -3.556  33.412  1.00  0.00           H  
ATOM   3962 HG13 ILE A 256      12.714  -2.426  32.767  1.00  0.00           H  
ATOM   3963 HG12 ILE A 256      11.999  -1.989  31.246  1.00  0.00           H  
ATOM   3964 HG21 ILE A 256       9.709  -3.936  31.063  1.00  0.00           H  
ATOM   3965 HG22 ILE A 256       8.493  -3.173  32.054  1.00  0.00           H  
ATOM   3966 HG23 ILE A 256       9.420  -2.209  30.905  1.00  0.00           H  
ATOM   3967 HD11 ILE A 256      13.487  -4.202  31.520  1.00  0.00           H  
ATOM   3968 HD12 ILE A 256      11.955  -4.918  32.004  1.00  0.00           H  
ATOM   3969 HD13 ILE A 256      12.124  -4.170  30.414  1.00  0.00           H  
ATOM   3970  N   LYS A 257       7.955  -0.670  33.634  1.00 10.17           N  
ATOM   3971  CA  LYS A 257       6.607  -0.573  34.187  1.00  8.18           C  
ATOM   3972  C   LYS A 257       5.589  -1.128  33.195  1.00 15.65           C  
ATOM   3973  O   LYS A 257       5.597  -0.716  32.039  1.00 13.00           O  
ATOM   3974  CB  LYS A 257       6.273   0.898  34.517  1.00 13.18           C  
ATOM   3975  CG  LYS A 257       7.142   1.527  35.619  1.00 22.57           C  
ATOM   3976  CD  LYS A 257       7.164   0.732  36.935  1.00 29.21           C  
ATOM   3977  CE  LYS A 257       7.860   1.508  38.059  1.00 29.37           C  
ATOM   3978  NZ  LYS A 257       7.941   0.717  39.299  1.00 28.71           N1+
ATOM   3979  H   LYS A 257       8.157  -0.085  32.832  1.00  0.00           H  
ATOM   3980  HA  LYS A 257       6.528  -1.161  35.098  1.00  0.00           H  
ATOM   3981  HB3 LYS A 257       5.231   0.958  34.833  1.00  0.00           H  
ATOM   3982  HB2 LYS A 257       6.345   1.509  33.616  1.00  0.00           H  
ATOM   3983  HG3 LYS A 257       6.769   2.534  35.812  1.00  0.00           H  
ATOM   3984  HG2 LYS A 257       8.162   1.651  35.252  1.00  0.00           H  
ATOM   3985  HD3 LYS A 257       7.696  -0.207  36.780  1.00  0.00           H  
ATOM   3986  HD2 LYS A 257       6.149   0.463  37.229  1.00  0.00           H  
ATOM   3987  HE3 LYS A 257       7.331   2.439  38.265  1.00  0.00           H  
ATOM   3988  HE2 LYS A 257       8.870   1.771  37.750  1.00  0.00           H  
ATOM   3989  HZ1 LYS A 257       8.418   1.258  40.006  1.00  0.00           H  
ATOM   3990  HZ2 LYS A 257       7.009   0.494  39.614  1.00  0.00           H  
ATOM   3991  HZ3 LYS A 257       8.454  -0.134  39.122  1.00  0.00           H  
ATOM   3992  N   ALA A 258       4.708  -2.012  33.685  1.00 11.69           N  
ATOM   3993  CA  ALA A 258       3.558  -2.532  32.952  1.00 14.57           C  
ATOM   3994  C   ALA A 258       2.352  -1.592  33.102  1.00 21.69           C  
ATOM   3995  O   ALA A 258       2.154  -1.009  34.168  1.00 12.65           O  
ATOM   3996  CB  ALA A 258       3.225  -3.934  33.485  1.00 17.36           C  
ATOM   3997  H   ALA A 258       4.756  -2.263  34.664  1.00  0.00           H  
ATOM   3998  HA  ALA A 258       3.813  -2.623  31.894  1.00  0.00           H  
ATOM   3999  HB1 ALA A 258       2.349  -4.348  32.989  1.00  0.00           H  
ATOM   4000  HB2 ALA A 258       4.052  -4.624  33.317  1.00  0.00           H  
ATOM   4001  HB3 ALA A 258       3.020  -3.921  34.556  1.00  0.00           H  
ATOM   4002  N   SER A 259       1.552  -1.491  32.033  1.00 11.69           N  
ATOM   4003  CA  SER A 259       0.307  -0.718  31.988  1.00 12.35           C  
ATOM   4004  C   SER A 259      -0.928  -1.519  32.440  1.00 17.71           C  
ATOM   4005  O   SER A 259      -2.018  -0.949  32.489  1.00 19.51           O  
ATOM   4006  CB  SER A 259       0.144  -0.181  30.555  1.00 15.53           C  
ATOM   4007  OG  SER A 259      -0.329  -1.160  29.646  1.00 11.93           O  
ATOM   4008  H   SER A 259       1.803  -1.969  31.176  1.00  0.00           H  
ATOM   4009  HA  SER A 259       0.401   0.140  32.655  1.00  0.00           H  
ATOM   4010  HB3 SER A 259       1.098   0.199  30.197  1.00  0.00           H  
ATOM   4011  HB2 SER A 259      -0.555   0.656  30.547  1.00  0.00           H  
ATOM   4012  HG  SER A 259      -1.265  -1.303  29.811  1.00  0.00           H  
ATOM   4013  N   PHE A 260      -0.746  -2.821  32.714  1.00 14.39           N  
ATOM   4014  CA  PHE A 260      -1.808  -3.814  32.908  1.00 19.82           C  
ATOM   4015  C   PHE A 260      -1.502  -4.574  34.187  1.00 23.20           C  
ATOM   4016  O   PHE A 260      -0.370  -4.733  34.649  1.00 18.39           O  
ATOM   4017  CB  PHE A 260      -1.862  -4.759  31.675  1.00 15.30           C  
ATOM   4018  CG  PHE A 260      -0.570  -5.487  31.316  1.00 20.01           C  
ATOM   4019  CD1 PHE A 260       0.421  -4.855  30.531  1.00 14.44           C  
ATOM   4020  CD2 PHE A 260      -0.269  -6.719  31.934  1.00 28.08           C  
ATOM   4021  CE1 PHE A 260       1.647  -5.475  30.328  1.00 15.69           C  
ATOM   4022  CE2 PHE A 260       0.969  -7.311  31.738  1.00 24.61           C  
ATOM   4023  CZ  PHE A 260       1.918  -6.694  30.935  1.00 24.99           C  
ATOM   4024  H   PHE A 260       0.183  -3.204  32.616  1.00  0.00           H  
ATOM   4025  HA  PHE A 260      -2.783  -3.337  33.021  1.00  0.00           H  
ATOM   4026  HXT PHE A 260      -2.376  -5.009  34.672  1.00  0.00           H  
ATOM   4027  HB3 PHE A 260      -2.161  -4.171  30.806  1.00  0.00           H  
ATOM   4028  HB2 PHE A 260      -2.654  -5.498  31.806  1.00  0.00           H  
ATOM   4029  HD1 PHE A 260       0.233  -3.888  30.089  1.00  0.00           H  
ATOM   4030  HD2 PHE A 260      -0.991  -7.194  32.580  1.00  0.00           H  
ATOM   4031  HE1 PHE A 260       2.400  -4.998  29.719  1.00  0.00           H  
ATOM   4032  HE2 PHE A 260       1.201  -8.248  32.223  1.00  0.00           H  
ATOM   4033  HZ  PHE A 260       2.875  -7.167  30.788  1.00  0.00           H  
TER    4034      PHE A 260
HETATM 4035 ZN    ZN A 300      14.445   0.216  15.377  1.00 11.86          Zn2+
HETATM 4036  C1  UNK   900      17.048   9.166  12.436  1.00  0.00           C  
HETATM 4037  C2  UNK   900      16.679   9.867  11.318  1.00  0.00           C  
HETATM 4038  C3  UNK   900      15.672   9.076  10.706  1.00  0.00           C  
HETATM 4039  N1  UNK   900      15.465   7.969  11.398  1.00  0.00           N  
HETATM 4040  N2  UNK   900      16.274   8.008  12.479  1.00  0.00           N  
HETATM 4041  C4  UNK   900      19.897  10.654  15.270  1.00  0.00           C  
HETATM 4042  C5  UNK   900      18.761   9.969  15.732  1.00  0.00           C  
HETATM 4043  C6  UNK   900      17.853   9.412  14.813  1.00  0.00           C  
HETATM 4044  C7  UNK   900      18.050   9.565  13.423  1.00  0.00           C  
HETATM 4045  C8  UNK   900      19.213  10.231  12.975  1.00  0.00           C  
HETATM 4046  C9  UNK   900      20.135  10.769  13.890  1.00  0.00           C  
HETATM 4047  C10 UNK   900      14.874   9.355   9.504  1.00  0.00           C  
HETATM 4048  N3  UNK   900      14.129   8.520   8.771  1.00  0.00           N  
HETATM 4049  N4  UNK   900      13.588   9.279   7.755  1.00  0.00           N  
HETATM 4050  C11 UNK   900      14.057  10.515   7.944  1.00  0.00           C  
HETATM 4051  O1  UNK   900      14.887  10.622   9.015  1.00  0.00           O  
HETATM 4052  S1  UNK   900      13.751  11.986   7.024  1.00  0.00           S  
HETATM 4053  C12 UNK   900      12.733  11.342   5.652  1.00  0.00           C  
HETATM 4054  C13 UNK   900      12.233  12.450   4.715  1.00  0.00           C  
HETATM 4055  O2  UNK   900      12.438  13.645   4.919  1.00  0.00           O  
HETATM 4056  O3  UNK   900      11.543  11.969   3.638  1.00  0.00           O1-
HETATM 4057  C14 UNK   900      15.930   4.808  15.287  1.00  0.00           C  
HETATM 4058  C15 UNK   900      16.836   4.714  14.208  1.00  0.00           C  
HETATM 4059  C16 UNK   900      16.965   5.775  13.280  1.00  0.00           C  
HETATM 4060  C17 UNK   900      16.188   6.947  13.424  1.00  0.00           C  
HETATM 4061  C18 UNK   900      15.263   7.025  14.489  1.00  0.00           C  
HETATM 4062  C19 UNK   900      15.135   5.968  15.418  1.00  0.00           C  
HETATM 4063  S2  UNK   900      15.955   3.569  16.611  1.00  0.00           S  
HETATM 4064  O4  UNK   900      15.271   4.176  17.761  1.00  0.00           O  
HETATM 4065  O5  UNK   900      17.359   3.169  16.771  1.00  0.00           O  
HETATM 4066  N5  UNK   900      15.065   2.369  15.971  1.00  0.00           N1-
HETATM 4067  H1  UNK   900      17.061  10.823  10.991  1.00  0.00           H  
HETATM 4068  H2  UNK   900      20.595  11.086  15.971  1.00  0.00           H  
HETATM 4069  H3  UNK   900      18.578   9.883  16.792  1.00  0.00           H  
HETATM 4070  H4  UNK   900      16.971   8.925  15.195  1.00  0.00           H  
HETATM 4071  H5  UNK   900      19.389  10.361  11.917  1.00  0.00           H  
HETATM 4072  H6  UNK   900      21.013  11.289  13.533  1.00  0.00           H  
HETATM 4073  H7  UNK   900      13.327  10.627   5.082  1.00  0.00           H  
HETATM 4074  H8  UNK   900      11.873  10.808   6.058  1.00  0.00           H  
HETATM 4075  H9  UNK   900      17.465   3.841  14.122  1.00  0.00           H  
HETATM 4076  H10 UNK   900      17.669   5.695  12.465  1.00  0.00           H  
HETATM 4077  H11 UNK   900      14.665   7.916  14.604  1.00  0.00           H  
HETATM 4078  H12 UNK   900      14.455   6.068  16.252  1.00  0.00           H  
HETATM 4079  H13 UNK   900      14.106   2.742  15.972  1.00  0.00           H  
CONECT 1899 1911
CONECT 1911 1899
CONECT 4015 4026
CONECT 4026 4015
CONECT 4035 1415 1452 1796
CONECT 4036 4037 4040 4044
CONECT 4036 4037
CONECT 4037 4036 4038 4067
CONECT 4037 4036
CONECT 4038 4037 4039 4047
CONECT 4038 4039
CONECT 4039 4038 4040
CONECT 4039 4038
CONECT 4040 4036 4039 4060
CONECT 4067 4037
CONECT 4041 4042 4046 4068
CONECT 4041 4042
CONECT 4042 4041 4043 4069
CONECT 4042 4041
CONECT 4043 4042 4044 4070
CONECT 4043 4044
CONECT 4044 4036 4043 4045
CONECT 4044 4043
CONECT 4045 4044 4046 4071
CONECT 4045 4046
CONECT 4046 4041 4045 4072
CONECT 4046 4045
CONECT 4068 4041
CONECT 4069 4042
CONECT 4070 4043
CONECT 4071 4045
CONECT 4072 4046
CONECT 4047 4038 4048 4051
CONECT 4047 4048
CONECT 4048 4047 4049
CONECT 4048 4047
CONECT 4049 4048 4050
CONECT 4049 4050
CONECT 4050 4049 4051 4052
CONECT 4050 4049
CONECT 4051 4047 4050
CONECT 4052 4050 4053
CONECT 4053 4052 4054 4073 4074
CONECT 4054 4053 4055 4056
CONECT 4054 4055
CONECT 4055 4054
CONECT 4055 4054
CONECT 4073 4053
CONECT 4074 4053
CONECT 4056 4054
CONECT 4057 4058 4062 4063
CONECT 4057 4058
CONECT 4058 4057 4059 4075
CONECT 4058 4057
CONECT 4059 4058 4060 4076
CONECT 4059 4060
CONECT 4060 4040 4059 4061
CONECT 4060 4059
CONECT 4061 4060 4062 4077
CONECT 4061 4062
CONECT 4062 4057 4061 4078
CONECT 4062 4061
CONECT 4063 4057 4064 4065 4066
CONECT 4063 4064 4065
CONECT 4075 4058
CONECT 4076 4059
CONECT 4077 4061
CONECT 4078 4062
CONECT 4064 4063
CONECT 4064 4063
CONECT 4065 4063
CONECT 4065 4063
CONECT 4066 4063 4079
CONECT 4079 4066
END   
