# Supplementary material for: Hybrids of Benzenesulfonamide Oxadiazole Derivatives with Dual CA II and COX‑2 Inhibitory Activity Demonstrating Antiglaucoma and Anti-inflammatory Action: Synthesis, In Silico Insights, and In Vitro and In Vivo Bioevaluation
Source: J Med Chem. 2026 Jul 2;69(14):17243–59. doi: 10.1021/acs.jmedchem.6c01117 (PMC13403231; doi:10.1021/acs.jmedchem.6c01117)
Supplement: Supplementary file 6 [file jm6c01117_si_006.pdb]

HEADER    OXIDOREDUCTASE                          16-JUN-16   5KIR
TITLE     THE STRUCTURE OF VIOXX BOUND TO HUMAN COX-2
EXPDTA    X-RAY DIFFRACTION
REMARK   2 RESOLUTION.    2.70 ANGSTROMS
REMARK   3  R VALUE : 0.178000
REMARK   3  FREE R VALUE : 0.220000
REMARK   4 5KIR COMPLIES WITH FORMAT V. 3.30,
REMARK 200  TEMPERATURE           (KELVIN) : 100.00
REMARK 200  PH                             : 7.00
REMARK 350 BIOMOLECULE: 1
REMARK 350 APPLY THE FOLLOWING TO CHAINS: A, B, C, D
REMARK 350   BIOMT1  1   1.000000 0.000000 0.000000   0.000000
REMARK 350   BIOMT2  1   0.000000 1.000000 0.000000   0.000000
REMARK 350   BIOMT3  1   0.000000 0.000000 1.000000   0.000000
REMARK 888
REMARK 888 WRITTEN BY MAESTRO (A PRODUCT OF SCHRODINGER, LLC)
CRYST1   77.746   79.013   98.386  90.00  90.00  90.00 P 1          16
ATOM      1  N   ASN A  34      13.965  33.403  51.648  1.00 57.21           N1+
ANISOU    1  N   ASN A  34    10167   6277   5293   1931   2590   -469
ATOM      2  CA  ASN A  34      13.675  33.234  50.179  1.00 58.14           C  
ANISOU    2  CA  ASN A  34    10071   6385   5636   1915   2504   -344
ATOM      3  C   ASN A  34      12.488  32.223  50.094  1.00 60.85           C  
ANISOU    3  C   ASN A  34    10144   6849   6127   1932   2651   -117
ATOM      4  O   ASN A  34      12.544  31.150  50.704  1.00 58.68           O  
ANISOU    4  O   ASN A  34     9875   6700   5719   1854   2631    -18
ATOM      5  CB  ASN A  34      14.970  32.780  49.443  1.00 59.52           C  
ANISOU    5  CB  ASN A  34    10300   6594   5722   1735   2158   -347
ATOM      6  CG  ASN A  34      14.916  32.632  47.917  1.00 56.38           C  
ANISOU    6  CG  ASN A  34     9629   6180   5611   1665   1951   -228
ATOM      7  OD1 ASN A  34      13.855  32.512  47.312  1.00 55.46           O  
ANISOU    7  OD1 ASN A  34     9244   6100   5728   1709   2039    -88
ATOM      8  ND2 ASN A  34      16.091  32.620  47.287  1.00 51.91           N  
ANISOU    8  ND2 ASN A  34     9130   5567   5025   1558   1673   -281
ATOM      9  HA  ASN A  34      13.408  34.248  49.881  1.00 69.77           H  
ATOM     10  HB2 ASN A  34      15.751  33.516  49.636  1.00 71.43           H  
ATOM     11  HB3 ASN A  34      15.336  31.835  49.847  1.00 71.43           H  
ATOM     12 HD21 ASN A  34      16.130  32.526  46.282  1.00 62.29           H  
ATOM     13 HD22 ASN A  34      16.950  32.713  47.811  1.00 62.29           H  
ATOM     14  H1  ASN A  34      14.767  34.013  51.750  1.00  0.00           H  
ATOM     15  H2  ASN A  34      13.164  33.807  52.112  1.00  0.00           H  
ATOM     16  H3  ASN A  34      14.188  32.500  52.042  1.00  0.00           H  
ATOM     17  N   PRO A  35      11.430  32.560  49.316  1.00 65.45           N  
ANISOU   17  N   PRO A  35    10476   7387   7005   2030   2792    -24
ATOM     18  CA  PRO A  35      10.270  31.664  49.127  1.00 66.31           C  
ANISOU   18  CA  PRO A  35    10327   7593   7274   2060   2961    181
ATOM     19  C   PRO A  35      10.528  30.410  48.262  1.00 60.58           C  
ANISOU   19  C   PRO A  35     9400   6973   6643   1901   2733    325
ATOM     20  O   PRO A  35       9.734  29.472  48.340  1.00 62.47           O  
ANISOU   20  O   PRO A  35     9477   7300   6958   1888   2842    479
ATOM     21  CB  PRO A  35       9.200  32.584  48.520  1.00 68.33           C  
ANISOU   21  CB  PRO A  35    10355   7763   7843   2185   3097    234
ATOM     22  CG  PRO A  35       9.987  33.655  47.784  1.00 67.03           C  
ANISOU   22  CG  PRO A  35    10229   7492   7748   2159   2880    121
ATOM     23  CD  PRO A  35      11.213  33.852  48.660  1.00 67.34           C  
ANISOU   23  CD  PRO A  35    10620   7487   7477   2103   2771    -77
ATOM     24  HA  PRO A  35       9.916  31.314  50.099  1.00 79.57           H  
ATOM     25  HB2 PRO A  35       8.496  32.067  47.870  1.00 81.99           H  
ATOM     26  HB3 PRO A  35       8.620  33.045  49.321  1.00 81.99           H  
ATOM     27  HG2 PRO A  35      10.289  33.285  46.803  1.00 80.44           H  
ATOM     28  HG3 PRO A  35       9.429  34.578  47.649  1.00 80.44           H  
ATOM     29  HD2 PRO A  35      12.058  34.195  48.064  1.00 80.80           H  
ATOM     30  HD3 PRO A  35      11.009  34.602  49.426  1.00 80.80           H  
ATOM     31  N   CYS A  36      11.631  30.389  47.492  1.00 56.33           N  
ANISOU   31  N   CYS A  36     8872   6418   6115   1785   2428    275
ATOM     32  CA  CYS A  36      12.056  29.245  46.675  1.00 49.75           C  
ANISOU   32  CA  CYS A  36     7862   5671   5371   1639   2204    386
ATOM     33  C   CYS A  36      12.784  28.136  47.467  1.00 49.52           C  
ANISOU   33  C   CYS A  36     7981   5724   5111   1533   2156    409
ATOM     34  O   CYS A  36      13.108  27.112  46.866  1.00 45.55           O  
ANISOU   34  O   CYS A  36     7344   5287   4677   1412   2002    504
ATOM     35  CB  CYS A  36      12.913  29.748  45.495  1.00 43.21           C  
ANISOU   35  CB  CYS A  36     6999   4797   4621   1571   1916    335
ATOM     36  SG  CYS A  36      12.002  30.726  44.267  1.00 47.90           S  
ANISOU   36  SG  CYS A  36     7332   5333   5533   1682   1936    378
ATOM     37  H   CYS A  36      12.237  31.198  47.465  1.00 67.60           H  
ATOM     38  HA  CYS A  36      11.162  28.781  46.259  1.00 59.70           H  
ATOM     39  HB2 CYS A  36      13.750  30.341  45.860  1.00 51.85           H  
ATOM     40  HB3 CYS A  36      13.355  28.908  44.957  1.00 51.85           H  
ATOM     41  N   CYS A  37      13.008  28.328  48.781  1.00 52.51           N  
ANISOU   41  N   CYS A  37     8635   6103   5214   1582   2290    323
ATOM     42  CA  CYS A  37      13.635  27.356  49.686  1.00 50.02           C  
ANISOU   42  CA  CYS A  37     8473   5880   4652   1498   2259    359
ATOM     43  C   CYS A  37      12.879  26.026  49.814  1.00 48.27           C  
ANISOU   43  C   CYS A  37     8038   5753   4550   1469   2377    561
ATOM     44  O   CYS A  37      13.529  24.988  49.908  1.00 48.40           O  
ANISOU   44  O   CYS A  37     8064   5838   4488   1356   2269    641
ATOM     45  CB  CYS A  37      13.808  27.985  51.078  1.00 51.55           C  
ANISOU   45  CB  CYS A  37     8985   6081   4522   1589   2425    237
ATOM     46  SG  CYS A  37      15.130  29.211  51.157  1.00 56.03           S  
ANISOU   46  SG  CYS A  37     9861   6552   4875   1548   2194     -9
ATOM     47  H   CYS A  37      12.715  29.198  49.205  1.00 63.01           H  
ATOM     48  HA  CYS A  37      14.622  27.126  49.281  1.00 60.02           H  
ATOM     49  HB2 CYS A  37      12.877  28.455  51.398  1.00 61.86           H  
ATOM     50  HB3 CYS A  37      14.035  27.223  51.826  1.00 61.86           H  
ATOM     51  N   SER A  38      11.536  26.066  49.789  1.00 48.15           N  
ANISOU   51  N   SER A  38     7817   5731   4748   1571   2600    653
ATOM     52  CA  SER A  38      10.682  24.876  49.848  1.00 48.47           C  
ANISOU   52  CA  SER A  38     7630   5840   4946   1551   2733    850
ATOM     53  C   SER A  38      10.657  24.047  48.547  1.00 46.38           C  
ANISOU   53  C   SER A  38     7068   5575   4980   1426   2519    929
ATOM     54  O   SER A  38      10.037  22.984  48.542  1.00 44.66           O  
ANISOU   54  O   SER A  38     6625   5393   4953   1389   2590   1081
ATOM     55  CB  SER A  38       9.273  25.297  50.314  1.00 47.40           C  
ANISOU   55  CB  SER A  38     7383   5692   4934   1715   3070    930
ATOM     56  OG  SER A  38       8.562  26.001  49.317  1.00 46.75           O  
ANISOU   56  OG  SER A  38     7103   5539   5122   1769   3056    912
ATOM     57  H   SER A  38      11.058  26.950  49.688  1.00 57.78           H  
ATOM     58  HA  SER A  38      11.094  24.222  50.617  1.00 58.16           H  
ATOM     59  HB2 SER A  38       8.690  24.415  50.583  1.00 56.88           H  
ATOM     60  HB3 SER A  38       9.328  25.915  51.210  1.00 56.88           H  
ATOM     61  HG  SER A  38       8.295  25.380  48.634  1.00 56.11           H  
ATOM     62  N   HIS A  39      11.311  24.551  47.484  1.00 46.36           N  
ANISOU   62  N   HIS A  39     7066   5531   5016   1365   2259    824
ATOM     63  CA  HIS A  39      11.349  24.014  46.120  1.00 47.16           C  
ANISOU   63  CA  HIS A  39     6908   5643   5369   1262   2046    870
ATOM     64  C   HIS A  39       9.929  23.862  45.524  1.00 48.88           C  
ANISOU   64  C   HIS A  39     6809   5869   5895   1316   2182    982
ATOM     65  O   HIS A  39       9.524  22.734  45.238  1.00 51.47           O  
ANISOU   65  O   HIS A  39     6925   6230   6400   1236   2165   1090
ATOM     66  CB  HIS A  39      12.202  22.721  46.064  1.00 45.21           C  
ANISOU   66  CB  HIS A  39     6654   5440   5084   1111   1901    930
ATOM     67  CG  HIS A  39      13.549  22.821  46.742  1.00 41.93           C  
ANISOU   67  CG  HIS A  39     6540   5030   4362   1061   1807    862
ATOM     68  ND1 HIS A  39      14.518  23.761  46.369  1.00 39.52           N  
ANISOU   68  ND1 HIS A  39     6388   4684   3945   1030   1594    736
ATOM     69  CD2 HIS A  39      14.035  22.084  47.804  1.00 40.18           C  
ANISOU   69  CD2 HIS A  39     6484   4855   3929   1038   1893    916
ATOM     70  CE1 HIS A  39      15.523  23.569  47.212  1.00 40.07           C  
ANISOU   70  CE1 HIS A  39     6702   4769   3755    982   1542    707
ATOM     71  NE2 HIS A  39      15.293  22.586  48.084  1.00 42.34           N  
ANISOU   71  NE2 HIS A  39     7006   5119   3965    987   1717    814
ATOM     72  H   HIS A  39      11.816  25.418  47.606  1.00 55.63           H  
ATOM     73  HA  HIS A  39      11.869  24.760  45.518  1.00 56.60           H  
ATOM     74  HB2 HIS A  39      11.664  21.894  46.530  1.00 54.26           H  
ATOM     75  HB3 HIS A  39      12.366  22.427  45.027  1.00 54.26           H  
ATOM     76  HD2 HIS A  39      13.593  21.276  48.369  1.00 48.22           H  
ATOM     77  HE1 HIS A  39      16.434  24.149  47.194  1.00 48.09           H  
ATOM     78  HE2 HIS A  39      15.913  22.277  48.822  1.00 50.81           H  
ATOM     79  N   PRO A  40       9.161  24.981  45.429  1.00 46.45           N  
ANISOU   79  N   PRO A  40     6456   5520   5672   1451   2317    961
ATOM     80  CA  PRO A  40       7.721  24.936  45.101  1.00 48.17           C  
ANISOU   80  CA  PRO A  40     6373   5745   6184   1518   2474   1086
ATOM     81  C   PRO A  40       7.402  24.373  43.708  1.00 49.08           C  
ANISOU   81  C   PRO A  40     6185   5896   6567   1426   2245   1124
ATOM     82  O   PRO A  40       6.371  23.725  43.538  1.00 50.06           O  
ANISOU   82  O   PRO A  40     6038   6044   6937   1403   2303   1242
ATOM     83  CB  PRO A  40       7.256  26.406  45.195  1.00 48.35           C  
ANISOU   83  CB  PRO A  40     6456   5704   6209   1685   2644   1036
ATOM     84  CG  PRO A  40       8.361  27.154  45.917  1.00 50.39           C  
ANISOU   84  CG  PRO A  40     7074   5917   6154   1705   2613    875
ATOM     85  CD  PRO A  40       9.611  26.370  45.557  1.00 44.96           C  
ANISOU   85  CD  PRO A  40     6471   5266   5347   1544   2321    825
ATOM     86  HA  PRO A  40       7.218  24.341  45.865  1.00 57.80           H  
ATOM     87  HB2 PRO A  40       7.138  26.845  44.202  1.00 58.01           H  
ATOM     88  HB3 PRO A  40       6.298  26.508  45.705  1.00 58.01           H  
ATOM     89  HG2 PRO A  40       8.419  28.209  45.646  1.00 60.47           H  
ATOM     90  HG3 PRO A  40       8.190  27.101  46.991  1.00 60.47           H  
ATOM     91  HD2 PRO A  40       9.998  26.689  44.588  1.00 53.96           H  
ATOM     92  HD3 PRO A  40      10.386  26.547  46.297  1.00 53.96           H  
ATOM     93  N   CYS A  41       8.285  24.671  42.746  1.00 44.24           N  
ANISOU   93  N   CYS A  41     5615   5288   5906   1376   1985   1025
ATOM     94  CA  CYS A  41       8.086  24.431  41.326  1.00 41.22           C  
ANISOU   94  CA  CYS A  41     4968   4958   5735   1313   1760   1041
ATOM     95  C   CYS A  41       8.476  22.993  40.967  1.00 39.95           C  
ANISOU   95  C   CYS A  41     4694   4840   5644   1155   1609   1065
ATOM     96  O   CYS A  41       9.647  22.627  41.066  1.00 40.97           O  
ANISOU   96  O   CYS A  41     5002   4965   5599   1064   1494   1011
ATOM     97  CB  CYS A  41       8.908  25.464  40.541  1.00 39.13           C  
ANISOU   97  CB  CYS A  41     4801   4692   5376   1323   1547    943
ATOM     98  SG  CYS A  41       8.694  27.184  41.073  1.00 46.39           S  
ANISOU   98  SG  CYS A  41     5843   5528   6254   1503   1714    906
ATOM     99  H   CYS A  41       9.116  25.192  42.987  1.00 53.08           H  
ATOM    100  HA  CYS A  41       7.033  24.588  41.087  1.00 49.46           H  
ATOM    101  HB2 CYS A  41       9.973  25.243  40.618  1.00 46.96           H  
ATOM    102  HB3 CYS A  41       8.645  25.406  39.486  1.00 46.96           H  
ATOM    103  N   GLN A  42       7.464  22.211  40.574  1.00 42.46           N  
ANISOU  103  N   GLN A  42     4706   5190   6235   1124   1610   1147
ATOM    104  CA  GLN A  42       7.574  20.805  40.206  1.00 41.70           C  
ANISOU  104  CA  GLN A  42     4466   5116   6264    974   1472   1159
ATOM    105  C   GLN A  42       7.818  20.667  38.696  1.00 40.73           C  
ANISOU  105  C   GLN A  42     4203   5055   6216    901   1165   1076
ATOM    106  O   GLN A  42       7.526  21.590  37.937  1.00 37.36           O  
ANISOU  106  O   GLN A  42     3729   4673   5794    976   1079   1048
ATOM    107  CB  GLN A  42       6.255  20.092  40.598  1.00 45.15           C  
ANISOU  107  CB  GLN A  42     4636   5538   6983    969   1641   1291
ATOM    108  CG  GLN A  42       5.823  20.249  42.074  1.00 49.57           C  
ANISOU  108  CG  GLN A  42     5307   6050   7480   1059   1973   1400
ATOM    109  CD  GLN A  42       6.920  19.885  43.080  1.00 50.11           C  
ANISOU  109  CD  GLN A  42     5659   6100   7280   1012   2009   1379
ATOM    110  OE1 GLN A  42       7.438  18.771  43.068  1.00 50.24           O  
ANISOU  110  OE1 GLN A  42     5620   6106   7363    899   1973   1425
ATOM    111  NE2 GLN A  42       7.272  20.825  43.960  1.00 50.19           N  
ANISOU  111  NE2 GLN A  42     5970   6104   6996   1095   2076   1311
ATOM    112  H   GLN A  42       6.534  22.608  40.499  1.00 50.95           H  
ATOM    113  HA  GLN A  42       8.414  20.345  40.732  1.00 50.05           H  
ATOM    114  HB2 GLN A  42       5.441  20.450  39.965  1.00 54.19           H  
ATOM    115  HB3 GLN A  42       6.349  19.028  40.378  1.00 54.19           H  
ATOM    116  HG2 GLN A  42       5.494  21.275  42.249  1.00 59.49           H  
ATOM    117  HG3 GLN A  42       4.955  19.620  42.269  1.00 59.49           H  
ATOM    118 HE21 GLN A  42       6.834  21.737  43.931  1.00 60.23           H  
ATOM    119 HE22 GLN A  42       8.005  20.658  44.634  1.00 60.23           H  
ATOM    120  N   ASN A  43       8.309  19.483  38.292  1.00 43.14           N  
ANISOU  120  N   ASN A  43     4443   5367   6581    761   1012   1041
ATOM    121  CA  ASN A  43       8.371  19.002  36.904  1.00 39.57           C  
ANISOU  121  CA  ASN A  43     3840   4984   6211    687    731    953
ATOM    122  C   ASN A  43       9.175  19.927  35.966  1.00 37.40           C  
ANISOU  122  C   ASN A  43     3711   4761   5736    743    566    873
ATOM    123  O   ASN A  43       8.679  20.296  34.904  1.00 39.39           O  
ANISOU  123  O   ASN A  43     3810   5097   6059    786    432    854
ATOM    124  CB  ASN A  43       6.943  18.741  36.353  1.00 40.48           C  
ANISOU  124  CB  ASN A  43     3615   5149   6617    698    707    997
ATOM    125  CG  ASN A  43       6.110  17.787  37.214  1.00 42.09           C  
ANISOU  125  CG  ASN A  43     3630   5289   7072    628    844   1083
ATOM    126  OD1 ASN A  43       6.508  16.649  37.449  1.00 39.94           O  
ANISOU  126  OD1 ASN A  43     3383   4965   6827    512    816   1062
ATOM    127  ND2 ASN A  43       4.945  18.246  37.677  1.00 46.16           N  
ANISOU  127  ND2 ASN A  43     3944   5801   7795    702   1005   1197
ATOM    128  H   ASN A  43       8.534  18.791  38.993  1.00 51.77           H  
ATOM    129  HA  ASN A  43       8.911  18.054  36.917  1.00 47.49           H  
ATOM    130  HB2 ASN A  43       6.401  19.681  36.229  1.00 48.58           H  
ATOM    131  HB3 ASN A  43       7.015  18.298  35.360  1.00 48.58           H  
ATOM    132 HD21 ASN A  43       4.351  17.648  38.232  1.00 55.40           H  
ATOM    133 HD22 ASN A  43       4.645  19.187  37.458  1.00 55.40           H  
ATOM    134  N   ARG A  44      10.400  20.295  36.382  1.00 38.81           N  
ANISOU  134  N   ARG A  44     4178   4894   5675    745    579    840
ATOM    135  CA  ARG A  44      11.324  21.189  35.665  1.00 37.93           C  
ANISOU  135  CA  ARG A  44     4215   4810   5385    783    420    775
ATOM    136  C   ARG A  44      10.924  22.682  35.669  1.00 37.64           C  
ANISOU  136  C   ARG A  44     4189   4780   5332    931    495    803
ATOM    137  O   ARG A  44      11.555  23.460  34.952  1.00 40.34           O  
ANISOU  137  O   ARG A  44     4602   5147   5579    979    370    773
ATOM    138  CB  ARG A  44      11.632  20.688  34.222  1.00 38.45           C  
ANISOU  138  CB  ARG A  44     4145   4964   5500    720    159    708
ATOM    139  CG  ARG A  44      12.125  19.229  34.085  1.00 37.20           C  
ANISOU  139  CG  ARG A  44     3943   4786   5406    574     82    666
ATOM    140  CD  ARG A  44      13.302  18.829  34.999  1.00 36.46           C  
ANISOU  140  CD  ARG A  44     4109   4611   5133    517    113    663
ATOM    141  NE  ARG A  44      14.427  19.779  34.920  1.00 37.57           N  
ANISOU  141  NE  ARG A  44     4441   4762   5071    567      5    631
ATOM    142  CZ  ARG A  44      15.262  20.018  33.891  1.00 38.37           C  
ANISOU  142  CZ  ARG A  44     4532   4919   5128    548   -199    572
ATOM    143  NH1 ARG A  44      15.236  19.320  32.745  1.00 37.86           N  
ANISOU  143  NH1 ARG A  44     4289   4911   5186    478   -327    514
ATOM    144  NH2 ARG A  44      16.150  21.008  34.022  1.00 38.52           N1+
ANISOU  144  NH2 ARG A  44     4717   4934   4984    602   -272    571
ATOM    145  H   ARG A  44      10.726  19.961  37.277  1.00 46.57           H  
ATOM    146  HA  ARG A  44      12.249  21.152  36.239  1.00 45.51           H  
ATOM    147  HB2 ARG A  44      10.761  20.820  33.581  1.00 46.14           H  
ATOM    148  HB3 ARG A  44      12.391  21.332  33.776  1.00 46.14           H  
ATOM    149  HG2 ARG A  44      11.282  18.600  34.371  1.00 44.64           H  
ATOM    150  HG3 ARG A  44      12.322  18.963  33.046  1.00 44.64           H  
ATOM    151  HD2 ARG A  44      12.981  18.642  36.024  1.00 43.75           H  
ATOM    152  HD3 ARG A  44      13.706  17.882  34.641  1.00 43.75           H  
ATOM    153  HE  ARG A  44      14.522  20.376  35.729  1.00 45.08           H  
ATOM    154 HH11 ARG A  44      14.569  18.575  32.614  1.00 45.43           H  
ATOM    155 HH12 ARG A  44      15.891  19.543  32.004  1.00 45.43           H  
ATOM    156 HH21 ARG A  44      16.192  21.561  34.866  1.00 46.22           H  
ATOM    157 HH22 ARG A  44      16.801  21.216  33.271  1.00 46.22           H  
ATOM    158  N   GLY A  45       9.927  23.075  36.485  1.00 42.43           N  
ANISOU  158  N   GLY A  45     4718   5356   6047   1008    713    873
ATOM    159  CA  GLY A  45       9.509  24.467  36.656  1.00 43.21           C  
ANISOU  159  CA  GLY A  45     4840   5434   6145   1155    826    903
ATOM    160  C   GLY A  45      10.616  25.262  37.367  1.00 37.85           C  
ANISOU  160  C   GLY A  45     4475   4673   5235   1192    857    842
ATOM    161  O   GLY A  45      11.208  24.771  38.329  1.00 39.24           O  
ANISOU  161  O   GLY A  45     4854   4794   5262   1135    920    810
ATOM    162  H   GLY A  45       9.441  22.383  37.039  1.00 50.91           H  
ATOM    163  HA2 GLY A  45       9.273  24.904  35.686  1.00 51.85           H  
ATOM    164  HA3 GLY A  45       8.599  24.494  37.255  1.00 51.85           H  
ATOM    165  N   VAL A  46      10.885  26.486  36.889  1.00 36.68           N  
ANISOU  165  N   VAL A  46     4354   4515   5067   1287    807    832
ATOM    166  CA  VAL A  46      11.987  27.324  37.367  1.00 34.23           C  
ANISOU  166  CA  VAL A  46     4320   4112   4575   1317    809    766
ATOM    167  C   VAL A  46      11.441  28.366  38.356  1.00 34.99           C  
ANISOU  167  C   VAL A  46     4530   4106   4660   1435   1063    758
ATOM    168  O   VAL A  46      10.621  29.197  37.964  1.00 33.72           O  
ANISOU  168  O   VAL A  46     4234   3933   4644   1553   1159    808
ATOM    169  CB  VAL A  46      12.684  28.066  36.189  1.00 31.01           C  
ANISOU  169  CB  VAL A  46     3885   3730   4168   1359    619    767
ATOM    170  CG1 VAL A  46      13.827  29.005  36.632  1.00 31.75           C  
ANISOU  170  CG1 VAL A  46     4250   3707   4105   1374    606    701
ATOM    171  CG2 VAL A  46      13.203  27.078  35.129  1.00 28.35           C  
ANISOU  171  CG2 VAL A  46     3433   3508   3831   1263    380    769
ATOM    172  H   VAL A  46      10.351  26.849  36.111  1.00 44.01           H  
ATOM    173  HA  VAL A  46      12.741  26.713  37.869  1.00 41.08           H  
ATOM    174  HB  VAL A  46      11.946  28.688  35.687  1.00 37.21           H  
ATOM    175 HG11 VAL A  46      14.336  29.438  35.770  1.00 38.10           H  
ATOM    176 HG12 VAL A  46      13.465  29.841  37.232  1.00 38.10           H  
ATOM    177 HG13 VAL A  46      14.571  28.469  37.222  1.00 38.10           H  
ATOM    178 HG21 VAL A  46      13.665  27.607  34.297  1.00 34.02           H  
ATOM    179 HG22 VAL A  46      13.940  26.395  35.552  1.00 34.02           H  
ATOM    180 HG23 VAL A  46      12.398  26.475  34.708  1.00 34.02           H  
ATOM    181  N   CYS A  47      11.912  28.302  39.614  1.00 34.64           N  
ANISOU  181  N   CYS A  47     4733   3990   4438   1407   1174    695
ATOM    182  CA  CYS A  47      11.521  29.235  40.673  1.00 37.20           C  
ANISOU  182  CA  CYS A  47     5203   4220   4712   1518   1424    659
ATOM    183  C   CYS A  47      12.269  30.569  40.549  1.00 38.67           C  
ANISOU  183  C   CYS A  47     5564   4299   4830   1584   1386    570
ATOM    184  O   CYS A  47      13.454  30.591  40.213  1.00 40.22           O  
ANISOU  184  O   CYS A  47     5883   4477   4921   1513   1188    518
ATOM    185  CB  CYS A  47      11.735  28.590  42.059  1.00 39.26           C  
ANISOU  185  CB  CYS A  47     5664   4469   4783   1470   1556    626
ATOM    186  SG  CYS A  47      10.768  29.348  43.404  1.00 51.86           S  
ANISOU  186  SG  CYS A  47     7417   5979   6307   1623   1906    585
ATOM    187  H   CYS A  47      12.590  27.597  39.863  1.00 41.56           H  
ATOM    188  HA  CYS A  47      10.454  29.437  40.562  1.00 44.65           H  
ATOM    189  HB2 CYS A  47      11.431  27.544  42.020  1.00 47.11           H  
ATOM    190  HB3 CYS A  47      12.791  28.577  42.332  1.00 47.11           H  
ATOM    191  N   MET A  48      11.539  31.647  40.853  1.00 44.38           N  
ANISOU  191  N   MET A  48     6286   4939   5637   1723   1587    560
ATOM    192  CA  MET A  48      12.004  33.025  40.829  1.00 47.17           C  
ANISOU  192  CA  MET A  48     6774   5162   5986   1801   1583    478
ATOM    193  C   MET A  48      11.232  33.781  41.913  1.00 50.15           C  
ANISOU  193  C   MET A  48     7252   5430   6372   1935   1882    421
ATOM    194  O   MET A  48      10.004  33.751  41.888  1.00 50.81           O  
ANISOU  194  O   MET A  48     7161   5544   6602   2019   2076    512
ATOM    195  CB  MET A  48      11.768  33.596  39.410  1.00 47.04           C  
ANISOU  195  CB  MET A  48     6527   5169   6178   1853   1451    572
ATOM    196  CG  MET A  48      11.879  35.126  39.270  1.00 50.24           C  
ANISOU  196  CG  MET A  48     6976   5425   6689   1981   1534    540
ATOM    197  SD  MET A  48      11.625  35.740  37.583  1.00 61.87           S  
ANISOU  197  SD  MET A  48     8135   6956   8416   2063   1407    704
ATOM    198  CE  MET A  48       9.852  35.415  37.373  1.00 57.94           C  
ANISOU  198  CE  MET A  48     7320   6599   8095   2114   1535    850
ATOM    199  H   MET A  48      10.569  31.527  41.110  1.00 53.25           H  
ATOM    200  HA  MET A  48      13.069  33.069  41.066  1.00 56.60           H  
ATOM    201  HB2 MET A  48      12.464  33.124  38.715  1.00 56.45           H  
ATOM    202  HB3 MET A  48      10.775  33.296  39.077  1.00 56.45           H  
ATOM    203  HG2 MET A  48      11.153  35.632  39.907  1.00 60.29           H  
ATOM    204  HG3 MET A  48      12.864  35.452  39.605  1.00 60.29           H  
ATOM    205  HE1 MET A  48       9.508  35.827  36.425  1.00 69.53           H  
ATOM    206  HE2 MET A  48       9.648  34.344  37.371  1.00 69.53           H  
ATOM    207  HE3 MET A  48       9.281  35.878  38.178  1.00 69.53           H  
ATOM    208  N   SER A  49      11.949  34.463  42.821  1.00 47.49           N  
ANISOU  208  N   SER A  49     7195   4964   5885   1955   1920    267
ATOM    209  CA  SER A  49      11.351  35.339  43.830  1.00 45.58           C  
ANISOU  209  CA  SER A  49     7091   4611   5617   2085   2208    176
ATOM    210  C   SER A  49      10.778  36.619  43.189  1.00 50.12           C  
ANISOU  210  C   SER A  49     7526   5068   6448   2229   2314    206
ATOM    211  O   SER A  49      11.456  37.256  42.381  1.00 47.48           O  
ANISOU  211  O   SER A  49     7138   4677   6224   2223   2145    216
ATOM    212  CB  SER A  49      12.380  35.619  44.945  1.00 43.79           C  
ANISOU  212  CB  SER A  49     7226   4294   5118   2048   2195    -26
ATOM    213  OG  SER A  49      13.479  36.389  44.493  1.00 45.59           O  
ANISOU  213  OG  SER A  49     7537   4410   5376   2013   1994   -110
ATOM    214  H   SER A  49      12.958  34.457  42.783  1.00 56.99           H  
ATOM    215  HA  SER A  49      10.531  34.789  44.295  1.00 54.70           H  
ATOM    216  HB2 SER A  49      11.900  36.156  45.765  1.00 52.55           H  
ATOM    217  HB3 SER A  49      12.751  34.683  45.365  1.00 52.55           H  
ATOM    218  HG  SER A  49      13.157  37.255  44.228  1.00 54.71           H  
ATOM    219  N   VAL A  50       9.537  36.954  43.568  1.00 54.91           N  
ANISOU  219  N   VAL A  50     8063   5639   7162   2365   2607    241
ATOM    220  CA  VAL A  50       8.800  38.131  43.117  1.00 54.79           C  
ANISOU  220  CA  VAL A  50     7900   5527   7391   2464   2707    287
ATOM    221  C   VAL A  50       8.371  38.884  44.385  1.00 58.46           C  
ANISOU  221  C   VAL A  50     8567   5880   7766   2510   2925    145
ATOM    222  O   VAL A  50       7.372  38.529  45.013  1.00 66.14           O  
ANISOU  222  O   VAL A  50     9504   6894   8733   2557   3140    196
ATOM    223  CB  VAL A  50       7.558  37.735  42.264  1.00 54.00           C  
ANISOU  223  CB  VAL A  50     7436   5540   7543   2505   2764    511
ATOM    224  CG1 VAL A  50       6.655  38.929  41.887  1.00 55.32           C  
ANISOU  224  CG1 VAL A  50     7443   5630   7946   2564   2809    575
ATOM    225  CG2 VAL A  50       7.983  36.995  40.983  1.00 54.66           C  
ANISOU  225  CG2 VAL A  50     7320   5763   7683   2452   2536    634
ATOM    226  H   VAL A  50       9.060  36.389  44.261  1.00 65.89           H  
ATOM    227  HA  VAL A  50       9.438  38.788  42.522  1.00 65.75           H  
ATOM    228  HB  VAL A  50       6.946  37.037  42.839  1.00 64.80           H  
ATOM    229 HG11 VAL A  50       5.846  38.614  41.227  1.00 66.38           H  
ATOM    230 HG12 VAL A  50       6.184  39.386  42.757  1.00 66.38           H  
ATOM    231 HG13 VAL A  50       7.221  39.702  41.368  1.00 66.38           H  
ATOM    232 HG21 VAL A  50       7.125  36.778  40.348  1.00 65.59           H  
ATOM    233 HG22 VAL A  50       8.684  37.589  40.395  1.00 65.59           H  
ATOM    234 HG23 VAL A  50       8.465  36.043  41.210  1.00 65.59           H  
ATOM    235  N   GLY A  51       9.204  39.857  44.784  1.00 55.05           N  
ANISOU  235  N   GLY A  51     8339   5306   7272   2494   2860    -31
ATOM    236  CA  GLY A  51       9.131  40.494  46.097  1.00 53.91           C  
ANISOU  236  CA  GLY A  51     8427   5062   6996   2525   3027   -210
ATOM    237  C   GLY A  51       9.785  39.590  47.154  1.00 53.49           C  
ANISOU  237  C   GLY A  51     8652   5078   6595   2461   3018   -337
ATOM    238  O   GLY A  51      10.521  38.654  46.831  1.00 51.28           O  
ANISOU  238  O   GLY A  51     8419   4878   6187   2380   2845   -319
ATOM    239  H   GLY A  51      10.013  40.073  44.221  1.00 66.06           H  
ATOM    240  HA2 GLY A  51       9.664  41.444  46.060  1.00 64.70           H  
ATOM    241  HA3 GLY A  51       8.096  40.712  46.368  1.00 64.70           H  
ATOM    242  N   PHE A  52       9.531  39.909  48.431  1.00 57.03           N  
ANISOU  242  N   PHE A  52     9276   5508   6884   2499   3200   -452
ATOM    243  CA  PHE A  52      10.117  39.222  49.585  1.00 59.22           C  
ANISOU  243  CA  PHE A  52     9827   5865   6808   2436   3178   -576
ATOM    244  C   PHE A  52       9.323  37.980  50.031  1.00 64.29           C  
ANISOU  244  C   PHE A  52    10408   6669   7349   2457   3338   -424
ATOM    245  O   PHE A  52       9.920  37.083  50.627  1.00 61.32           O  
ANISOU  245  O   PHE A  52    10186   6402   6711   2384   3270   -449
ATOM    246  CB  PHE A  52      10.241  40.220  50.756  1.00 60.93           C  
ANISOU  246  CB  PHE A  52    10288   5986   6876   2460   3252   -807
ATOM    247  CG  PHE A  52      11.181  41.385  50.496  1.00 62.04           C  
ANISOU  247  CG  PHE A  52    10517   5964   7090   2415   3070   -984
ATOM    248  CD1 PHE A  52      12.575  41.214  50.627  1.00 60.96           C  
ANISOU  248  CD1 PHE A  52    10567   5828   6767   2291   2813  -1112
ATOM    249  CD2 PHE A  52      10.688  42.596  49.963  1.00 65.39           C  
ANISOU  249  CD2 PHE A  52    10822   6232   7790   2491   3150  -1007
ATOM    250  CE1 PHE A  52      13.437  42.251  50.298  1.00 62.26           C  
ANISOU  250  CE1 PHE A  52    10792   5833   7033   2244   2640  -1262
ATOM    251  CE2 PHE A  52      11.566  43.622  49.640  1.00 65.00           C  
ANISOU  251  CE2 PHE A  52    10832   6024   7842   2449   2985  -1158
ATOM    252  CZ  PHE A  52      12.934  43.452  49.812  1.00 63.74           C  
ANISOU  252  CZ  PHE A  52    10852   5858   7508   2325   2729  -1287
ATOM    253  H   PHE A  52       8.923  40.687  48.640  1.00 68.43           H  
ATOM    254  HA  PHE A  52      11.123  38.884  49.329  1.00 71.06           H  
ATOM    255  HB2 PHE A  52       9.258  40.616  51.015  1.00 73.12           H  
ATOM    256  HB3 PHE A  52      10.597  39.699  51.647  1.00 73.12           H  
ATOM    257  HD1 PHE A  52      12.976  40.277  50.986  1.00 73.15           H  
ATOM    258  HD2 PHE A  52       9.627  42.731  49.809  1.00 78.46           H  
ATOM    259  HE1 PHE A  52      14.503  42.122  50.412  1.00 74.72           H  
ATOM    260  HE2 PHE A  52      11.184  44.552  49.246  1.00 78.00           H  
ATOM    261  HZ  PHE A  52      13.611  44.254  49.555  1.00 76.49           H  
ATOM    262  N   ASP A  53       8.007  37.966  49.762  1.00 73.04           N  
ANISOU  262  N   ASP A  53    11276   7795   8681   2548   3538   -252
ATOM    263  CA  ASP A  53       7.039  37.011  50.316  1.00 80.26           C  
ANISOU  263  CA  ASP A  53    12112   8840   9545   2576   3714    -98
ATOM    264  C   ASP A  53       6.485  36.015  49.280  1.00 79.35           C  
ANISOU  264  C   ASP A  53    11657   8808   9684   2571   3707    146
ATOM    265  O   ASP A  53       5.943  34.991  49.699  1.00 79.96           O  
ANISOU  265  O   ASP A  53    11607   8972   9803   2598   3862    301
ATOM    266  CB  ASP A  53       5.871  37.712  51.072  1.00 87.07           C  
ANISOU  266  CB  ASP A  53    13003   9654  10426   2690   3989   -105
ATOM    267  CG  ASP A  53       5.151  38.909  50.408  1.00 88.99           C  
ANISOU  267  CG  ASP A  53    13032   9780  10999   2774   4085    -35
ATOM    268  OD1 ASP A  53       5.386  39.198  49.213  1.00 87.79           O  
ANISOU  268  OD1 ASP A  53    12669   9611  11075   2746   3944     57
ATOM    269  OD2 ASP A  53       4.312  39.502  51.121  1.00 91.57           O1-
ANISOU  269  OD2 ASP A  53    13400  10039  11356   2871   4301    -62
ATOM    270  H   ASP A  53       7.595  38.738  49.254  1.00 87.65           H  
ATOM    271  HA  ASP A  53       7.549  36.395  51.059  1.00 96.31           H  
ATOM    272  HB2 ASP A  53       5.110  36.976  51.337  1.00104.48           H  
ATOM    273  HB3 ASP A  53       6.264  38.068  52.026  1.00104.48           H  
ATOM    274  N   GLN A  54       6.610  36.313  47.975  1.00 77.51           N  
ANISOU  274  N   GLN A  54    11266   8554   9629   2537   3518    184
ATOM    275  CA  GLN A  54       6.044  35.504  46.894  1.00 72.83           C  
ANISOU  275  CA  GLN A  54    10333   8054   9285   2528   3473    398
ATOM    276  C   GLN A  54       7.099  35.048  45.882  1.00 60.41           C  
ANISOU  276  C   GLN A  54     8719   6530   7705   2447   3207    397
ATOM    277  O   GLN A  54       8.161  35.656  45.760  1.00 57.67           O  
ANISOU  277  O   GLN A  54     8560   6108   7244   2412   3044    252
ATOM    278  CB  GLN A  54       4.903  36.277  46.199  1.00 74.13           C  
ANISOU  278  CB  GLN A  54    10234   8161   9771   2602   3537    516
ATOM    279  CG  GLN A  54       3.606  36.303  47.027  1.00 78.81           C  
ANISOU  279  CG  GLN A  54    10804   8715  10428   2690   3813    572
ATOM    280  CD  GLN A  54       2.410  36.745  46.183  1.00 80.55           C  
ANISOU  280  CD  GLN A  54    10657   8978  10969   2722   3872    807
ATOM    281  OE1 GLN A  54       2.327  37.897  45.767  1.00 82.30           O  
ANISOU  281  OE1 GLN A  54    10765   9121  11384   2786   3948    858
ATOM    282  NE2 GLN A  54       1.475  35.826  45.926  1.00 78.58           N  
ANISOU  282  NE2 GLN A  54    10213   8855  10788   2669   3828    953
ATOM    283  H   GLN A  54       7.072  37.167  47.698  1.00 93.01           H  
ATOM    284  HA  GLN A  54       5.623  34.582  47.302  1.00 87.39           H  
ATOM    285  HB2 GLN A  54       5.215  37.297  45.971  1.00 88.96           H  
ATOM    286  HB3 GLN A  54       4.686  35.812  45.235  1.00 88.96           H  
ATOM    287  HG2 GLN A  54       3.404  35.313  47.440  1.00 94.58           H  
ATOM    288  HG3 GLN A  54       3.715  36.976  47.878  1.00 94.58           H  
ATOM    289 HE21 GLN A  54       1.570  34.885  46.278  1.00 94.29           H  
ATOM    290 HE22 GLN A  54       0.668  36.069  45.371  1.00 94.29           H  
ATOM    291  N   TYR A  55       6.744  33.973  45.167  1.00 50.43           N  
ANISOU  291  N   TYR A  55     7192   5394   6573   2384   3119    563
ATOM    292  CA  TYR A  55       7.509  33.359  44.088  1.00 45.73           C  
ANISOU  292  CA  TYR A  55     6502   4884   5990   2228   2771    591
ATOM    293  C   TYR A  55       6.631  33.264  42.828  1.00 48.93           C  
ANISOU  293  C   TYR A  55     6531   5360   6700   2238   2686    762
ATOM    294  O   TYR A  55       5.423  33.500  42.883  1.00 50.31           O  
ANISOU  294  O   TYR A  55     6511   5522   7083   2353   2893    873
ATOM    295  CB  TYR A  55       8.003  31.964  44.551  1.00 44.59           C  
ANISOU  295  CB  TYR A  55     6438   4849   5656   2084   2670    598
ATOM    296  CG  TYR A  55       6.909  30.939  44.821  1.00 45.58           C  
ANISOU  296  CG  TYR A  55     6353   5064   5902   2084   2823    756
ATOM    297  CD1 TYR A  55       6.254  30.921  46.070  1.00 49.70           C  
ANISOU  297  CD1 TYR A  55     6981   5575   6328   2171   3126    774
ATOM    298  CD2 TYR A  55       6.511  30.032  43.815  1.00 44.44           C  
ANISOU  298  CD2 TYR A  55     5901   5014   5970   1999   2664    887
ATOM    299  CE1 TYR A  55       5.198  30.021  46.307  1.00 48.91           C  
ANISOU  299  CE1 TYR A  55     6670   5544   6368   2175   3276    941
ATOM    300  CE2 TYR A  55       5.448  29.139  44.048  1.00 45.76           C  
ANISOU  300  CE2 TYR A  55     5858   5244   6285   1990   2795   1031
ATOM    301  CZ  TYR A  55       4.791  29.133  45.294  1.00 47.72           C  
ANISOU  301  CZ  TYR A  55     6202   5469   6462   2078   3105   1069
ATOM    302  OH  TYR A  55       3.757  28.273  45.517  1.00 49.09           O  
ANISOU  302  OH  TYR A  55     6149   5693   6811   2073   3246   1234
ATOM    303  H   TYR A  55       5.837  33.559  45.328  1.00 60.51           H  
ATOM    304  HA  TYR A  55       8.369  33.982  43.847  1.00 54.88           H  
ATOM    305  HB2 TYR A  55       8.675  31.554  43.796  1.00 53.51           H  
ATOM    306  HB3 TYR A  55       8.615  32.067  45.447  1.00 53.51           H  
ATOM    307  HD1 TYR A  55       6.540  31.615  46.846  1.00 59.64           H  
ATOM    308  HD2 TYR A  55       7.002  30.037  42.852  1.00 53.33           H  
ATOM    309  HE1 TYR A  55       4.696  30.025  47.263  1.00 58.69           H  
ATOM    310  HE2 TYR A  55       5.130  28.462  43.269  1.00 54.91           H  
ATOM    311  HH  TYR A  55       3.263  28.475  46.316  1.00 58.91           H  
ATOM    312  N   LYS A  56       7.271  32.882  41.716  1.00 53.02           N  
ANISOU  312  N   LYS A  56     6948   5958   7240   2123   2381    784
ATOM    313  CA  LYS A  56       6.635  32.607  40.438  1.00 57.57           C  
ANISOU  313  CA  LYS A  56     7179   6632   8063   2119   2253    930
ATOM    314  C   LYS A  56       7.381  31.449  39.767  1.00 53.95           C  
ANISOU  314  C   LYS A  56     6650   6301   7549   1954   1963    938
ATOM    315  O   LYS A  56       8.582  31.567  39.520  1.00 56.34           O  
ANISOU  315  O   LYS A  56     7098   6600   7708   1879   1755    856
ATOM    316  CB  LYS A  56       6.621  33.897  39.585  1.00 59.59           C  
ANISOU  316  CB  LYS A  56     7355   6832   8454   2218   2196    951
ATOM    317  CG  LYS A  56       6.043  33.758  38.163  1.00 60.15           C  
ANISOU  317  CG  LYS A  56     7065   7028   8762   2233   2063   1113
ATOM    318  CD  LYS A  56       4.576  33.284  38.139  1.00 64.73           C  
ANISOU  318  CD  LYS A  56     7397   7632   9565   2316   2280   1251
ATOM    319  CE  LYS A  56       3.925  33.310  36.744  1.00 66.01           C  
ANISOU  319  CE  LYS A  56     7215   7927   9939   2302   2107   1400
ATOM    320  NZ  LYS A  56       4.536  32.343  35.813  1.00 66.77           N1+
ANISOU  320  NZ  LYS A  56     7197   8177   9995   2189   1809   1402
ATOM    321  H   LYS A  56       8.275  32.754  41.741  1.00 63.63           H  
ATOM    322  HA  LYS A  56       5.606  32.291  40.619  1.00 69.08           H  
ATOM    323  HB2 LYS A  56       6.056  34.663  40.116  1.00 71.51           H  
ATOM    324  HB3 LYS A  56       7.639  34.280  39.502  1.00 71.51           H  
ATOM    325  HG2 LYS A  56       6.112  34.728  37.670  1.00 72.18           H  
ATOM    326  HG3 LYS A  56       6.669  33.085  37.577  1.00 72.18           H  
ATOM    327  HD2 LYS A  56       4.505  32.274  38.544  1.00 77.67           H  
ATOM    328  HD3 LYS A  56       3.989  33.911  38.811  1.00 77.67           H  
ATOM    329  HE2 LYS A  56       2.866  33.069  36.834  1.00 79.21           H  
ATOM    330  HE3 LYS A  56       3.987  34.311  36.314  1.00 79.21           H  
ATOM    331  HZ1 LYS A  56       4.477  31.411  36.200  1.00 80.12           H  
ATOM    332  HZ2 LYS A  56       4.053  32.371  34.927  1.00 80.12           H  
ATOM    333  HZ3 LYS A  56       5.508  32.579  35.672  1.00 80.12           H  
ATOM    334  N   CYS A  57       6.643  30.368  39.470  1.00 46.63           N  
ANISOU  334  N   CYS A  57     5493   5474   6751   1897   1955   1037
ATOM    335  CA  CYS A  57       7.152  29.216  38.732  1.00 39.44           C  
ANISOU  335  CA  CYS A  57     4492   4674   5820   1744   1693   1037
ATOM    336  C   CYS A  57       6.915  29.421  37.234  1.00 42.43           C  
ANISOU  336  C   CYS A  57     4627   5152   6342   1747   1468   1093
ATOM    337  O   CYS A  57       5.766  29.578  36.817  1.00 46.65           O  
ANISOU  337  O   CYS A  57     4905   5728   7092   1827   1524   1203
ATOM    338  CB  CYS A  57       6.457  27.932  39.209  1.00 39.69           C  
ANISOU  338  CB  CYS A  57     4383   4753   5944   1672   1778   1106
ATOM    339  SG  CYS A  57       6.703  27.530  40.953  1.00 42.42           S  
ANISOU  339  SG  CYS A  57     5021   5028   6070   1648   1997   1058
ATOM    340  H   CYS A  57       5.666  30.337  39.722  1.00 55.96           H  
ATOM    341  HA  CYS A  57       8.221  29.105  38.916  1.00 47.33           H  
ATOM    342  HB2 CYS A  57       5.386  27.977  39.008  1.00 47.63           H  
ATOM    343  HB3 CYS A  57       6.842  27.087  38.643  1.00 47.63           H  
ATOM    344  N   ASP A  58       8.009  29.398  36.460  1.00 41.38           N  
ANISOU  344  N   ASP A  58     4575   5064   6084   1666   1217   1029
ATOM    345  CA  ASP A  58       7.987  29.454  35.003  1.00 42.28           C  
ANISOU  345  CA  ASP A  58     4488   5298   6280   1668    985   1075
ATOM    346  C   ASP A  58       7.797  28.024  34.465  1.00 43.03           C  
ANISOU  346  C   ASP A  58     4411   5516   6424   1536    812   1072
ATOM    347  O   ASP A  58       8.705  27.203  34.602  1.00 44.85           O  
ANISOU  347  O   ASP A  58     4772   5752   6516   1418    685    991
ATOM    348  CB  ASP A  58       9.273  30.127  34.462  1.00 42.26           C  
ANISOU  348  CB  ASP A  58     4665   5270   6120   1671    827   1016
ATOM    349  CG  ASP A  58       9.365  30.317  32.938  1.00 39.00           C  
ANISOU  349  CG  ASP A  58     4056   4988   5772   1708    616   1084
ATOM    350  OD1 ASP A  58       8.302  30.374  32.279  1.00 37.96           O  
ANISOU  350  OD1 ASP A  58     3652   4984   5788   1716    561   1159
ATOM    351  OD2 ASP A  58      10.503  30.540  32.471  1.00 34.94           O1-
ANISOU  351  OD2 ASP A  58     3656   4457   5161   1732    503   1069
ATOM    352  H   ASP A  58       8.919  29.286  36.888  1.00 49.66           H  
ATOM    353  HA  ASP A  58       7.136  30.066  34.693  1.00 50.74           H  
ATOM    354  HB2 ASP A  58       9.371  31.111  34.922  1.00 50.71           H  
ATOM    355  HB3 ASP A  58      10.143  29.571  34.807  1.00 50.71           H  
ATOM    356  N   CYS A  59       6.614  27.763  33.884  1.00 43.30           N  
ANISOU  356  N   CYS A  59     4145   5638   6669   1556    807   1161
ATOM    357  CA  CYS A  59       6.198  26.442  33.403  1.00 42.34           C  
ANISOU  357  CA  CYS A  59     3835   5611   6642   1429    662   1148
ATOM    358  C   CYS A  59       6.418  26.249  31.889  1.00 38.71           C  
ANISOU  358  C   CYS A  59     3234   5308   6167   1393    360   1121
ATOM    359  O   CYS A  59       5.850  25.310  31.328  1.00 42.15           O  
ANISOU  359  O   CYS A  59     3481   5834   6699   1297    213   1095
ATOM    360  CB  CYS A  59       4.723  26.184  33.789  1.00 47.59           C  
ANISOU  360  CB  CYS A  59     4233   6282   7566   1456    812   1256
ATOM    361  SG  CYS A  59       4.260  26.489  35.517  1.00 52.19           S  
ANISOU  361  SG  CYS A  59     4957   6703   8170   1508   1191   1303
ATOM    362  H   CYS A  59       5.926  28.499  33.809  1.00 51.96           H  
ATOM    363  HA  CYS A  59       6.798  25.675  33.894  1.00 50.81           H  
ATOM    364  HB2 CYS A  59       4.057  26.782  33.165  1.00 57.11           H  
ATOM    365  HB3 CYS A  59       4.479  25.142  33.586  1.00 57.11           H  
ATOM    366  N   THR A  60       7.233  27.110  31.251  1.00 35.84           N  
ANISOU  366  N   THR A  60     2960   4975   5684   1476    272   1126
ATOM    367  CA  THR A  60       7.558  27.067  29.821  1.00 34.57           C  
ANISOU  367  CA  THR A  60     2678   4980   5476   1475      4   1120
ATOM    368  C   THR A  60       8.233  25.738  29.416  1.00 33.59           C  
ANISOU  368  C   THR A  60     2569   4922   5273   1322   -197    998
ATOM    369  O   THR A  60       9.330  25.439  29.891  1.00 32.50           O  
ANISOU  369  O   THR A  60     2661   4698   4991   1245   -198    914
ATOM    370  CB  THR A  60       8.488  28.247  29.418  1.00 33.40           C  
ANISOU  370  CB  THR A  60     2694   4818   5179   1572    -38   1140
ATOM    371  OG1 THR A  60       7.768  29.457  29.539  1.00 34.50           O  
ANISOU  371  OG1 THR A  60     2797   4888   5423   1719    143   1250
ATOM    372  CG2 THR A  60       9.061  28.212  27.989  1.00 34.45           C  
ANISOU  372  CG2 THR A  60     2731   5129   5229   1569   -298   1132
ATOM    373  H   THR A  60       7.669  27.855  31.777  1.00 43.01           H  
ATOM    374  HA  THR A  60       6.619  27.166  29.271  1.00 41.48           H  
ATOM    375  HB  THR A  60       9.322  28.303  30.120  1.00 40.08           H  
ATOM    376  HG1 THR A  60       7.770  29.725  30.466  1.00 41.40           H  
ATOM    377 HG21 THR A  60       9.594  29.135  27.761  1.00 41.34           H  
ATOM    378 HG22 THR A  60       9.773  27.398  27.857  1.00 41.34           H  
ATOM    379 HG23 THR A  60       8.269  28.096  27.249  1.00 41.34           H  
ATOM    380  N   ARG A  61       7.539  24.980  28.547  1.00 36.09           N  
ANISOU  380  N   ARG A  61     2631   5388   5693   1281   -369    988
ATOM    381  CA  ARG A  61       7.946  23.692  27.966  1.00 37.01           C  
ANISOU  381  CA  ARG A  61     2727   5575   5761   1143   -578    855
ATOM    382  C   ARG A  61       8.140  22.548  28.987  1.00 39.81           C  
ANISOU  382  C   ARG A  61     3198   5784   6146   1005   -479    777
ATOM    383  O   ARG A  61       8.805  21.563  28.665  1.00 43.32           O  
ANISOU  383  O   ARG A  61     3743   6223   6495    903   -601    666
ATOM    384  CB  ARG A  61       9.158  23.863  27.016  1.00 33.64           C  
ANISOU  384  CB  ARG A  61     2452   5225   5103   1168   -752    801
ATOM    385  CG  ARG A  61       8.900  24.837  25.847  1.00 36.71           C  
ANISOU  385  CG  ARG A  61     2752   5754   5440   1252   -882    828
ATOM    386  CD  ARG A  61      10.110  25.028  24.914  1.00 37.06           C  
ANISOU  386  CD  ARG A  61     3006   5805   5269   1222  -1021    736
ATOM    387  NE  ARG A  61      11.188  25.820  25.537  1.00 40.26           N  
ANISOU  387  NE  ARG A  61     3641   6093   5565   1277   -907    792
ATOM    388  CZ  ARG A  61      11.355  27.156  25.481  1.00 38.68           C  
ANISOU  388  CZ  ARG A  61     3491   5830   5375   1369   -791    884
ATOM    389  NH1 ARG A  61      12.379  27.706  26.145  1.00 36.68           N  
ANISOU  389  NH1 ARG A  61     3444   5453   5037   1397   -707    909
ATOM    390  NH2 ARG A  61      10.531  27.954  24.783  1.00 38.67           N1+
ANISOU  390  NH2 ARG A  61     3331   5883   5479   1424   -763    946
ATOM    391  H   ARG A  61       6.637  25.316  28.240  1.00 43.31           H  
ATOM    392  HA  ARG A  61       7.101  23.374  27.355  1.00 44.41           H  
ATOM    393  HB2 ARG A  61      10.034  24.175  27.586  1.00 40.37           H  
ATOM    394  HB3 ARG A  61       9.417  22.897  26.579  1.00 40.37           H  
ATOM    395  HG2 ARG A  61       8.016  24.561  25.271  1.00 44.05           H  
ATOM    396  HG3 ARG A  61       8.664  25.805  26.288  1.00 44.05           H  
ATOM    397  HD2 ARG A  61      10.569  24.052  24.753  1.00 44.47           H  
ATOM    398  HD3 ARG A  61       9.819  25.377  23.923  1.00 44.47           H  
ATOM    399  HE  ARG A  61      11.834  25.288  26.102  1.00 48.32           H  
ATOM    400 HH11 ARG A  61      13.012  27.128  26.679  1.00 44.01           H  
ATOM    401 HH12 ARG A  61      12.526  28.705  26.124  1.00 44.01           H  
ATOM    402 HH21 ARG A  61       9.754  27.556  24.277  1.00 46.40           H  
ATOM    403 HH22 ARG A  61      10.676  28.953  24.761  1.00 46.40           H  
ATOM    404  N   THR A  62       7.522  22.662  30.175  1.00 39.56           N  
ANISOU  404  N   THR A  62     3142   5635   6253   1010   -248    848
ATOM    405  CA  THR A  62       7.489  21.602  31.187  1.00 39.66           C  
ANISOU  405  CA  THR A  62     3236   5520   6312    894   -131    811
ATOM    406  C   THR A  62       6.465  20.493  30.854  1.00 44.97           C  
ANISOU  406  C   THR A  62     3631   6218   7238    791   -187    797
ATOM    407  O   THR A  62       6.668  19.358  31.286  1.00 47.87           O  
ANISOU  407  O   THR A  62     4020   6501   7667    670   -162    748
ATOM    408  CB  THR A  62       7.136  22.163  32.592  1.00 39.85           C  
ANISOU  408  CB  THR A  62     3400   5407   6333    961    169    900
ATOM    409  OG1 THR A  62       5.841  22.733  32.652  1.00 44.60           O  
ANISOU  409  OG1 THR A  62     3789   6023   7135   1051    304   1014
ATOM    410  CG2 THR A  62       8.164  23.179  33.111  1.00 38.16           C  
ANISOU  410  CG2 THR A  62     3469   5144   5887   1047    218    891
ATOM    411  H   THR A  62       6.999  23.501  30.385  1.00 47.47           H  
ATOM    412  HA  THR A  62       8.477  21.140  31.245  1.00 47.59           H  
ATOM    413  HB  THR A  62       7.108  21.332  33.294  1.00 47.82           H  
ATOM    414  HG1 THR A  62       5.848  23.577  32.187  1.00 53.52           H  
ATOM    415 HG21 THR A  62       7.903  23.520  34.113  1.00 45.80           H  
ATOM    416 HG22 THR A  62       9.155  22.730  33.167  1.00 45.80           H  
ATOM    417 HG23 THR A  62       8.239  24.054  32.466  1.00 45.80           H  
ATOM    418  N   GLY A  63       5.401  20.831  30.102  1.00 44.74           N  
ANISOU  418  N   GLY A  63     3330   6299   7372    837   -267    847
ATOM    419  CA  GLY A  63       4.257  19.951  29.852  1.00 49.60           C  
ANISOU  419  CA  GLY A  63     3649   6932   8264    742   -327    843
ATOM    420  C   GLY A  63       3.190  20.085  30.955  1.00 52.44           C  
ANISOU  420  C   GLY A  63     3875   7197   8853    790    -62    998
ATOM    421  O   GLY A  63       2.250  19.292  30.982  1.00 54.07           O  
ANISOU  421  O   GLY A  63     3807   7400   9337    724    -77   1033
ATOM    422  H   GLY A  63       5.324  21.779  29.762  1.00 53.69           H  
ATOM    423  HA2 GLY A  63       3.812  20.221  28.895  1.00 59.52           H  
ATOM    424  HA3 GLY A  63       4.574  18.910  29.771  1.00 59.52           H  
ATOM    425  N   PHE A  64       3.338  21.062  31.864  1.00 48.27           N  
ANISOU  425  N   PHE A  64     3538   6587   8214    908    184   1089
ATOM    426  CA  PHE A  64       2.448  21.341  32.986  1.00 46.39           C  
ANISOU  426  CA  PHE A  64     3223   6252   8151    979    481   1238
ATOM    427  C   PHE A  64       2.148  22.850  33.048  1.00 46.76           C  
ANISOU  427  C   PHE A  64     3296   6314   8156   1158    618   1340
ATOM    428  O   PHE A  64       2.764  23.643  32.334  1.00 49.84           O  
ANISOU  428  O   PHE A  64     3795   6772   8369   1222    497   1301
ATOM    429  CB  PHE A  64       3.112  20.879  34.305  1.00 44.78           C  
ANISOU  429  CB  PHE A  64     3256   5904   7853    947    706   1240
ATOM    430  CG  PHE A  64       3.396  19.394  34.460  1.00 43.72           C  
ANISOU  430  CG  PHE A  64     3089   5728   7794    779    616   1169
ATOM    431  CD1 PHE A  64       4.530  18.820  33.854  1.00 41.07           C  
ANISOU  431  CD1 PHE A  64     2902   5421   7284    684    399   1022
ATOM    432  CD2 PHE A  64       2.480  18.551  35.122  1.00 48.24           C  
ANISOU  432  CD2 PHE A  64     3478   6221   8631    724    765   1262
ATOM    433  CE1 PHE A  64       4.749  17.451  33.931  1.00 39.87           C  
ANISOU  433  CE1 PHE A  64     2715   5212   7223    534    330    958
ATOM    434  CE2 PHE A  64       2.725  17.187  35.210  1.00 47.50           C  
ANISOU  434  CE2 PHE A  64     3340   6068   8639    571    693   1205
ATOM    435  CZ  PHE A  64       3.854  16.639  34.615  1.00 41.71           C  
ANISOU  435  CZ  PHE A  64     2758   5357   7732    475    476   1048
ATOM    436  H   PHE A  64       4.134  21.682  31.790  1.00 57.92           H  
ATOM    437  HA  PHE A  64       1.498  20.822  32.853  1.00 55.67           H  
ATOM    438  HB2 PHE A  64       4.051  21.417  34.449  1.00 53.73           H  
ATOM    439  HB3 PHE A  64       2.469  21.165  35.137  1.00 53.73           H  
ATOM    440  HD1 PHE A  64       5.235  19.450  33.337  1.00 49.29           H  
ATOM    441  HD2 PHE A  64       1.596  18.964  35.579  1.00 57.89           H  
ATOM    442  HE1 PHE A  64       5.624  17.020  33.468  1.00 47.85           H  
ATOM    443  HE2 PHE A  64       2.031  16.550  35.738  1.00 57.00           H  
ATOM    444  HZ  PHE A  64       4.038  15.578  34.685  1.00 50.05           H  
ATOM    445  N   TYR A  65       1.207  23.214  33.929  1.00 46.58           N  
ANISOU  445  N   TYR A  65     3166   6219   8313   1244    883   1482
ATOM    446  CA  TYR A  65       0.782  24.586  34.198  1.00 50.52           C  
ANISOU  446  CA  TYR A  65     3707   6692   8797   1421   1073   1582
ATOM    447  C   TYR A  65       0.263  24.713  35.643  1.00 55.28           C  
ANISOU  447  C   TYR A  65     4398   7152   9452   1498   1442   1673
ATOM    448  O   TYR A  65       0.270  23.736  36.397  1.00 57.24           O  
ANISOU  448  O   TYR A  65     4641   7342   9764   1415   1539   1685
ATOM    449  CB  TYR A  65      -0.232  25.047  33.120  1.00 54.97           C  
ANISOU  449  CB  TYR A  65     3986   7361   9541   1463    959   1671
ATOM    450  CG  TYR A  65      -1.526  24.252  33.028  1.00 57.59           C  
ANISOU  450  CG  TYR A  65     4055   7696  10130   1362    936   1730
ATOM    451  CD1 TYR A  65      -1.587  23.105  32.209  1.00 58.20           C  
ANISOU  451  CD1 TYR A  65     3969   7857  10287   1207    664   1639
ATOM    452  CD2 TYR A  65      -2.673  24.660  33.741  1.00 60.33           C  
ANISOU  452  CD2 TYR A  65     4328   7953  10641   1423   1181   1870
ATOM    453  CE1 TYR A  65      -2.781  22.368  32.107  1.00 61.91           C  
ANISOU  453  CE1 TYR A  65     4206   8314  11003   1112    634   1682
ATOM    454  CE2 TYR A  65      -3.870  23.925  33.636  1.00 62.69           C  
ANISOU  454  CE2 TYR A  65     4388   8245  11188   1335   1156   1938
ATOM    455  CZ  TYR A  65      -3.925  22.779  32.818  1.00 63.55           C  
ANISOU  455  CZ  TYR A  65     4334   8431  11382   1178    879   1842
ATOM    456  OH  TYR A  65      -5.082  22.063  32.722  1.00 61.90           O  
ANISOU  456  OH  TYR A  65     3891   8199  11431   1086    845   1900
ATOM    457  H   TYR A  65       0.722  22.500  34.458  1.00 55.89           H  
ATOM    458  HA  TYR A  65       1.660  25.232  34.138  1.00 60.63           H  
ATOM    459  HB2 TYR A  65      -0.487  26.096  33.278  1.00 65.97           H  
ATOM    460  HB3 TYR A  65       0.248  25.023  32.141  1.00 65.97           H  
ATOM    461  HD1 TYR A  65      -0.713  22.787  31.661  1.00 69.84           H  
ATOM    462  HD2 TYR A  65      -2.640  25.537  34.370  1.00 72.39           H  
ATOM    463  HE1 TYR A  65      -2.815  21.489  31.482  1.00 74.29           H  
ATOM    464  HE2 TYR A  65      -4.745  24.239  34.186  1.00 75.23           H  
ATOM    465  HH  TYR A  65      -4.998  21.289  32.160  1.00 74.29           H  
ATOM    466  N   GLY A  66      -0.153  25.936  36.005  1.00 57.74           N  
ANISOU  466  N   GLY A  66     4795   7409   9736   1662   1656   1739
ATOM    467  CA  GLY A  66      -0.608  26.297  37.347  1.00 59.85           C  
ANISOU  467  CA  GLY A  66     5172   7549  10019   1762   2024   1813
ATOM    468  C   GLY A  66       0.522  26.994  38.119  1.00 60.93           C  
ANISOU  468  C   GLY A  66     5713   7597   9842   1822   2152   1699
ATOM    469  O   GLY A  66       1.598  27.256  37.578  1.00 62.81           O  
ANISOU  469  O   GLY A  66     6138   7859   9867   1773   1950   1572
ATOM    470  H   GLY A  66      -0.106  26.688  35.332  1.00 69.29           H  
ATOM    471  HA2 GLY A  66      -1.452  26.981  37.255  1.00 71.82           H  
ATOM    472  HA3 GLY A  66      -0.960  25.427  37.903  1.00 71.82           H  
ATOM    473  N   GLU A  67       0.249  27.304  39.399  1.00 61.40           N  
ANISOU  473  N   GLU A  67     5900   7553   9875   1931   2488   1746
ATOM    474  CA  GLU A  67       1.146  28.009  40.326  1.00 62.10           C  
ANISOU  474  CA  GLU A  67     6372   7553   9673   2001   2631   1628
ATOM    475  C   GLU A  67       2.499  27.313  40.563  1.00 59.40           C  
ANISOU  475  C   GLU A  67     6289   7224   9055   1862   2458   1486
ATOM    476  O   GLU A  67       3.496  28.006  40.753  1.00 59.50           O  
ANISOU  476  O   GLU A  67     6581   7196   8830   1876   2405   1359
ATOM    477  CB  GLU A  67       0.393  28.246  41.658  1.00 66.65           C  
ANISOU  477  CB  GLU A  67     7034   8037  10252   2126   3023   1698
ATOM    478  CG  GLU A  67       1.209  28.952  42.774  1.00 67.71           C  
ANISOU  478  CG  GLU A  67     7574   8084  10067   2201   3179   1556
ATOM    479  CD  GLU A  67       0.447  29.215  44.084  1.00 72.99           C  
ANISOU  479  CD  GLU A  67     8374   8682  10678   2280   3498   1604
ATOM    480  OE1 GLU A  67      -0.596  28.566  44.320  1.00 77.52           O  
ANISOU  480  OE1 GLU A  67     8823   9283  11347   2235   3590   1724
ATOM    481  OE2 GLU A  67       0.939  30.073  44.851  1.00 72.71           O1-
ANISOU  481  OE2 GLU A  67     8568   8557  10501   2377   3637   1521
ATOM    482  H   GLU A  67      -0.656  27.064  39.777  1.00 73.68           H  
ATOM    483  HA  GLU A  67       1.361  28.983  39.884  1.00 74.53           H  
ATOM    484  HB2 GLU A  67      -0.496  28.844  41.450  1.00 79.98           H  
ATOM    485  HB3 GLU A  67       0.027  27.286  42.027  1.00 79.98           H  
ATOM    486  HG2 GLU A  67       2.077  28.351  43.047  1.00 81.25           H  
ATOM    487  HG3 GLU A  67       1.596  29.897  42.391  1.00 81.25           H  
ATOM    488  N   ASN A  68       2.487  25.970  40.564  1.00 57.50           N  
ANISOU  488  N   ASN A  68     5944   7030   8873   1727   2373   1516
ATOM    489  CA  ASN A  68       3.621  25.110  40.916  1.00 50.43           C  
ANISOU  489  CA  ASN A  68     5273   6140   7748   1598   2247   1413
ATOM    490  C   ASN A  68       4.054  24.207  39.749  1.00 50.62           C  
ANISOU  490  C   ASN A  68     5131   6243   7858   1435   1929   1379
ATOM    491  O   ASN A  68       4.908  23.351  39.967  1.00 47.92           O  
ANISOU  491  O   ASN A  68     4905   5902   7400   1315   1835   1326
ATOM    492  CB  ASN A  68       3.243  24.264  42.157  1.00 51.82           C  
ANISOU  492  CB  ASN A  68     5537   6276   7875   1600   2501   1480
ATOM    493  CG  ASN A  68       2.962  25.119  43.395  1.00 57.05           C  
ANISOU  493  CG  ASN A  68     6400   6870   8405   1768   2823   1489
ATOM    494  OD1 ASN A  68       1.821  25.223  43.837  1.00 57.74           O  
ANISOU  494  OD1 ASN A  68     6730   6919   8291   1834   2815   1370
ATOM    495  ND2 ASN A  68       4.001  25.749  43.942  1.00 60.48           N  
ANISOU  495  ND2 ASN A  68     6733   7283   8962   1843   3113   1629
ATOM    496  H   ASN A  68       1.612  25.496  40.399  1.00 69.00           H  
ATOM    497  HA  ASN A  68       4.489  25.718  41.167  1.00 60.52           H  
ATOM    498  HB2 ASN A  68       2.370  23.646  41.940  1.00 62.18           H  
ATOM    499  HB3 ASN A  68       4.044  23.570  42.412  1.00 62.18           H  
ATOM    500 HD21 ASN A  68       3.860  26.379  44.722  1.00 72.57           H  
ATOM    501 HD22 ASN A  68       4.930  25.624  43.567  1.00 72.57           H  
ATOM    502  N   CYS A  69       3.469  24.389  38.548  1.00 49.94           N  
ANISOU  502  N   CYS A  69     4775   6226   7973   1436   1768   1411
ATOM    503  CA  CYS A  69       3.700  23.580  37.340  1.00 47.92           C  
ANISOU  503  CA  CYS A  69     4361   6059   7787   1297   1453   1355
ATOM    504  C   CYS A  69       3.404  22.085  37.592  1.00 47.33           C  
ANISOU  504  C   CYS A  69     4143   5970   7869   1164   1450   1387
ATOM    505  O   CYS A  69       4.226  21.226  37.271  1.00 45.22           O  
ANISOU  505  O   CYS A  69     3903   5727   7552   1030   1244   1296
ATOM    506  CB  CYS A  69       5.121  23.811  36.773  1.00 46.52           C  
ANISOU  506  CB  CYS A  69     4436   5900   7339   1240   1241   1215
ATOM    507  SG  CYS A  69       5.678  25.528  36.617  1.00 46.44           S  
ANISOU  507  SG  CYS A  69     4604   5880   7161   1383   1230   1177
ATOM    508  H   CYS A  69       2.804  25.143  38.445  1.00 59.92           H  
ATOM    509  HA  CYS A  69       2.985  23.919  36.592  1.00 57.50           H  
ATOM    510  HB2 CYS A  69       5.854  23.325  37.411  1.00 55.82           H  
ATOM    511  HB3 CYS A  69       5.207  23.341  35.792  1.00 55.82           H  
ATOM    512  N   SER A  70       2.247  21.823  38.220  1.00 46.91           N  
ANISOU  512  N   SER A  70     3928   5870   8026   1207   1689   1523
ATOM    513  CA  SER A  70       1.854  20.516  38.746  1.00 45.53           C  
ANISOU  513  CA  SER A  70     3604   5657   8036   1093   1731   1583
ATOM    514  C   SER A  70       0.577  19.955  38.096  1.00 51.12           C  
ANISOU  514  C   SER A  70     3902   6393   9127   1051   1661   1671
ATOM    515  O   SER A  70       0.325  18.762  38.258  1.00 51.20           O  
ANISOU  515  O   SER A  70     3739   6369   9347    933   1631   1702
ATOM    516  CB  SER A  70       1.734  20.635  40.281  1.00 46.73           C  
ANISOU  516  CB  SER A  70     3900   5726   8128   1168   2079   1693
ATOM    517  OG  SER A  70       0.650  21.459  40.668  1.00 49.71           O  
ANISOU  517  OG  SER A  70     4243   6082   8562   1337   2331   1796
ATOM    518  H   SER A  70       1.634  22.588  38.460  1.00 56.29           H  
ATOM    519  HA  SER A  70       2.639  19.786  38.542  1.00 54.63           H  
ATOM    520  HB2 SER A  70       1.591  19.649  40.724  1.00 56.07           H  
ATOM    521  HB3 SER A  70       2.656  21.036  40.706  1.00 56.07           H  
ATOM    522  HG  SER A  70       0.605  21.478  41.628  1.00 59.65           H  
ATOM    523  N   THR A  71      -0.185  20.788  37.364  1.00 52.87           N  
ANISOU  523  N   THR A  71     3955   6673   9459   1146   1630   1718
ATOM    524  CA  THR A  71      -1.393  20.374  36.648  1.00 54.85           C  
ANISOU  524  CA  THR A  71     3805   6972  10064   1100   1512   1794
ATOM    525  C   THR A  71      -1.009  20.026  35.190  1.00 55.24           C  
ANISOU  525  C   THR A  71     3766   7133  10088    977   1114   1638
ATOM    526  O   THR A  71      -0.576  20.928  34.473  1.00 57.90           O  
ANISOU  526  O   THR A  71     4218   7557  10223   1030    962   1559
ATOM    527  CB  THR A  71      -2.434  21.525  36.605  1.00 56.86           C  
ANISOU  527  CB  THR A  71     3969   7238  10397   1229   1616   1905
ATOM    528  OG1 THR A  71      -2.751  21.912  37.928  1.00 56.86           O  
ANISOU  528  OG1 THR A  71     4104   7128  10372   1346   1983   2024
ATOM    529  CG2 THR A  71      -3.757  21.141  35.918  1.00 59.68           C  
ANISOU  529  CG2 THR A  71     4028   7628  11021   1132   1442   1947
ATOM    530  H   THR A  71       0.095  21.752  37.243  1.00 63.44           H  
ATOM    531  HA  THR A  71      -1.855  19.540  37.173  1.00 65.82           H  
ATOM    532  HB  THR A  71      -2.020  22.401  36.102  1.00 68.23           H  
ATOM    533  HG1 THR A  71      -1.946  22.208  38.360  1.00 68.23           H  
ATOM    534 HG21 THR A  71      -4.464  21.970  35.941  1.00 71.62           H  
ATOM    535 HG22 THR A  71      -3.612  20.870  34.873  1.00 71.62           H  
ATOM    536 HG23 THR A  71      -4.227  20.292  36.414  1.00 71.62           H  
ATOM    537  N   PRO A  72      -1.102  18.738  34.782  1.00 52.22           N  
ANISOU  537  N   PRO A  72     3181   6745   9915    818    950   1592
ATOM    538  CA  PRO A  72      -0.618  18.297  33.462  1.00 50.49           C  
ANISOU  538  CA  PRO A  72     2909   6634   9643    703    576   1415
ATOM    539  C   PRO A  72      -1.507  18.750  32.293  1.00 54.01           C  
ANISOU  539  C   PRO A  72     3157   7207  10157    706    356   1396
ATOM    540  O   PRO A  72      -2.734  18.727  32.403  1.00 55.43           O  
ANISOU  540  O   PRO A  72     3173   7358  10529    712    433   1498
ATOM    541  CB  PRO A  72      -0.596  16.764  33.583  1.00 49.44           C  
ANISOU  541  CB  PRO A  72     2665   6414   9705    529    514   1357
ATOM    542  CG  PRO A  72      -1.694  16.445  34.582  1.00 51.79           C  
ANISOU  542  CG  PRO A  72     2843   6596  10238    541    766   1524
ATOM    543  CD  PRO A  72      -1.613  17.608  35.563  1.00 51.57           C  
ANISOU  543  CD  PRO A  72     2967   6544  10083    729   1088   1674
ATOM    544  HA  PRO A  72       0.397  18.658  33.288  1.00 60.59           H  
ATOM    545  HB2 PRO A  72      -0.726  16.245  32.633  1.00 59.32           H  
ATOM    546  HB3 PRO A  72       0.365  16.445  33.984  1.00 59.32           H  
ATOM    547  HG2 PRO A  72      -2.662  16.468  34.080  1.00 62.15           H  
ATOM    548  HG3 PRO A  72      -1.583  15.469  35.055  1.00 62.15           H  
ATOM    549  HD2 PRO A  72      -2.589  17.804  36.007  1.00 61.88           H  
ATOM    550  HD3 PRO A  72      -0.905  17.378  36.360  1.00 61.88           H  
ATOM    551  N   GLU A  73      -0.850  19.086  31.172  1.00 54.17           N  
ANISOU  551  N   GLU A  73     3225   7370   9988    703     85   1267
ATOM    552  CA  GLU A  73      -1.461  19.210  29.844  1.00 57.83           C  
ANISOU  552  CA  GLU A  73     3535   7982  10454    682   -165   1209
ATOM    553  C   GLU A  73      -1.971  17.845  29.342  1.00 66.36           C  
ANISOU  553  C   GLU A  73     4447   9056  11710    503   -354   1089
ATOM    554  O   GLU A  73      -1.527  16.809  29.836  1.00 62.98           O  
ANISOU  554  O   GLU A  73     4042   8502  11385    400   -300   1047
ATOM    555  CB  GLU A  73      -0.427  19.814  28.875  1.00 54.28           C  
ANISOU  555  CB  GLU A  73     3215   7695   9715    738   -382   1105
ATOM    556  CG  GLU A  73      -0.001  21.250  29.267  1.00 54.60           C  
ANISOU  556  CG  GLU A  73     3400   7741   9605    918   -215   1227
ATOM    557  CD  GLU A  73       1.064  21.902  28.371  1.00 56.99           C  
ANISOU  557  CD  GLU A  73     3890   8150   9614    971   -379   1138
ATOM    558  OE1 GLU A  73       1.564  21.239  27.434  1.00 55.35           O  
ANISOU  558  OE1 GLU A  73     3747   7981   9303    877   -568    993
ATOM    559  OE2 GLU A  73       1.375  23.080  28.654  1.00 58.57           O1-
ANISOU  559  OE2 GLU A  73     4182   8380   9691   1106   -311   1215
ATOM    560  H   GLU A  73       0.162  19.106  31.182  1.00 65.00           H  
ATOM    561  HA  GLU A  73      -2.317  19.882  29.914  1.00 69.39           H  
ATOM    562  HB2 GLU A  73       0.451  19.166  28.839  1.00 65.14           H  
ATOM    563  HB3 GLU A  73      -0.835  19.824  27.863  1.00 65.14           H  
ATOM    564  HG2 GLU A  73      -0.882  21.893  29.275  1.00 65.52           H  
ATOM    565  HG3 GLU A  73       0.390  21.256  30.284  1.00 65.52           H  
ATOM    566  N   PHE A  74      -2.916  17.853  28.388  1.00 66.23           N  
ANISOU  566  N   PHE A  74     5453   9245  10466    877   -699    303
ATOM    567  CA  PHE A  74      -3.648  16.648  27.980  1.00 73.51           C  
ANISOU  567  CA  PHE A  74     6140  10295  11495    747   -843    259
ATOM    568  C   PHE A  74      -2.767  15.546  27.352  1.00 69.98           C  
ANISOU  568  C   PHE A  74     5815   9876  10897    544   -949    121
ATOM    569  O   PHE A  74      -3.021  14.370  27.609  1.00 74.16           O  
ANISOU  569  O   PHE A  74     6249  10423  11503    407   -941     39
ATOM    570  CB  PHE A  74      -4.835  17.041  27.078  1.00 79.80           C  
ANISOU  570  CB  PHE A  74     6718  11229  12373    824  -1061    363
ATOM    571  CG  PHE A  74      -5.863  15.939  26.889  1.00 82.24           C  
ANISOU  571  CG  PHE A  74     6841  11660  12745    709  -1112    327
ATOM    572  CD1 PHE A  74      -6.802  15.681  27.910  1.00 84.24           C  
ANISOU  572  CD1 PHE A  74     6945  11917  13145    778   -959    369
ATOM    573  CD2 PHE A  74      -5.785  15.054  25.792  1.00 82.46           C  
ANISOU  573  CD2 PHE A  74     6869  11795  12667    522  -1296    240
ATOM    574  CE1 PHE A  74      -7.672  14.605  27.802  1.00 86.75           C  
ANISOU  574  CE1 PHE A  74     7100  12350  13512    660  -1002    335
ATOM    575  CE2 PHE A  74      -6.664  13.982  25.703  1.00 84.06           C  
ANISOU  575  CE2 PHE A  74     6921  12102  12916    405  -1331    208
ATOM    576  CZ  PHE A  74      -7.605  13.761  26.701  1.00 86.21           C  
ANISOU  576  CZ  PHE A  74     7029  12383  13342    472  -1190    258
ATOM    577  H   PHE A  74      -3.236  18.730  28.003  1.00 79.47           H  
ATOM    578  HA  PHE A  74      -4.066  16.228  28.897  1.00 88.21           H  
ATOM    579  HB2 PHE A  74      -5.357  17.887  27.527  1.00 95.76           H  
ATOM    580  HB3 PHE A  74      -4.480  17.389  26.107  1.00 95.76           H  
ATOM    581  HD1 PHE A  74      -6.846  16.319  28.781  1.00101.08           H  
ATOM    582  HD2 PHE A  74      -5.040  15.203  25.024  1.00 98.95           H  
ATOM    583  HE1 PHE A  74      -8.398  14.418  28.580  1.00104.10           H  
ATOM    584  HE2 PHE A  74      -6.609  13.311  24.858  1.00100.88           H  
ATOM    585  HZ  PHE A  74      -8.282  12.923  26.624  1.00103.45           H  
ATOM    586  N   LEU A  75      -1.724  15.935  26.597  1.00 64.14           N  
ANISOU  586  N   LEU A  75     5290   9136   9946    525  -1038     94
ATOM    587  CA  LEU A  75      -0.733  15.007  26.042  1.00 58.85           C  
ANISOU  587  CA  LEU A  75     4738   8489   9132    348  -1121    -43
ATOM    588  C   LEU A  75       0.223  14.451  27.113  1.00 52.74           C  
ANISOU  588  C   LEU A  75     4085   7605   8348    275   -933   -135
ATOM    589  O   LEU A  75       0.658  13.310  26.980  1.00 53.37           O  
ANISOU  589  O   LEU A  75     4179   7692   8406    132   -966   -248
ATOM    590  CB  LEU A  75       0.067  15.691  24.911  1.00 58.98           C  
ANISOU  590  CB  LEU A  75     4961   8529   8919    347  -1229    -48
ATOM    591  CG  LEU A  75      -0.781  16.175  23.713  1.00 63.65           C  
ANISOU  591  CG  LEU A  75     5476   9237   9473    400  -1448     44
ATOM    592  CD1 LEU A  75       0.106  16.871  22.659  1.00 63.55           C  
ANISOU  592  CD1 LEU A  75     5655   9276   9217    294  -1581    -28
ATOM    593  CD2 LEU A  75      -1.639  15.051  23.094  1.00 64.50           C  
ANISOU  593  CD2 LEU A  75     5290   9461   9755    363  -1594     68
ATOM    594  H   LEU A  75      -1.563  16.918  26.432  1.00 76.97           H  
ATOM    595  HA  LEU A  75      -1.266  14.150  25.628  1.00 70.62           H  
ATOM    596  HB2 LEU A  75       0.617  16.539  25.324  1.00 70.77           H  
ATOM    597  HB3 LEU A  75       0.823  14.995  24.541  1.00 70.77           H  
ATOM    598  HG  LEU A  75      -1.470  16.936  24.083  1.00 76.38           H  
ATOM    599 HD11 LEU A  75      -0.271  17.871  22.436  1.00 76.26           H  
ATOM    600 HD12 LEU A  75       1.135  16.986  23.000  1.00 76.26           H  
ATOM    601 HD13 LEU A  75       0.146  16.324  21.717  1.00 76.26           H  
ATOM    602 HD21 LEU A  75      -1.727  15.141  22.011  1.00 77.40           H  
ATOM    603 HD22 LEU A  75      -1.226  14.063  23.300  1.00 77.40           H  
ATOM    604 HD23 LEU A  75      -2.652  15.075  23.497  1.00 77.40           H  
ATOM    605  N   THR A  76       0.506  15.241  28.161  1.00 50.41           N  
ANISOU  605  N   THR A  76     3883   7203   8067    373   -739    -85
ATOM    606  CA  THR A  76       1.317  14.841  29.313  1.00 49.88           C  
ANISOU  606  CA  THR A  76     3928   7037   7989    308   -567   -152
ATOM    607  C   THR A  76       0.602  13.812  30.216  1.00 51.44           C  
ANISOU  607  C   THR A  76     3940   7236   8369    238   -518   -175
ATOM    608  O   THR A  76       1.278  12.937  30.753  1.00 50.32           O  
ANISOU  608  O   THR A  76     3844   7058   8217    119   -488   -261
ATOM    609  CB  THR A  76       1.735  16.075  30.152  1.00 46.86           C  
ANISOU  609  CB  THR A  76     3695   6541   7570    418   -373    -91
ATOM    610  OG1 THR A  76       2.492  16.936  29.327  1.00 43.55           O  
ANISOU  610  OG1 THR A  76     3422   6116   7008    496   -423    -44
ATOM    611  CG2 THR A  76       2.552  15.791  31.421  1.00 45.03           C  
ANISOU  611  CG2 THR A  76     3624   6222   7262    328   -239   -165
ATOM    612  H   THR A  76       0.110  16.170  28.206  1.00 60.49           H  
ATOM    613  HA  THR A  76       2.225  14.372  28.933  1.00 59.86           H  
ATOM    614  HB  THR A  76       0.854  16.635  30.457  1.00 56.24           H  
ATOM    615  HG1 THR A  76       2.654  17.748  29.817  1.00 52.26           H  
ATOM    616 HG21 THR A  76       2.918  16.719  31.860  1.00 54.03           H  
ATOM    617 HG22 THR A  76       1.944  15.302  32.181  1.00 54.03           H  
ATOM    618 HG23 THR A  76       3.414  15.157  31.210  1.00 54.03           H  
ATOM    619  N   ARG A  77      -0.741  13.881  30.307  1.00 51.08           N  
ANISOU  619  N   ARG A  77     3681   7231   8494    315   -508    -91
ATOM    620  CA  ARG A  77      -1.580  12.860  30.946  1.00 52.07           C  
ANISOU  620  CA  ARG A  77     3607   7373   8805    240   -462   -102
ATOM    621  C   ARG A  77      -1.516  11.509  30.214  1.00 51.32           C  
ANISOU  621  C   ARG A  77     3487   7340   8672     66   -616   -193
ATOM    622  O   ARG A  77      -1.390  10.482  30.879  1.00 49.59           O  
ANISOU  622  O   ARG A  77     3303   7070   8468    -48   -545   -246
ATOM    623  CB  ARG A  77      -3.049  13.325  31.026  1.00 53.81           C  
ANISOU  623  CB  ARG A  77     3616   7661   9170    348   -449      6
ATOM    624  CG  ARG A  77      -3.286  14.571  31.897  1.00 54.42           C  
ANISOU  624  CG  ARG A  77     3691   7654   9332    524   -248     94
ATOM    625  CD  ARG A  77      -4.759  15.015  31.939  1.00 58.64           C  
ANISOU  625  CD  ARG A  77     4038   8263   9980    623   -226    185
ATOM    626  NE  ARG A  77      -5.614  14.062  32.674  1.00 58.23           N  
ANISOU  626  NE  ARG A  77     3886   8245   9995    502   -157    155
ATOM    627  CZ  ARG A  77      -6.957  13.971  32.646  1.00 58.92           C  
ANISOU  627  CZ  ARG A  77     3780   8426  10181    532   -160    206
ATOM    628  NH1 ARG A  77      -7.555  13.014  33.367  1.00 58.51           N  
ANISOU  628  NH1 ARG A  77     3646   8397  10189    406    -91    177
ATOM    629  NH2 ARG A  77      -7.716  14.805  31.918  1.00 59.10           N1+
ANISOU  629  NH2 ARG A  77     3688   8519  10249    689   -236    289
ATOM    630  H   ARG A  77      -1.228  14.638  29.846  1.00 61.29           H  
ATOM    631  HA  ARG A  77      -1.211  12.707  31.962  1.00 62.49           H  
ATOM    632  HB2 ARG A  77      -3.432  13.511  30.023  1.00 64.57           H  
ATOM    633  HB3 ARG A  77      -3.650  12.505  31.422  1.00 64.57           H  
ATOM    634  HG2 ARG A  77      -2.970  14.303  32.907  1.00 65.30           H  
ATOM    635  HG3 ARG A  77      -2.657  15.410  31.611  1.00 65.30           H  
ATOM    636  HD2 ARG A  77      -4.863  16.039  32.299  1.00 70.37           H  
ATOM    637  HD3 ARG A  77      -5.131  15.010  30.914  1.00 70.37           H  
ATOM    638  HE  ARG A  77      -5.113  13.407  33.258  1.00 69.88           H  
ATOM    639 HH11 ARG A  77      -7.007  12.373  33.923  1.00 70.22           H  
ATOM    640 HH12 ARG A  77      -8.561  12.924  33.364  1.00 70.22           H  
ATOM    641 HH21 ARG A  77      -7.280  15.535  31.375  1.00 70.92           H  
ATOM    642 HH22 ARG A  77      -8.722  14.718  31.914  1.00 70.92           H  
ATOM    643  N   ILE A  78      -1.583  11.542  28.870  1.00 51.45           N  
ANISOU  643  N   ILE A  78     3480   7458   8612     47   -820   -203
ATOM    644  CA  ILE A  78      -1.483  10.368  27.996  1.00 52.26           C  
ANISOU  644  CA  ILE A  78     3605   7612   8637   -118   -957   -291
ATOM    645  C   ILE A  78      -0.093   9.708  28.080  1.00 52.37           C  
ANISOU  645  C   ILE A  78     3803   7535   8561   -210   -917   -412
ATOM    646  O   ILE A  78      -0.022   8.486  28.195  1.00 52.40           O  
ANISOU  646  O   ILE A  78     3838   7491   8581   -328   -884   -471
ATOM    647  CB  ILE A  78      -1.801  10.721  26.510  1.00 53.56           C  
ANISOU  647  CB  ILE A  78     3740   7904   8708   -124  -1181   -282
ATOM    648  CG1 ILE A  78      -3.264  11.193  26.346  1.00 56.07           C  
ANISOU  648  CG1 ILE A  78     3858   8326   9118    -29  -1233   -155
ATOM    649  CG2 ILE A  78      -1.517   9.585  25.499  1.00 53.17           C  
ANISOU  649  CG2 ILE A  78     3747   7891   8566   -308  -1302   -388
ATOM    650  CD1 ILE A  78      -3.526  11.938  25.026  1.00 58.61           C  
ANISOU  650  CD1 ILE A  78     4124   8794   9351    -60  -1471   -133
ATOM    651  H   ILE A  78      -1.695  12.431  28.402  1.00 61.74           H  
ATOM    652  HA  ILE A  78      -2.219   9.637  28.339  1.00 62.71           H  
ATOM    653  HB  ILE A  78      -1.161  11.560  26.234  1.00 64.27           H  
ATOM    654 HG12 ILE A  78      -3.932  10.335  26.419  1.00 67.28           H  
ATOM    655 HG13 ILE A  78      -3.550  11.848  27.167  1.00 67.28           H  
ATOM    656 HG21 ILE A  78      -1.805   9.868  24.487  1.00 63.81           H  
ATOM    657 HG22 ILE A  78      -0.461   9.319  25.450  1.00 63.81           H  
ATOM    658 HG23 ILE A  78      -2.081   8.689  25.760  1.00 63.81           H  
ATOM    659 HD11 ILE A  78      -4.039  12.880  25.210  1.00 70.33           H  
ATOM    660 HD12 ILE A  78      -2.605  12.177  24.494  1.00 70.33           H  
ATOM    661 HD13 ILE A  78      -4.150  11.344  24.359  1.00 70.33           H  
ATOM    662  N   LYS A  79       0.971  10.532  28.062  1.00 51.08           N  
ANISOU  662  N   LYS A  79     3767   7345   8297   -150   -917   -444
ATOM    663  CA  LYS A  79       2.365  10.117  28.226  1.00 48.82           C  
ANISOU  663  CA  LYS A  79     3673   6985   7893   -219   -865   -547
ATOM    664  C   LYS A  79       2.624   9.397  29.555  1.00 46.71           C  
ANISOU  664  C   LYS A  79     3418   6610   7721   -258   -706   -561
ATOM    665  O   LYS A  79       3.157   8.293  29.521  1.00 43.92           O  
ANISOU  665  O   LYS A  79     3117   6208   7362   -360   -711   -643
ATOM    666  CB  LYS A  79       3.303  11.330  28.078  1.00 48.94           C  
ANISOU  666  CB  LYS A  79     3882   6980   7731   -137   -818   -527
ATOM    667  CG  LYS A  79       3.515  11.783  26.623  1.00 52.87           C  
ANISOU  667  CG  LYS A  79     4432   7571   8086   -124   -972   -529
ATOM    668  CD  LYS A  79       4.157  13.177  26.503  1.00 52.66           C  
ANISOU  668  CD  LYS A  79     4579   7513   7915    -28   -899   -470
ATOM    669  CE  LYS A  79       5.525  13.302  27.199  1.00 52.06           C  
ANISOU  669  CE  LYS A  79     4675   7361   7745    -69   -775   -539
ATOM    670  NZ  LYS A  79       6.101  14.649  27.033  1.00 51.69           N1+
ANISOU  670  NZ  LYS A  79     4781   7266   7595     13   -672   -469
ATOM    671  H   LYS A  79       0.819  11.525  27.942  1.00 61.30           H  
ATOM    672  HA  LYS A  79       2.585   9.412  27.421  1.00 58.59           H  
ATOM    673  HB2 LYS A  79       2.930  12.154  28.685  1.00 58.72           H  
ATOM    674  HB3 LYS A  79       4.284  11.079  28.486  1.00 58.72           H  
ATOM    675  HG2 LYS A  79       4.140  11.053  26.108  1.00 63.45           H  
ATOM    676  HG3 LYS A  79       2.565  11.783  26.089  1.00 63.45           H  
ATOM    677  HD2 LYS A  79       4.260  13.417  25.444  1.00 63.19           H  
ATOM    678  HD3 LYS A  79       3.466  13.920  26.907  1.00 63.19           H  
ATOM    679  HE2 LYS A  79       5.434  13.108  28.268  1.00 62.47           H  
ATOM    680  HE3 LYS A  79       6.223  12.569  26.795  1.00 62.47           H  
ATOM    681  HZ1 LYS A  79       5.477  15.335  27.433  1.00 62.03           H  
ATOM    682  HZ2 LYS A  79       6.995  14.694  27.502  1.00 62.03           H  
ATOM    683  HZ3 LYS A  79       6.228  14.843  26.050  1.00 62.03           H  
ATOM    684  N   LEU A  80       2.217  10.010  30.681  1.00 46.23           N  
ANISOU  684  N   LEU A  80     3346   6500   7720   -170   -555   -469
ATOM    685  CA  LEU A  80       2.364   9.459  32.032  1.00 46.99           C  
ANISOU  685  CA  LEU A  80     3473   6496   7885   -205   -397   -465
ATOM    686  C   LEU A  80       1.560   8.166  32.260  1.00 50.08           C  
ANISOU  686  C   LEU A  80     3752   6882   8396   -313   -414   -480
ATOM    687  O   LEU A  80       2.045   7.289  32.973  1.00 55.41           O  
ANISOU  687  O   LEU A  80     4497   7472   9085   -392   -355   -518
ATOM    688  CB  LEU A  80       1.969  10.531  33.071  1.00 46.25           C  
ANISOU  688  CB  LEU A  80     3388   6359   7824    -95   -227   -363
ATOM    689  CG  LEU A  80       3.007  11.662  33.245  1.00 44.93           C  
ANISOU  689  CG  LEU A  80     3424   6154   7493    -12   -162   -343
ATOM    690  CD1 LEU A  80       2.418  12.837  34.050  1.00 45.74           C  
ANISOU  690  CD1 LEU A  80     3529   6212   7636    105     -3   -248
ATOM    691  CD2 LEU A  80       4.335  11.160  33.850  1.00 44.29           C  
ANISOU  691  CD2 LEU A  80     3519   6001   7308    -85   -109   -402
ATOM    692  H   LEU A  80       1.780  10.921  30.620  1.00 55.48           H  
ATOM    693  HA  LEU A  80       3.416   9.199  32.167  1.00 56.39           H  
ATOM    694  HB2 LEU A  80       1.002  10.949  32.784  1.00 55.50           H  
ATOM    695  HB3 LEU A  80       1.807  10.068  34.047  1.00 55.50           H  
ATOM    696  HG  LEU A  80       3.234  12.053  32.253  1.00 53.92           H  
ATOM    697 HD11 LEU A  80       2.793  13.785  33.670  1.00 54.88           H  
ATOM    698 HD12 LEU A  80       1.330  12.873  33.989  1.00 54.88           H  
ATOM    699 HD13 LEU A  80       2.679  12.784  35.107  1.00 54.88           H  
ATOM    700 HD21 LEU A  80       4.667  11.772  34.690  1.00 53.15           H  
ATOM    701 HD22 LEU A  80       4.259  10.134  34.213  1.00 53.15           H  
ATOM    702 HD23 LEU A  80       5.131  11.183  33.105  1.00 53.15           H  
ATOM    703  N   PHE A  81       0.372   8.064  31.639  1.00 45.67           N  
ANISOU  703  N   PHE A  81     3055   6410   7885   -315   -496   -437
ATOM    704  CA  PHE A  81      -0.488   6.881  31.680  1.00 46.96           C  
ANISOU  704  CA  PHE A  81     3140   6581   8119   -429   -516   -441
ATOM    705  C   PHE A  81       0.098   5.677  30.918  1.00 48.07           C  
ANISOU  705  C   PHE A  81     3376   6698   8191   -553   -628   -549
ATOM    706  O   PHE A  81       0.016   4.555  31.417  1.00 49.33           O  
ANISOU  706  O   PHE A  81     3548   6790   8405   -656   -597   -579
ATOM    707  CB  PHE A  81      -1.906   7.269  31.203  1.00 48.87           C  
ANISOU  707  CB  PHE A  81     3199   6949   8421   -405   -593   -371
ATOM    708  CG  PHE A  81      -2.917   6.137  31.122  1.00 51.37           C  
ANISOU  708  CG  PHE A  81     3417   7292   8810   -536   -620   -377
ATOM    709  CD1 PHE A  81      -3.529   5.654  32.298  1.00 51.72           C  
ANISOU  709  CD1 PHE A  81     3387   7296   8969   -559   -472   -329
ATOM    710  CD2 PHE A  81      -3.132   5.454  29.906  1.00 54.95           C  
ANISOU  710  CD2 PHE A  81     3856   7810   9213   -650   -789   -435
ATOM    711  CE1 PHE A  81      -4.376   4.555  32.238  1.00 54.58           C  
ANISOU  711  CE1 PHE A  81     3654   7684   9401   -693   -496   -336
ATOM    712  CE2 PHE A  81      -3.980   4.356  29.868  1.00 55.49           C  
ANISOU  712  CE2 PHE A  81     3833   7900   9349   -786   -814   -444
ATOM    713  CZ  PHE A  81      -4.603   3.912  31.027  1.00 55.64           C  
ANISOU  713  CZ  PHE A  81     3770   7881   9490   -808   -670   -394
ATOM    714  H   PHE A  81       0.035   8.839  31.083  1.00 54.80           H  
ATOM    715  HA  PHE A  81      -0.574   6.578  32.725  1.00 56.35           H  
ATOM    716  HB2 PHE A  81      -2.311   8.016  31.887  1.00 58.65           H  
ATOM    717  HB3 PHE A  81      -1.852   7.758  30.229  1.00 58.65           H  
ATOM    718  HD1 PHE A  81      -3.340   6.134  33.247  1.00 62.07           H  
ATOM    719  HD2 PHE A  81      -2.635   5.781  29.004  1.00 65.94           H  
ATOM    720  HE1 PHE A  81      -4.852   4.193  33.137  1.00 65.50           H  
ATOM    721  HE2 PHE A  81      -4.149   3.840  28.934  1.00 66.58           H  
ATOM    722  HZ  PHE A  81      -5.259   3.055  30.990  1.00 66.77           H  
ATOM    723  N   LEU A  82       0.683   5.939  29.736  1.00 49.17           N  
ANISOU  723  N   LEU A  82     3586   6884   8213   -542   -750   -609
ATOM    724  CA  LEU A  82       1.287   4.925  28.869  1.00 50.07           C  
ANISOU  724  CA  LEU A  82     3796   6976   8253   -650   -849   -722
ATOM    725  C   LEU A  82       2.734   4.567  29.250  1.00 51.67           C  
ANISOU  725  C   LEU A  82     4158   7073   8402   -645   -781   -801
ATOM    726  O   LEU A  82       3.199   3.517  28.810  1.00 53.45           O  
ANISOU  726  O   LEU A  82     4467   7251   8589   -720   -827   -902
ATOM    727  CB  LEU A  82       1.230   5.407  27.401  1.00 50.56           C  
ANISOU  727  CB  LEU A  82     3857   7152   8203   -655  -1015   -754
ATOM    728  CG  LEU A  82      -0.188   5.434  26.785  1.00 54.57           C  
ANISOU  728  CG  LEU A  82     4200   7789   8744   -662  -1125   -673
ATOM    729  CD1 LEU A  82      -0.162   6.074  25.384  1.00 54.33           C  
ANISOU  729  CD1 LEU A  82     4206   7861   8577   -683  -1301   -712
ATOM    730  CD2 LEU A  82      -0.855   4.043  26.759  1.00 55.92           C  
ANISOU  730  CD2 LEU A  82     4277   7959   9010   -785  -1133   -671
ATOM    731  H   LEU A  82       0.698   6.888  29.387  1.00 59.00           H  
ATOM    732  HA  LEU A  82       0.713   4.002  28.961  1.00 60.09           H  
ATOM    733  HB2 LEU A  82       1.681   6.399  27.339  1.00 60.68           H  
ATOM    734  HB3 LEU A  82       1.850   4.762  26.776  1.00 60.68           H  
ATOM    735  HG  LEU A  82      -0.805   6.080  27.409  1.00 65.48           H  
ATOM    736 HD11 LEU A  82      -1.060   6.667  25.215  1.00 65.20           H  
ATOM    737 HD12 LEU A  82       0.694   6.736  25.252  1.00 65.20           H  
ATOM    738 HD13 LEU A  82      -0.114   5.325  24.593  1.00 65.20           H  
ATOM    739 HD21 LEU A  82      -1.360   3.843  25.814  1.00 67.10           H  
ATOM    740 HD22 LEU A  82      -0.134   3.239  26.912  1.00 67.10           H  
ATOM    741 HD23 LEU A  82      -1.607   3.961  27.545  1.00 67.10           H  
ATOM    742  N   LYS A  83       3.422   5.419  30.032  1.00 51.52           N  
ANISOU  742  N   LYS A  83     4175   7017   8384   -557   -670   -758
ATOM    743  CA  LYS A  83       4.812   5.231  30.453  1.00 49.44           C  
ANISOU  743  CA  LYS A  83     4047   6678   8062   -547   -615   -821
ATOM    744  C   LYS A  83       4.916   4.103  31.503  1.00 49.18           C  
ANISOU  744  C   LYS A  83     4045   6522   8118   -605   -530   -826
ATOM    745  O   LYS A  83       4.397   4.290  32.606  1.00 51.14           O  
ANISOU  745  O   LYS A  83     4254   6728   8450   -595   -423   -746
ATOM    746  CB  LYS A  83       5.349   6.575  31.008  1.00 48.30           C  
ANISOU  746  CB  LYS A  83     3932   6548   7873   -449   -535   -769
ATOM    747  CG  LYS A  83       6.794   6.532  31.547  1.00 46.79           C  
ANISOU  747  CG  LYS A  83     3906   6301   7571   -435   -478   -807
ATOM    748  CD  LYS A  83       7.308   7.919  31.981  1.00 45.43           C  
ANISOU  748  CD  LYS A  83     3827   6138   7295   -349   -388   -729
ATOM    749  CE  LYS A  83       8.799   7.955  32.371  1.00 44.19           C  
ANISOU  749  CE  LYS A  83     3816   5953   7020   -349   -352   -766
ATOM    750  NZ  LYS A  83       9.101   7.153  33.573  1.00 47.46           N1+
ANISOU  750  NZ  LYS A  83     4260   6273   7499   -384   -283   -757
ATOM    751  H   LYS A  83       2.976   6.271  30.343  1.00 61.83           H  
ATOM    752  HA  LYS A  83       5.381   5.016  29.552  1.00 59.33           H  
ATOM    753  HB2 LYS A  83       5.324   7.311  30.206  1.00 57.96           H  
ATOM    754  HB3 LYS A  83       4.687   6.948  31.791  1.00 57.96           H  
ATOM    755  HG2 LYS A  83       6.851   5.852  32.396  1.00 56.15           H  
ATOM    756  HG3 LYS A  83       7.451   6.123  30.778  1.00 56.15           H  
ATOM    757  HD2 LYS A  83       7.148   8.627  31.166  1.00 54.51           H  
ATOM    758  HD3 LYS A  83       6.700   8.288  32.809  1.00 54.51           H  
ATOM    759  HE2 LYS A  83       9.414   7.598  31.544  1.00 53.02           H  
ATOM    760  HE3 LYS A  83       9.102   8.984  32.568  1.00 53.02           H  
ATOM    761  HZ1 LYS A  83       8.857   6.187  33.403  1.00 56.95           H  
ATOM    762  HZ2 LYS A  83      10.087   7.218  33.783  1.00 56.95           H  
ATOM    763  HZ3 LYS A  83       8.569   7.502  34.357  1.00 56.95           H  
ATOM    764  N   PRO A  84       5.600   2.977  31.181  1.00 46.95           N  
ANISOU  764  N   PRO A  84     3837   6176   7825   -666   -574   -922
ATOM    765  CA  PRO A  84       5.941   1.970  32.202  1.00 40.88           C  
ANISOU  765  CA  PRO A  84     3105   5276   7152   -711   -501   -923
ATOM    766  C   PRO A  84       7.013   2.502  33.171  1.00 39.33           C  
ANISOU  766  C   PRO A  84     2978   5033   6934   -653   -415   -895
ATOM    767  O   PRO A  84       7.844   3.322  32.773  1.00 39.68           O  
ANISOU  767  O   PRO A  84     3074   5133   6868   -593   -428   -920
ATOM    768  CB  PRO A  84       6.460   0.786  31.371  1.00 40.56           C  
ANISOU  768  CB  PRO A  84     3122   5179   7110   -774   -578  -1046
ATOM    769  CG  PRO A  84       7.089   1.427  30.146  1.00 43.06           C  
ANISOU  769  CG  PRO A  84     3476   5593   7290   -736   -655  -1119
ATOM    770  CD  PRO A  84       6.202   2.637  29.885  1.00 45.41           C  
ANISOU  770  CD  PRO A  84     3695   6016   7545   -699   -683  -1036
ATOM    771  HA  PRO A  84       5.056   1.671  32.766  1.00 49.05           H  
ATOM    772  HB2 PRO A  84       7.161   0.146  31.909  1.00 48.67           H  
ATOM    773  HB3 PRO A  84       5.617   0.163  31.068  1.00 48.67           H  
ATOM    774  HG2 PRO A  84       8.090   1.776  30.393  1.00 51.67           H  
ATOM    775  HG3 PRO A  84       7.170   0.753  29.293  1.00 51.67           H  
ATOM    776  HD2 PRO A  84       6.801   3.441  29.458  1.00 54.50           H  
ATOM    777  HD3 PRO A  84       5.416   2.373  29.179  1.00 54.50           H  
ATOM    778  N   THR A  85       6.977   2.020  34.425  1.00 38.98           N  
ANISOU  778  N   THR A  85     2940   4889   6983   -683   -329   -837
ATOM    779  CA  THR A  85       7.975   2.357  35.446  1.00 39.52           C  
ANISOU  779  CA  THR A  85     3127   4914   6975   -629   -247   -776
ATOM    780  C   THR A  85       9.396   1.904  35.017  1.00 42.42           C  
ANISOU  780  C   THR A  85     3585   5256   7279   -599   -299   -855
ATOM    781  O   THR A  85       9.504   0.902  34.309  1.00 42.81           O  
ANISOU  781  O   THR A  85     3623   5261   7380   -634   -366   -950
ATOM    782  CB  THR A  85       7.642   1.729  36.834  1.00 44.09           C  
ANISOU  782  CB  THR A  85     3732   5384   7638   -676   -156   -690
ATOM    783  OG1 THR A  85       8.067   0.387  37.002  1.00 50.01           O  
ANISOU  783  OG1 THR A  85     4499   6021   8481   -738   -200   -741
ATOM    784  CG2 THR A  85       6.168   1.865  37.246  1.00 42.45           C  
ANISOU  784  CG2 THR A  85     3415   5200   7513   -714    -86   -622
ATOM    785  H   THR A  85       6.267   1.353  34.691  1.00 46.78           H  
ATOM    786  HA  THR A  85       7.922   3.439  35.547  1.00 47.43           H  
ATOM    787  HB  THR A  85       8.213   2.293  37.572  1.00 52.91           H  
ATOM    788  HG1 THR A  85       7.497  -0.193  36.486  1.00 60.01           H  
ATOM    789 HG21 THR A  85       6.015   1.517  38.269  1.00 50.94           H  
ATOM    790 HG22 THR A  85       5.843   2.905  37.202  1.00 50.94           H  
ATOM    791 HG23 THR A  85       5.510   1.281  36.601  1.00 50.94           H  
ATOM    792  N   PRO A  86      10.462   2.621  35.438  1.00 46.79           N  
ANISOU  792  N   PRO A  86     4224   5834   7721   -538   -264   -820
ATOM    793  CA  PRO A  86      11.848   2.216  35.129  1.00 47.05           C  
ANISOU  793  CA  PRO A  86     4318   5853   7708   -504   -302   -887
ATOM    794  C   PRO A  86      12.270   0.800  35.561  1.00 47.37           C  
ANISOU  794  C   PRO A  86     4380   5758   7862   -526   -312   -902
ATOM    795  O   PRO A  86      13.132   0.217  34.907  1.00 52.05           O  
ANISOU  795  O   PRO A  86     4986   6322   8470   -503   -356   -996
ATOM    796  CB  PRO A  86      12.698   3.278  35.826  1.00 44.90           C  
ANISOU  796  CB  PRO A  86     4122   5623   7318   -461   -250   -811
ATOM    797  CG  PRO A  86      11.807   4.500  35.898  1.00 44.51           C  
ANISOU  797  CG  PRO A  86     4060   5639   7213   -458   -203   -752
ATOM    798  CD  PRO A  86      10.433   3.901  36.147  1.00 45.93           C  
ANISOU  798  CD  PRO A  86     4156   5775   7519   -501   -187   -728
ATOM    799  HA  PRO A  86      11.976   2.310  34.049  1.00 56.47           H  
ATOM    800  HB2 PRO A  86      12.970   2.967  36.836  1.00 53.89           H  
ATOM    801  HB3 PRO A  86      13.609   3.464  35.272  1.00 53.89           H  
ATOM    802  HG2 PRO A  86      12.111   5.208  36.663  1.00 53.41           H  
ATOM    803  HG3 PRO A  86      11.819   5.014  34.936  1.00 53.41           H  
ATOM    804  HD2 PRO A  86      10.278   3.715  37.210  1.00 55.11           H  
ATOM    805  HD3 PRO A  86       9.669   4.594  35.797  1.00 55.11           H  
ATOM    806  N   ASN A  87      11.644   0.271  36.626  1.00 45.42           N  
ANISOU  806  N   ASN A  87     4144   5422   7693   -568   -263   -809
ATOM    807  CA  ASN A  87      11.856  -1.090  37.126  1.00 44.81           C  
ANISOU  807  CA  ASN A  87     4106   5196   7723   -589   -270   -801
ATOM    808  C   ASN A  87      11.145  -2.149  36.257  1.00 43.84           C  
ANISOU  808  C   ASN A  87     3937   5002   7719   -655   -314   -896
ATOM    809  O   ASN A  87      11.664  -3.258  36.146  1.00 41.64           O  
ANISOU  809  O   ASN A  87     3703   4598   7522   -656   -338   -940
ATOM    810  CB  ASN A  87      11.402  -1.182  38.601  1.00 41.23           C  
ANISOU  810  CB  ASN A  87     3701   4671   7294   -628   -198   -662
ATOM    811  CG  ASN A  87      12.160  -0.238  39.547  1.00 45.71           C  
ANISOU  811  CG  ASN A  87     4347   5278   7742   -577   -171   -574
ATOM    812  OD1 ASN A  87      13.345   0.031  39.361  1.00 44.75           O  
ANISOU  812  OD1 ASN A  87     4244   5201   7557   -512   -216   -611
ATOM    813  ND2 ASN A  87      11.475   0.265  40.574  1.00 49.45           N  
ANISOU  813  ND2 ASN A  87     4868   5740   8181   -617    -93   -461
ATOM    814  H   ASN A  87      10.951   0.820  37.115  1.00 54.51           H  
ATOM    815  HA  ASN A  87      12.927  -1.300  37.087  1.00 53.77           H  
ATOM    816  HB2 ASN A  87      10.331  -0.981  38.672  1.00 49.48           H  
ATOM    817  HB3 ASN A  87      11.550  -2.198  38.970  1.00 49.48           H  
ATOM    818 HD21 ASN A  87      11.916   0.935  41.193  1.00 59.34           H  
ATOM    819 HD22 ASN A  87      10.504   0.031  40.713  1.00 59.34           H  
ATOM    820  N   THR A  88      10.010  -1.788  35.628  1.00 45.00           N  
ANISOU  820  N   THR A  88     3996   5226   7875   -710   -329   -926
ATOM    821  CA  THR A  88       9.304  -2.606  34.632  1.00 44.22           C  
ANISOU  821  CA  THR A  88     3848   5091   7862   -789   -392  -1033
ATOM    822  C   THR A  88      10.078  -2.675  33.299  1.00 41.30           C  
ANISOU  822  C   THR A  88     3513   4750   7430   -745   -457  -1172
ATOM    823  O   THR A  88      10.164  -3.753  32.712  1.00 43.92           O  
ANISOU  823  O   THR A  88     3885   4974   7828   -774   -487  -1269
ATOM    824  CB  THR A  88       7.878  -2.057  34.336  1.00 44.31           C  
ANISOU  824  CB  THR A  88     3736   5207   7892   -856   -411  -1022
ATOM    825  OG1 THR A  88       7.121  -2.046  35.530  1.00 45.11           O  
ANISOU  825  OG1 THR A  88     3795   5257   8088   -921   -337   -916
ATOM    826  CG2 THR A  88       7.070  -2.831  33.277  1.00 43.21           C  
ANISOU  826  CG2 THR A  88     3582   5081   7757   -923   -499  -1133
ATOM    827  H   THR A  88       9.636  -0.860  35.777  1.00 54.00           H  
ATOM    828  HA  THR A  88       9.214  -3.620  35.026  1.00 53.06           H  
ATOM    829  HB  THR A  88       7.942  -1.023  34.003  1.00 53.17           H  
ATOM    830  HG1 THR A  88       6.919  -2.954  35.772  1.00 54.13           H  
ATOM    831 HG21 THR A  88       6.046  -2.462  33.220  1.00 51.86           H  
ATOM    832 HG22 THR A  88       7.497  -2.721  32.280  1.00 51.86           H  
ATOM    833 HG23 THR A  88       7.027  -3.896  33.508  1.00 51.86           H  
ATOM    834  N   VAL A  89      10.660  -1.538  32.877  1.00 37.85           N  
ANISOU  834  N   VAL A  89     3070   4451   6861   -678   -467  -1184
ATOM    835  CA  VAL A  89      11.539  -1.419  31.710  1.00 37.49           C  
ANISOU  835  CA  VAL A  89     3059   4452   6732   -637   -509  -1311
ATOM    836  C   VAL A  89      12.841  -2.227  31.886  1.00 40.53           C  
ANISOU  836  C   VAL A  89     3518   4726   7157   -574   -482  -1348
ATOM    837  O   VAL A  89      13.246  -2.920  30.951  1.00 42.66           O  
ANISOU  837  O   VAL A  89     3819   4948   7440   -570   -503  -1479
ATOM    838  CB  VAL A  89      11.882   0.074  31.423  1.00 33.94           C  
ANISOU  838  CB  VAL A  89     2607   4160   6127   -578   -506  -1289
ATOM    839  CG1 VAL A  89      13.015   0.315  30.404  1.00 31.78           C  
ANISOU  839  CG1 VAL A  89     2376   3939   5760   -545   -531  -1418
ATOM    840  CG2 VAL A  89      10.629   0.845  30.977  1.00 34.25           C  
ANISOU  840  CG2 VAL A  89     2574   4304   6136   -617   -539  -1247
ATOM    841  H   VAL A  89      10.528  -0.692  33.415  1.00 45.42           H  
ATOM    842  HA  VAL A  89      11.007  -1.828  30.849  1.00 44.98           H  
ATOM    843  HB  VAL A  89      12.206   0.527  32.360  1.00 40.72           H  
ATOM    844 HG11 VAL A  89      13.113   1.375  30.169  1.00 38.13           H  
ATOM    845 HG12 VAL A  89      13.984  -0.005  30.788  1.00 38.13           H  
ATOM    846 HG13 VAL A  89      12.825  -0.213  29.470  1.00 38.13           H  
ATOM    847 HG21 VAL A  89      10.843   1.905  30.843  1.00 41.10           H  
ATOM    848 HG22 VAL A  89      10.245   0.460  30.031  1.00 41.10           H  
ATOM    849 HG23 VAL A  89       9.828   0.771  31.711  1.00 41.10           H  
ATOM    850  N   HIS A  90      13.434  -2.159  33.092  1.00 41.91           N  
ANISOU  850  N   HIS A  90     3719   4858   7347   -523   -434  -1230
ATOM    851  CA  HIS A  90      14.602  -2.940  33.494  1.00 42.67           C  
ANISOU  851  CA  HIS A  90     3866   4858   7489   -446   -420  -1237
ATOM    852  C   HIS A  90      14.332  -4.454  33.507  1.00 44.00           C  
ANISOU  852  C   HIS A  90     4073   4839   7808   -478   -428  -1282
ATOM    853  O   HIS A  90      15.183  -5.203  33.032  1.00 45.76           O  
ANISOU  853  O   HIS A  90     4332   4970   8083   -412   -426  -1356
ATOM    854  CB  HIS A  90      15.112  -2.450  34.864  1.00 41.13           C  
ANISOU  854  CB  HIS A  90     3694   4668   7267   -402   -387  -1085
ATOM    855  CG  HIS A  90      16.299  -3.220  35.385  1.00 42.35           C  
ANISOU  855  CG  HIS A  90     3883   4726   7482   -318   -391  -1065
ATOM    856  ND1 HIS A  90      17.571  -3.096  34.819  1.00 42.85           N  
ANISOU  856  ND1 HIS A  90     3927   4849   7504   -229   -396  -1131
ATOM    857  CD2 HIS A  90      16.346  -4.160  36.395  1.00 43.29           C  
ANISOU  857  CD2 HIS A  90     4049   4693   7706   -305   -391   -978
ATOM    858  CE1 HIS A  90      18.317  -3.969  35.479  1.00 44.08           C  
ANISOU  858  CE1 HIS A  90     4102   4898   7749   -153   -404  -1085
ATOM    859  NE2 HIS A  90      17.649  -4.621  36.430  1.00 44.70           N  
ANISOU  859  NE2 HIS A  90     4229   4842   7912   -196   -407   -988
ATOM    860  H   HIS A  90      13.049  -1.545  33.797  1.00 50.29           H  
ATOM    861  HA  HIS A  90      15.387  -2.754  32.758  1.00 51.21           H  
ATOM    862  HB2 HIS A  90      15.392  -1.399  34.796  1.00 49.36           H  
ATOM    863  HB3 HIS A  90      14.315  -2.508  35.605  1.00 49.36           H  
ATOM    864  HD2 HIS A  90      15.577  -4.539  37.052  1.00 51.95           H  
ATOM    865  HE1 HIS A  90      19.357  -4.146  35.254  1.00 52.90           H  
ATOM    866  HE2 HIS A  90      18.023  -5.333  37.042  1.00 53.64           H  
ATOM    867  N   TYR A  91      13.159  -4.871  34.020  1.00 42.21           N  
ANISOU  867  N   TYR A  91     3835   4547   7656   -579   -428  -1236
ATOM    868  CA  TYR A  91      12.715  -6.267  34.030  1.00 41.88           C  
ANISOU  868  CA  TYR A  91     3840   4318   7756   -638   -434  -1278
ATOM    869  C   TYR A  91      12.637  -6.859  32.613  1.00 45.00           C  
ANISOU  869  C   TYR A  91     4249   4694   8157   -665   -472  -1465
ATOM    870  O   TYR A  91      13.190  -7.930  32.387  1.00 49.12           O  
ANISOU  870  O   TYR A  91     4842   5068   8754   -626   -464  -1547
ATOM    871  CB  TYR A  91      11.377  -6.404  34.794  1.00 42.53           C  
ANISOU  871  CB  TYR A  91     3889   4364   7906   -767   -422  -1198
ATOM    872  CG  TYR A  91      10.802  -7.812  34.827  1.00 44.04           C  
ANISOU  872  CG  TYR A  91     4139   4354   8242   -854   -425  -1236
ATOM    873  CD1 TYR A  91       9.894  -8.239  33.832  1.00 43.69           C  
ANISOU  873  CD1 TYR A  91     4071   4291   8237   -968   -469  -1366
ATOM    874  CD2 TYR A  91      11.205  -8.714  35.833  1.00 45.69           C  
ANISOU  874  CD2 TYR A  91     4436   4387   8539   -830   -391  -1140
ATOM    875  CE1 TYR A  91       9.423  -9.565  33.825  1.00 43.63           C  
ANISOU  875  CE1 TYR A  91     4132   4087   8359  -1065   -469  -1407
ATOM    876  CE2 TYR A  91      10.722 -10.037  35.833  1.00 47.34           C  
ANISOU  876  CE2 TYR A  91     4717   4392   8879   -914   -389  -1171
ATOM    877  CZ  TYR A  91       9.843 -10.468  34.821  1.00 48.52           C  
ANISOU  877  CZ  TYR A  91     4847   4518   9071  -1035   -424  -1309
ATOM    878  OH  TYR A  91       9.402 -11.759  34.801  1.00 55.94           O  
ANISOU  878  OH  TYR A  91     5873   5243  10140  -1135   -419  -1345
ATOM    879  H   TYR A  91      12.518  -4.194  34.412  1.00 50.65           H  
ATOM    880  HA  TYR A  91      13.466  -6.835  34.582  1.00 50.26           H  
ATOM    881  HB2 TYR A  91      11.509  -6.061  35.821  1.00 51.03           H  
ATOM    882  HB3 TYR A  91      10.628  -5.743  34.358  1.00 51.03           H  
ATOM    883  HD1 TYR A  91       9.579  -7.557  33.056  1.00 52.42           H  
ATOM    884  HD2 TYR A  91      11.900  -8.399  36.598  1.00 54.83           H  
ATOM    885  HE1 TYR A  91       8.744  -9.891  33.050  1.00 52.35           H  
ATOM    886  HE2 TYR A  91      11.048 -10.724  36.600  1.00 56.81           H  
ATOM    887  HH  TYR A  91       9.766 -12.290  35.513  1.00 67.13           H  
ATOM    888  N   ILE A  92      11.997  -6.126  31.689  1.00 46.59           N  
ANISOU  888  N   ILE A  92     4389   5043   8272   -728   -513  -1530
ATOM    889  CA  ILE A  92      11.825  -6.506  30.286  1.00 46.73           C  
ANISOU  889  CA  ILE A  92     4427   5068   8262   -782   -559  -1708
ATOM    890  C   ILE A  92      13.157  -6.643  29.511  1.00 45.56           C  
ANISOU  890  C   ILE A  92     4337   4920   8054   -670   -532  -1820
ATOM    891  O   ILE A  92      13.263  -7.543  28.681  1.00 44.50           O  
ANISOU  891  O   ILE A  92     4270   4690   7947   -688   -533  -1972
ATOM    892  CB  ILE A  92      10.849  -5.520  29.571  1.00 44.11           C  
ANISOU  892  CB  ILE A  92     4012   4923   7825   -858   -623  -1724
ATOM    893  CG1 ILE A  92       9.410  -5.706  30.109  1.00 42.64           C  
ANISOU  893  CG1 ILE A  92     3742   4734   7725   -971   -643  -1627
ATOM    894  CG2 ILE A  92      10.840  -5.580  28.028  1.00 44.26           C  
ANISOU  894  CG2 ILE A  92     4069   4971   7778   -920   -682  -1907
ATOM    895  CD1 ILE A  92       8.481  -4.513  29.839  1.00 38.82           C  
ANISOU  895  CD1 ILE A  92     3188   4447   7115   -990   -687  -1567
ATOM    896  H   ILE A  92      11.578  -5.246  31.961  1.00 55.91           H  
ATOM    897  HA  ILE A  92      11.362  -7.494  30.284  1.00 56.08           H  
ATOM    898  HB  ILE A  92      11.164  -4.511  29.842  1.00 52.93           H  
ATOM    899 HG12 ILE A  92       8.975  -6.610  29.680  1.00 51.17           H  
ATOM    900 HG13 ILE A  92       9.422  -5.877  31.185  1.00 51.17           H  
ATOM    901 HG21 ILE A  92      10.072  -4.934  27.605  1.00 53.11           H  
ATOM    902 HG22 ILE A  92      11.783  -5.234  27.610  1.00 53.11           H  
ATOM    903 HG23 ILE A  92      10.655  -6.593  27.668  1.00 53.11           H  
ATOM    904 HD11 ILE A  92       7.639  -4.518  30.531  1.00 46.58           H  
ATOM    905 HD12 ILE A  92       9.000  -3.562  29.961  1.00 46.58           H  
ATOM    906 HD13 ILE A  92       8.073  -4.548  28.828  1.00 46.58           H  
ATOM    907  N   LEU A  93      14.149  -5.792  29.824  1.00 41.30           N  
ANISOU  907  N   LEU A  93     3772   4487   7434   -560   -500  -1748
ATOM    908  CA  LEU A  93      15.489  -5.811  29.226  1.00 41.99           C  
ANISOU  908  CA  LEU A  93     3886   4600   7466   -453   -462  -1842
ATOM    909  C   LEU A  93      16.390  -6.948  29.750  1.00 44.49           C  
ANISOU  909  C   LEU A  93     4253   4731   7920   -358   -417  -1850
ATOM    910  O   LEU A  93      17.170  -7.489  28.966  1.00 44.98           O  
ANISOU  910  O   LEU A  93     4344   4759   7986   -281   -378  -1974
ATOM    911  CB  LEU A  93      16.161  -4.442  29.461  1.00 38.96           C  
ANISOU  911  CB  LEU A  93     3454   4391   6959   -384   -445  -1753
ATOM    912  CG  LEU A  93      15.647  -3.312  28.541  1.00 39.91           C  
ANISOU  912  CG  LEU A  93     3549   4696   6920   -439   -477  -1788
ATOM    913  CD1 LEU A  93      15.917  -1.913  29.130  1.00 38.34           C  
ANISOU  913  CD1 LEU A  93     3315   4632   6622   -397   -460  -1660
ATOM    914  CD2 LEU A  93      16.189  -3.452  27.101  1.00 41.54           C  
ANISOU  914  CD2 LEU A  93     3795   4950   7039   -430   -464  -1962
ATOM    915  H   LEU A  93      13.982  -5.073  30.516  1.00 49.56           H  
ATOM    916  HA  LEU A  93      15.381  -5.967  28.153  1.00 50.38           H  
ATOM    917  HB2 LEU A  93      16.033  -4.170  30.510  1.00 46.75           H  
ATOM    918  HB3 LEU A  93      17.236  -4.527  29.308  1.00 46.75           H  
ATOM    919  HG  LEU A  93      14.562  -3.414  28.491  1.00 47.90           H  
ATOM    920 HD11 LEU A  93      15.035  -1.283  29.022  1.00 46.01           H  
ATOM    921 HD12 LEU A  93      16.152  -1.950  30.194  1.00 46.01           H  
ATOM    922 HD13 LEU A  93      16.740  -1.398  28.636  1.00 46.01           H  
ATOM    923 HD21 LEU A  93      16.900  -2.669  26.839  1.00 49.85           H  
ATOM    924 HD22 LEU A  93      16.698  -4.403  26.942  1.00 49.85           H  
ATOM    925 HD23 LEU A  93      15.374  -3.398  26.380  1.00 49.85           H  
ATOM    926  N   THR A  94      16.276  -7.284  31.046  1.00 41.58           N  
ANISOU  926  N   THR A  94     3896   4239   7664   -359   -419  -1715
ATOM    927  CA  THR A  94      17.076  -8.315  31.724  1.00 39.05           C  
ANISOU  927  CA  THR A  94     3625   3734   7478   -257   -390  -1685
ATOM    928  C   THR A  94      16.398  -9.705  31.747  1.00 43.44           C  
ANISOU  928  C   THR A  94     4269   4060   8178   -325   -391  -1738
ATOM    929  O   THR A  94      16.992 -10.644  32.277  1.00 41.11           O  
ANISOU  929  O   THR A  94     4031   3579   8009   -249   -372  -1690
ATOM    930  CB  THR A  94      17.387  -7.911  33.191  1.00 37.63           C  
ANISOU  930  CB  THR A  94     3423   3559   7315   -206   -395  -1480
ATOM    931  OG1 THR A  94      16.209  -7.781  33.969  1.00 38.93           O  
ANISOU  931  OG1 THR A  94     3593   3710   7489   -327   -410  -1372
ATOM    932  CG2 THR A  94      18.209  -6.619  33.295  1.00 36.04           C  
ANISOU  932  CG2 THR A  94     3150   3565   6979   -141   -391  -1431
ATOM    933  H   THR A  94      15.615  -6.787  31.628  1.00 49.90           H  
ATOM    934  HA  THR A  94      18.028  -8.437  31.201  1.00 46.86           H  
ATOM    935  HB  THR A  94      17.985  -8.696  33.657  1.00 45.15           H  
ATOM    936  HG1 THR A  94      15.802  -6.935  33.758  1.00 46.72           H  
ATOM    937 HG21 THR A  94      18.494  -6.434  34.329  1.00 43.25           H  
ATOM    938 HG22 THR A  94      19.129  -6.697  32.720  1.00 43.25           H  
ATOM    939 HG23 THR A  94      17.671  -5.746  32.928  1.00 43.25           H  
ATOM    940  N   HIS A  95      15.198  -9.829  31.159  1.00 49.18           N  
ANISOU  940  N   HIS A  95     5007   4796   8883   -473   -420  -1830
ATOM    941  CA  HIS A  95      14.488 -11.092  30.937  1.00 50.00           C  
ANISOU  941  CA  HIS A  95     5200   4687   9109   -571   -423  -1903
ATOM    942  C   HIS A  95      14.193 -11.246  29.437  1.00 51.29           C  
ANISOU  942  C   HIS A  95     5400   4874   9214   -657   -441  -2116
ATOM    943  O   HIS A  95      14.499 -10.346  28.655  1.00 52.92           O  
ANISOU  943  O   HIS A  95     5563   5263   9281   -636   -450  -2192
ATOM    944  CB  HIS A  95      13.195 -11.142  31.788  1.00 52.30           C  
ANISOU  944  CB  HIS A  95     5467   4952   9451   -716   -450  -1776
ATOM    945  CG  HIS A  95      13.417 -11.273  33.277  1.00 52.48           C  
ANISOU  945  CG  HIS A  95     5503   4896   9542   -657   -425  -1579
ATOM    946  ND1 HIS A  95      13.997 -10.283  34.051  1.00 51.24           N  
ANISOU  946  ND1 HIS A  95     5280   4888   9300   -575   -418  -1441
ATOM    947  CD2 HIS A  95      13.138 -12.301  34.151  1.00 53.20           C  
ANISOU  947  CD2 HIS A  95     5680   4768   9765   -680   -406  -1494
ATOM    948  CE1 HIS A  95      14.064 -10.740  35.303  1.00 50.51           C  
ANISOU  948  CE1 HIS A  95     5232   4683   9276   -552   -402  -1282
ATOM    949  NE2 HIS A  95      13.556 -11.959  35.439  1.00 50.99           N  
ANISOU  949  NE2 HIS A  95     5385   4520   9470   -611   -394  -1305
ATOM    950  H   HIS A  95      14.769  -9.012  30.748  1.00 59.02           H  
ATOM    951  HA  HIS A  95      15.115 -11.941  31.215  1.00 59.99           H  
ATOM    952  HB2 HIS A  95      12.575 -10.267  31.596  1.00 62.75           H  
ATOM    953  HB3 HIS A  95      12.583 -11.995  31.494  1.00 62.75           H  
ATOM    954  HD1 HIS A  95      14.326  -9.384  33.723  1.00 61.49           H  
ATOM    955  HD2 HIS A  95      12.679 -13.258  33.951  1.00 63.84           H  
ATOM    956  HE1 HIS A  95      14.482 -10.173  36.122  1.00 60.61           H  
ATOM    957  N   PHE A  96      13.606 -12.397  29.063  1.00 52.54           N  
ANISOU  957  N   PHE A  96     5652   4842   9468   -765   -446  -2212
ATOM    958  CA  PHE A  96      13.144 -12.739  27.710  1.00 54.97           C  
ANISOU  958  CA  PHE A  96     6019   5154   9713   -876   -471  -2421
ATOM    959  C   PHE A  96      14.316 -12.818  26.708  1.00 55.64           C  
ANISOU  959  C   PHE A  96     6153   5258   9729   -739   -410  -2573
ATOM    960  O   PHE A  96      14.264 -12.177  25.659  1.00 54.71           O  
ANISOU  960  O   PHE A  96     6012   5320   9456   -770   -430  -2674
ATOM    961  CB  PHE A  96      12.029 -11.762  27.238  1.00 53.51           C  
ANISOU  961  CB  PHE A  96     5732   5200   9401  -1019   -559  -2412
ATOM    962  CG  PHE A  96      10.887 -11.547  28.218  1.00 51.94           C  
ANISOU  962  CG  PHE A  96     5437   5036   9261  -1112   -596  -2234
ATOM    963  CD1 PHE A  96       9.934 -12.562  28.441  1.00 55.12           C  
ANISOU  963  CD1 PHE A  96     5885   5314   9743  -1252   -608  -2203
ATOM    964  CD2 PHE A  96      10.847 -10.383  29.017  1.00 47.88           C  
ANISOU  964  CD2 PHE A  96     4807   4698   8686  -1044   -597  -2073
ATOM    965  CE1 PHE A  96       8.949 -12.389  29.405  1.00 54.60           C  
ANISOU  965  CE1 PHE A  96     5731   5297   9717  -1330   -618  -2032
ATOM    966  CE2 PHE A  96       9.856 -10.229  29.977  1.00 47.57           C  
ANISOU  966  CE2 PHE A  96     4685   4688   8702  -1124   -608  -1919
ATOM    967  CZ  PHE A  96       8.909 -11.227  30.167  1.00 50.65           C  
ANISOU  967  CZ  PHE A  96     5105   4955   9186  -1265   -615  -1899
ATOM    968  H   PHE A  96      13.393 -13.082  29.774  1.00 63.04           H  
ATOM    969  HA  PHE A  96      12.713 -13.739  27.776  1.00 65.97           H  
ATOM    970  HB2 PHE A  96      12.449 -10.786  26.986  1.00 64.22           H  
ATOM    971  HB3 PHE A  96      11.597 -12.142  26.313  1.00 64.22           H  
ATOM    972  HD1 PHE A  96       9.968 -13.476  27.866  1.00 66.14           H  
ATOM    973  HD2 PHE A  96      11.591  -9.610  28.890  1.00 57.45           H  
ATOM    974  HE1 PHE A  96       8.216 -13.165  29.570  1.00 65.52           H  
ATOM    975  HE2 PHE A  96       9.826  -9.336  30.584  1.00 57.09           H  
ATOM    976  HZ  PHE A  96       8.143 -11.105  30.918  1.00 60.78           H  
ATOM    977  N   LYS A  97      15.370 -13.578  27.065  1.00 58.15           N  
ANISOU  977  N   LYS A  97     6537   5391  10165   -586   -331  -2581
ATOM    978  CA  LYS A  97      16.637 -13.670  26.326  1.00 61.16           C  
ANISOU  978  CA  LYS A  97     6942   5788  10508   -429   -248  -2709
ATOM    979  C   LYS A  97      16.481 -14.073  24.847  1.00 63.94           C  
ANISOU  979  C   LYS A  97     7398   6126  10769   -526   -229  -2958
ATOM    980  O   LYS A  97      17.135 -13.466  24.002  1.00 65.37           O  
ANISOU  980  O   LYS A  97     7560   6473  10807   -489   -198  -3061
ATOM    981  CB  LYS A  97      17.600 -14.629  27.062  1.00 65.00           C  
ANISOU  981  CB  LYS A  97     7480   6043  11173   -247   -172  -2675
ATOM    982  CG  LYS A  97      19.041 -14.644  26.503  1.00 67.42           C  
ANISOU  982  CG  LYS A  97     7755   6401  11461    -51    -78  -2762
ATOM    983  CD  LYS A  97      19.925 -15.766  27.072  1.00 70.15           C  
ANISOU  983  CD  LYS A  97     8185   6470  11998    115      7  -2807
ATOM    984  CE  LYS A  97      20.196 -15.653  28.581  1.00 70.53           C  
ANISOU  984  CE  LYS A  97     8186   6418  12193    231    -26  -2571
ATOM    985  NZ  LYS A  97      21.077 -16.735  29.055  1.00 73.26           N1+
ANISOU  985  NZ  LYS A  97     8597   6511  12728    430     53  -2600
ATOM    986  H   LYS A  97      15.337 -14.076  27.943  1.00 69.77           H  
ATOM    987  HA  LYS A  97      17.078 -12.671  26.342  1.00 73.39           H  
ATOM    988  HB2 LYS A  97      17.641 -14.352  28.114  1.00 78.00           H  
ATOM    989  HB3 LYS A  97      17.187 -15.639  27.036  1.00 78.00           H  
ATOM    990  HG2 LYS A  97      19.032 -14.762  25.420  1.00 80.90           H  
ATOM    991  HG3 LYS A  97      19.510 -13.677  26.690  1.00 80.90           H  
ATOM    992  HD2 LYS A  97      19.458 -16.727  26.851  1.00 84.18           H  
ATOM    993  HD3 LYS A  97      20.872 -15.764  26.529  1.00 84.18           H  
ATOM    994  HE2 LYS A  97      20.669 -14.697  28.808  1.00 84.63           H  
ATOM    995  HE3 LYS A  97      19.265 -15.695  29.147  1.00 84.63           H  
ATOM    996  HZ1 LYS A  97      21.963 -16.687  28.573  1.00 87.92           H  
ATOM    997  HZ2 LYS A  97      21.230 -16.633  30.048  1.00 87.92           H  
ATOM    998  HZ3 LYS A  97      20.643 -17.630  28.874  1.00 87.92           H  
ATOM    999  N   GLY A  98      15.606 -15.056  24.567  1.00 65.31           N  
ANISOU  999  N   GLY A  98     7696   6101  11017   -662   -246  -3055
ATOM   1000  CA  GLY A  98      15.348 -15.574  23.221  1.00 65.60           C  
ANISOU 1000  CA  GLY A  98     7866   6150  10908   -760   -226  -3226
ATOM   1001  C   GLY A  98      14.654 -14.545  22.314  1.00 64.51           C  
ANISOU 1001  C   GLY A  98     7673   6292  10547   -894   -312  -3253
ATOM   1002  O   GLY A  98      14.883 -14.565  21.105  1.00 66.08           O  
ANISOU 1002  O   GLY A  98     7961   6561  10584   -933   -287  -3399
ATOM   1003  H   GLY A  98      15.099 -15.489  25.325  1.00 78.37           H  
ATOM   1004  HA2 GLY A  98      16.286 -15.894  22.766  1.00 78.72           H  
ATOM   1005  HA3 GLY A  98      14.714 -16.458  23.299  1.00 78.72           H  
ATOM   1006  N   PHE A  99      13.855 -13.626  22.888  1.00 61.53           N  
ANISOU 1006  N   PHE A  99     7154   6073  10153   -960   -409  -3098
ATOM   1007  CA  PHE A  99      13.290 -12.470  22.190  1.00 57.32           C  
ANISOU 1007  CA  PHE A  99     6555   5808   9416  -1062   -500  -3082
ATOM   1008  C   PHE A  99      14.356 -11.428  21.806  1.00 54.06           C  
ANISOU 1008  C   PHE A  99     6093   5560   8886   -943   -453  -3139
ATOM   1009  O   PHE A  99      14.317 -10.919  20.687  1.00 57.01           O  
ANISOU 1009  O   PHE A  99     6513   6086   9063   -999   -471  -3223
ATOM   1010  CB  PHE A  99      12.104 -11.881  22.994  1.00 54.27           C  
ANISOU 1010  CB  PHE A  99     6027   5535   9059  -1137   -597  -2883
ATOM   1011  CG  PHE A  99      11.622 -10.504  22.568  1.00 51.79           C  
ANISOU 1011  CG  PHE A  99     5627   5494   8555  -1193   -684  -2828
ATOM   1012  CD1 PHE A  99      10.809 -10.363  21.423  1.00 53.03           C  
ANISOU 1012  CD1 PHE A  99     5846   5748   8557  -1337   -766  -2883
ATOM   1013  CD2 PHE A  99      12.128  -9.345  23.197  1.00 48.55           C  
ANISOU 1013  CD2 PHE A  99     5087   5238   8122  -1103   -691  -2712
ATOM   1014  CE1 PHE A  99      10.470  -9.097  20.965  1.00 50.98           C  
ANISOU 1014  CE1 PHE A  99     5516   5725   8130  -1375   -855  -2815
ATOM   1015  CE2 PHE A  99      11.779  -8.088  22.722  1.00 47.35           C  
ANISOU 1015  CE2 PHE A  99     4873   5318   7798  -1140   -767  -2647
ATOM   1016  CZ  PHE A  99      10.949  -7.966  21.614  1.00 47.37           C  
ANISOU 1016  CZ  PHE A  99     4934   5407   7657  -1270   -851  -2695
ATOM   1017  H   PHE A  99      13.718 -13.648  23.889  1.00 73.84           H  
ATOM   1018  HA  PHE A  99      12.872 -12.830  21.248  1.00 68.78           H  
ATOM   1019  HB2 PHE A  99      11.259 -12.566  22.919  1.00 65.13           H  
ATOM   1020  HB3 PHE A  99      12.349 -11.835  24.053  1.00 65.13           H  
ATOM   1021  HD1 PHE A  99      10.454 -11.237  20.897  1.00 63.64           H  
ATOM   1022  HD2 PHE A  99      12.796  -9.430  24.043  1.00 58.26           H  
ATOM   1023  HE1 PHE A  99       9.841  -8.991  20.093  1.00 61.18           H  
ATOM   1024  HE2 PHE A  99      12.164  -7.204  23.208  1.00 56.82           H  
ATOM   1025  HZ  PHE A  99      10.687  -6.984  21.246  1.00 56.84           H  
ATOM   1026  N   TRP A 100      15.299 -11.154  22.723  1.00 48.79           N  
ANISOU 1026  N   TRP A 100     5344   4875   8318   -776   -389  -3058
ATOM   1027  CA  TRP A 100      16.409 -10.233  22.477  1.00 46.76           C  
ANISOU 1027  CA  TRP A 100     5032   4800   7936   -653   -332  -3052
ATOM   1028  C   TRP A 100      17.460 -10.762  21.494  1.00 51.83           C  
ANISOU 1028  C   TRP A 100     5776   5378   8538   -578   -213  -3262
ATOM   1029  O   TRP A 100      18.071  -9.943  20.815  1.00 48.81           O  
ANISOU 1029  O   TRP A 100     5381   5164   7999   -544   -169  -3322
ATOM   1030  CB  TRP A 100      17.048  -9.768  23.792  1.00 43.60           C  
ANISOU 1030  CB  TRP A 100     4518   4421   7626   -498   -300  -2854
ATOM   1031  CG  TRP A 100      16.145  -8.942  24.654  1.00 42.02           C  
ANISOU 1031  CG  TRP A 100     4222   4316   7427   -563   -392  -2655
ATOM   1032  CD1 TRP A 100      15.641  -9.311  25.850  1.00 41.55           C  
ANISOU 1032  CD1 TRP A 100     4135   4137   7516   -569   -416  -2510
ATOM   1033  CD2 TRP A 100      15.586  -7.623  24.374  1.00 41.90           C  
ANISOU 1033  CD2 TRP A 100     4133   4527   7259   -628   -462  -2581
ATOM   1034  NE1 TRP A 100      14.839  -8.306  26.342  1.00 42.68           N  
ANISOU 1034  NE1 TRP A 100     4187   4423   7608   -633   -483  -2360
ATOM   1035  CE2 TRP A 100      14.765  -7.238  25.475  1.00 42.92           C  
ANISOU 1035  CE2 TRP A 100     4185   4661   7462   -662   -514  -2399
ATOM   1036  CE3 TRP A 100      15.685  -6.707  23.300  1.00 41.61           C  
ANISOU 1036  CE3 TRP A 100     4097   4683   7029   -658   -479  -2647
ATOM   1037  CZ2 TRP A 100      14.092  -6.007  25.518  1.00 42.40           C  
ANISOU 1037  CZ2 TRP A 100     4037   4778   7297   -709   -577  -2288
ATOM   1038  CZ3 TRP A 100      15.016  -5.466  23.333  1.00 40.71           C  
ANISOU 1038  CZ3 TRP A 100     3908   4745   6814   -708   -556  -2525
ATOM   1039  CH2 TRP A 100      14.218  -5.116  24.438  1.00 41.64           C  
ANISOU 1039  CH2 TRP A 100     3943   4855   7022   -726   -601  -2351
ATOM   1040  H   TRP A 100      15.272 -11.604  23.627  1.00 58.55           H  
ATOM   1041  HA  TRP A 100      15.986  -9.346  22.007  1.00 56.12           H  
ATOM   1042  HB2 TRP A 100      17.401 -10.628  24.360  1.00 52.32           H  
ATOM   1043  HB3 TRP A 100      17.927  -9.158  23.580  1.00 52.32           H  
ATOM   1044  HD1 TRP A 100      15.857 -10.247  26.340  1.00 49.86           H  
ATOM   1045  HE1 TRP A 100      14.364  -8.372  27.237  1.00 51.22           H  
ATOM   1046  HE3 TRP A 100      16.295  -6.959  22.447  1.00 49.93           H  
ATOM   1047  HZ2 TRP A 100      13.492  -5.747  26.374  1.00 50.89           H  
ATOM   1048  HZ3 TRP A 100      15.120  -4.774  22.512  1.00 48.85           H  
ATOM   1049  HH2 TRP A 100      13.710  -4.163  24.460  1.00 49.97           H  
ATOM   1050  N   ASN A 101      17.619 -12.094  21.377  1.00 56.60           N  
ANISOU 1050  N   ASN A 101     6489   5732   9285   -552   -148  -3374
ATOM   1051  CA  ASN A 101      18.461 -12.730  20.354  1.00 59.33           C  
ANISOU 1051  CA  ASN A 101     6956   6000   9587   -493    -22  -3578
ATOM   1052  C   ASN A 101      17.953 -12.439  18.930  1.00 60.53           C  
ANISOU 1052  C   ASN A 101     7194   6329   9477   -640    -52  -3677
ATOM   1053  O   ASN A 101      18.776 -12.195  18.050  1.00 62.12           O  
ANISOU 1053  O   ASN A 101     7420   6639   9544   -586     40  -3780
ATOM   1054  CB  ASN A 101      18.553 -14.260  20.582  1.00 62.67           C  
ANISOU 1054  CB  ASN A 101     7517   6137  10156   -482     29  -3627
ATOM   1055  CG  ASN A 101      19.258 -14.728  21.865  1.00 65.11           C  
ANISOU 1055  CG  ASN A 101     7783   6256  10700   -263    122  -3576
ATOM   1056  OD1 ASN A 101      19.137 -15.894  22.231  1.00 63.13           O  
ANISOU 1056  OD1 ASN A 101     7383   6097  10505   -137    118  -3441
ATOM   1057  ND2 ASN A 101      20.004 -13.858  22.552  1.00 71.20           N  
ANISOU 1057  ND2 ASN A 101     8693   6781  11579   -214    198  -3635
ATOM   1058  H   ASN A 101      17.100 -12.712  21.987  1.00 67.92           H  
ATOM   1059  HA  ASN A 101      19.457 -12.294  20.446  1.00 71.19           H  
ATOM   1060  HB2 ASN A 101      17.556 -14.701  20.557  1.00 75.20           H  
ATOM   1061  HB3 ASN A 101      19.102 -14.713  19.755  1.00 75.20           H  
ATOM   1062 HD21 ASN A 101      20.475 -14.156  23.393  1.00 85.44           H  
ATOM   1063 HD22 ASN A 101      20.084 -12.899  22.250  1.00 85.44           H  
ATOM   1064  N   VAL A 102      16.622 -12.413  18.743  1.00 59.90           N  
ANISOU 1064  N   VAL A 102     7159   6278   9322   -829   -183  -3633
ATOM   1065  CA  VAL A 102      15.975 -12.026  17.489  1.00 59.93           C  
ANISOU 1065  CA  VAL A 102     7246   6448   9076   -982   -250  -3693
ATOM   1066  C   VAL A 102      16.159 -10.523  17.185  1.00 58.94           C  
ANISOU 1066  C   VAL A 102     7013   6585   8795   -958   -280  -3630
ATOM   1067  O   VAL A 102      16.524 -10.190  16.060  1.00 57.73           O  
ANISOU 1067  O   VAL A 102     6925   6541   8469   -946   -213  -3730
ATOM   1068  CB  VAL A 102      14.461 -12.394  17.493  1.00 59.57           C  
ANISOU 1068  CB  VAL A 102     7228   6400   9008  -1179   -407  -3618
ATOM   1069  CG1 VAL A 102      13.643 -11.825  16.316  1.00 58.81           C  
ANISOU 1069  CG1 VAL A 102     7214   6476   8652  -1333   -500  -3663
ATOM   1070  CG2 VAL A 102      14.266 -13.919  17.554  1.00 60.32           C  
ANISOU 1070  CG2 VAL A 102     7445   6226   9246  -1221   -374  -3678
ATOM   1071  H   VAL A 102      16.005 -12.620  19.517  1.00 71.88           H  
ATOM   1072  HA  VAL A 102      16.455 -12.584  16.682  1.00 71.92           H  
ATOM   1073  HB  VAL A 102      14.014 -11.989  18.400  1.00 71.49           H  
ATOM   1074 HG11 VAL A 102      12.625 -12.215  16.319  1.00 70.57           H  
ATOM   1075 HG12 VAL A 102      13.557 -10.739  16.365  1.00 70.57           H  
ATOM   1076 HG13 VAL A 102      14.094 -12.090  15.360  1.00 70.57           H  
ATOM   1077 HG21 VAL A 102      13.209 -14.180  17.607  1.00 72.38           H  
ATOM   1078 HG22 VAL A 102      14.685 -14.406  16.673  1.00 72.38           H  
ATOM   1079 HG23 VAL A 102      14.747 -14.352  18.431  1.00 72.38           H  
ATOM   1080  N   VAL A 103      15.952  -9.658  18.195  1.00 61.29           N  
ANISOU 1080  N   VAL A 103     7159   6977   9153   -954   -373  -3459
ATOM   1081  CA  VAL A 103      16.088  -8.200  18.093  1.00 60.74           C  
ANISOU 1081  CA  VAL A 103     6988   7139   8951   -928   -408  -3373
ATOM   1082  C   VAL A 103      17.523  -7.725  17.781  1.00 58.15           C  
ANISOU 1082  C   VAL A 103     6655   6860   8580   -792   -263  -3471
ATOM   1083  O   VAL A 103      17.675  -6.818  16.964  1.00 62.16           O  
ANISOU 1083  O   VAL A 103     7184   7550   8884   -816   -253  -3491
ATOM   1084  CB  VAL A 103      15.577  -7.498  19.385  1.00 59.54           C  
ANISOU 1084  CB  VAL A 103     6674   7023   8926   -898   -485  -3178
ATOM   1085  CG1 VAL A 103      15.995  -6.023  19.567  1.00 57.50           C  
ANISOU 1085  CG1 VAL A 103     6326   6976   8544   -838   -488  -3076
ATOM   1086  CG2 VAL A 103      14.047  -7.610  19.505  1.00 58.71           C  
ANISOU 1086  CG2 VAL A 103     6550   6930   8826  -1037   -622  -3061
ATOM   1087  H   VAL A 103      15.657 -10.013  19.094  1.00 73.55           H  
ATOM   1088  HA  VAL A 103      15.459  -7.880  17.260  1.00 72.89           H  
ATOM   1089  HB  VAL A 103      15.998  -8.036  20.233  1.00 71.45           H  
ATOM   1090 HG11 VAL A 103      15.489  -5.584  20.423  1.00 69.00           H  
ATOM   1091 HG12 VAL A 103      17.064  -5.916  19.751  1.00 69.00           H  
ATOM   1092 HG13 VAL A 103      15.742  -5.425  18.693  1.00 69.00           H  
ATOM   1093 HG21 VAL A 103      13.696  -7.196  20.450  1.00 70.45           H  
ATOM   1094 HG22 VAL A 103      13.548  -7.069  18.700  1.00 70.45           H  
ATOM   1095 HG23 VAL A 103      13.711  -8.645  19.461  1.00 70.45           H  
ATOM   1096  N   ASN A 104      18.538  -8.342  18.414  1.00 51.78           N  
ANISOU 1096  N   ASN A 104     5819   5896   7960   -644   -148  -3502
ATOM   1097  CA  ASN A 104      19.957  -8.014  18.220  1.00 50.83           C  
ANISOU 1097  CA  ASN A 104     5661   5834   7819   -489      1  -3535
ATOM   1098  C   ASN A 104      20.471  -8.375  16.816  1.00 57.88           C  
ANISOU 1098  C   ASN A 104     6683   6757   8551   -520    110  -3760
ATOM   1099  O   ASN A 104      21.344  -7.670  16.311  1.00 58.92           O  
ANISOU 1099  O   ASN A 104     6783   7025   8580   -455    212  -3800
ATOM   1100  CB  ASN A 104      20.825  -8.720  19.291  1.00 49.29           C  
ANISOU 1100  CB  ASN A 104     5409   5454   7866   -310     91  -3490
ATOM   1101  CG  ASN A 104      20.640  -8.201  20.721  1.00 48.35           C  
ANISOU 1101  CG  ASN A 104     5145   5372   7853   -241     24  -3240
ATOM   1102  OD1 ASN A 104      20.225  -7.066  20.943  1.00 49.35           O  
ANISOU 1102  OD1 ASN A 104     5204   5678   7868   -298    -56  -3109
ATOM   1103  ND2 ASN A 104      20.974  -9.040  21.704  1.00 48.31           N  
ANISOU 1103  ND2 ASN A 104     5105   5191   8059   -116     58  -3172
ATOM   1104  H   ASN A 104      18.334  -9.065  19.092  1.00 62.14           H  
ATOM   1105  HA  ASN A 104      20.030  -6.934  18.352  1.00 61.00           H  
ATOM   1106  HB2 ASN A 104      20.647  -9.797  19.263  1.00 59.15           H  
ATOM   1107  HB3 ASN A 104      21.881  -8.578  19.055  1.00 59.15           H  
ATOM   1108 HD21 ASN A 104      20.863  -8.771  22.674  1.00 57.97           H  
ATOM   1109 HD22 ASN A 104      21.313  -9.966  21.491  1.00 57.97           H  
ATOM   1110  N   ASN A 105      19.915  -9.445  16.221  1.00 60.05           N  
ANISOU 1110  N   ASN A 105     7111   6923   8783   -620     95  -3846
ATOM   1111  CA  ASN A 105      20.258  -9.945  14.884  1.00 63.46           C  
ANISOU 1111  CA  ASN A 105     7696   7373   9041   -653    202  -4004
ATOM   1112  C   ASN A 105      19.300  -9.430  13.790  1.00 62.54           C  
ANISOU 1112  C   ASN A 105     7689   7411   8664   -848     79  -3998
ATOM   1113  O   ASN A 105      19.436  -9.861  12.646  1.00 66.11           O  
ANISOU 1113  O   ASN A 105     8308   7846   8964   -923    124  -4124
ATOM   1114  CB  ASN A 105      20.330 -11.489  14.934  1.00 67.85           C  
ANISOU 1114  CB  ASN A 105     8380   7674   9726   -615    293  -4124
ATOM   1115  CG  ASN A 105      21.548 -11.994  15.719  1.00 68.36           C  
ANISOU 1115  CG  ASN A 105     8348   7582  10042   -396    424  -4120
ATOM   1116  OD1 ASN A 105      22.687 -11.707  15.357  1.00 68.01           O  
ANISOU 1116  OD1 ASN A 105     8262   7582   9995   -259    578  -4180
ATOM   1117  ND2 ASN A 105      21.322 -12.758  16.788  1.00 68.41           N  
ANISOU 1117  ND2 ASN A 105     8315   7410  10268   -361    361  -4034
ATOM   1118  H   ASN A 105      19.194  -9.958  16.709  1.00 72.06           H  
ATOM   1119  HA  ASN A 105      21.252  -9.569  14.634  1.00 76.15           H  
ATOM   1120  HB2 ASN A 105      19.403 -11.906  15.332  1.00 81.42           H  
ATOM   1121  HB3 ASN A 105      20.436 -11.894  13.927  1.00 81.42           H  
ATOM   1122 HD21 ASN A 105      22.096 -13.128  17.319  1.00 82.09           H  
ATOM   1123 HD22 ASN A 105      20.374 -12.942  17.090  1.00 82.09           H  
ATOM   1124  N   ILE A 105A     18.405  -8.485  14.126  1.00 57.01           N  
ANISOU 1124  N   ILE A 105A    6895   6853   7914   -922    -80  -3843
ATOM   1125  CA  ILE A 105A     17.672  -7.653  13.172  1.00 55.06           C  
ANISOU 1125  CA  ILE A 105A    6719   6779   7422  -1077   -211  -3796
ATOM   1126  C   ILE A 105A     18.249  -6.227  13.331  1.00 54.27           C  
ANISOU 1126  C   ILE A 105A    6526   6892   7204  -1032   -207  -3701
ATOM   1127  O   ILE A 105A     17.916  -5.566  14.317  1.00 52.51           O  
ANISOU 1127  O   ILE A 105A    6174   6744   7034  -1022   -310  -3542
ATOM   1128  CB  ILE A 105A     16.137  -7.653  13.459  1.00 54.39           C  
ANISOU 1128  CB  ILE A 105A    6605   6680   7379  -1202   -409  -3674
ATOM   1129  CG1 ILE A 105A     15.535  -9.044  13.151  1.00 57.06           C  
ANISOU 1129  CG1 ILE A 105A    7064   6811   7806  -1276   -412  -3777
ATOM   1130  CG2 ILE A 105A     15.355  -6.578  12.665  1.00 54.39           C  
ANISOU 1130  CG2 ILE A 105A    6650   6873   7141  -1334   -560  -3596
ATOM   1131  CD1 ILE A 105A     14.147  -9.274  13.763  1.00 53.97           C  
ANISOU 1131  CD1 ILE A 105A    6629   6391   7487  -1402   -587  -3661
ATOM   1132  H   ILE A 105A     18.337  -8.196  15.093  1.00 68.41           H  
ATOM   1133  HA  ILE A 105A     17.791  -8.019  12.154  1.00 66.07           H  
ATOM   1134  HB  ILE A 105A     15.991  -7.457  14.522  1.00 65.26           H  
ATOM   1135 HG12 ILE A 105A     15.482  -9.189  12.072  1.00 68.48           H  
ATOM   1136 HG13 ILE A 105A     16.193  -9.834  13.511  1.00 68.48           H  
ATOM   1137 HG21 ILE A 105A     14.285  -6.636  12.857  1.00 65.27           H  
ATOM   1138 HG22 ILE A 105A     15.650  -5.563  12.921  1.00 65.27           H  
ATOM   1139 HG23 ILE A 105A     15.500  -6.700  11.591  1.00 65.27           H  
ATOM   1140 HD11 ILE A 105A     13.881 -10.329  13.720  1.00 64.77           H  
ATOM   1141 HD12 ILE A 105A     14.118  -8.968  14.808  1.00 64.77           H  
ATOM   1142 HD13 ILE A 105A     13.373  -8.725  13.226  1.00 64.77           H  
ATOM   1143  N   PRO A 106      19.139  -5.788  12.404  1.00 55.20           N  
ANISOU 1143  N   PRO A 106     6714   7099   7162  -1006    -76  -3794
ATOM   1144  CA  PRO A 106      19.816  -4.478  12.498  1.00 52.84           C  
ANISOU 1144  CA  PRO A 106     6334   6982   6761   -956    -32  -3721
ATOM   1145  C   PRO A 106      18.899  -3.256  12.652  1.00 56.10           C  
ANISOU 1145  C   PRO A 106     6702   7548   7067  -1034   -211  -3537
ATOM   1146  O   PRO A 106      19.236  -2.373  13.434  1.00 53.89           O  
ANISOU 1146  O   PRO A 106     6294   7345   6838   -969   -221  -3423
ATOM   1147  CB  PRO A 106      20.656  -4.389  11.214  1.00 54.35           C  
ANISOU 1147  CB  PRO A 106     6668   7245   6737   -988     99  -3845
ATOM   1148  CG  PRO A 106      20.927  -5.834  10.844  1.00 56.28           C  
ANISOU 1148  CG  PRO A 106     7017   7303   7063   -971    198  -4012
ATOM   1149  CD  PRO A 106      19.641  -6.540  11.251  1.00 56.84           C  
ANISOU 1149  CD  PRO A 106     7096   7240   7260  -1037     42  -3972
ATOM   1150  HA  PRO A 106      20.485  -4.530  13.359  1.00 63.41           H  
ATOM   1151  HB2 PRO A 106      20.091  -3.914  10.409  1.00 65.22           H  
ATOM   1152  HB3 PRO A 106      21.575  -3.819  11.351  1.00 65.22           H  
ATOM   1153  HG2 PRO A 106      21.185  -5.974   9.793  1.00 67.53           H  
ATOM   1154  HG3 PRO A 106      21.754  -6.212  11.447  1.00 67.53           H  
ATOM   1155  HD2 PRO A 106      18.901  -6.489  10.450  1.00 68.21           H  
ATOM   1156  HD3 PRO A 106      19.850  -7.586  11.463  1.00 68.21           H  
ATOM   1157  N   PHE A 107      17.757  -3.244  11.943  1.00 62.27           N  
ANISOU 1157  N   PHE A 107     7589   8366   7705  -1168   -355  -3507
ATOM   1158  CA  PHE A 107      16.768  -2.166  11.987  1.00 63.04           C  
ANISOU 1158  CA  PHE A 107     7646   8599   7705  -1230   -531  -3328
ATOM   1159  C   PHE A 107      16.127  -1.967  13.376  1.00 58.40           C  
ANISOU 1159  C   PHE A 107     6886   7971   7332  -1175   -616  -3183
ATOM   1160  O   PHE A 107      15.988  -0.821  13.801  1.00 58.60           O  
ANISOU 1160  O   PHE A 107     6826   8104   7335  -1147   -677  -3032
ATOM   1161  CB  PHE A 107      15.730  -2.372  10.863  1.00 67.48           C  
ANISOU 1161  CB  PHE A 107     8339   9185   8115  -1379   -686  -3328
ATOM   1162  CG  PHE A 107      14.649  -1.309  10.764  1.00 70.48           C  
ANISOU 1162  CG  PHE A 107     8673   9699   8406  -1432   -877  -3142
ATOM   1163  CD1 PHE A 107      14.943  -0.061  10.174  1.00 72.60           C  
ANISOU 1163  CD1 PHE A 107     8987  10120   8477  -1433   -886  -3071
ATOM   1164  CD2 PHE A 107      13.401  -1.488  11.400  1.00 69.87           C  
ANISOU 1164  CD2 PHE A 107     8505   9591   8451  -1477  -1041  -3034
ATOM   1165  CE1 PHE A 107      13.990   0.949  10.171  1.00 71.78           C  
ANISOU 1165  CE1 PHE A 107     8844  10125   8302  -1466  -1063  -2897
ATOM   1166  CE2 PHE A 107      12.462  -0.466  11.386  1.00 70.29           C  
ANISOU 1166  CE2 PHE A 107     8500   9766   8441  -1507  -1211  -2861
ATOM   1167  CZ  PHE A 107      12.754   0.745  10.770  1.00 70.96           C  
ANISOU 1167  CZ  PHE A 107     8636   9992   8333  -1495  -1226  -2794
ATOM   1168  H   PHE A 107      17.550  -4.014  11.323  1.00 74.73           H  
ATOM   1169  HA  PHE A 107      17.306  -1.242  11.760  1.00 75.64           H  
ATOM   1170  HB2 PHE A 107      16.253  -2.388   9.905  1.00 80.98           H  
ATOM   1171  HB3 PHE A 107      15.261  -3.352  10.961  1.00 80.98           H  
ATOM   1172  HD1 PHE A 107      15.910   0.113   9.724  1.00 87.12           H  
ATOM   1173  HD2 PHE A 107      13.174  -2.418  11.902  1.00 83.84           H  
ATOM   1174  HE1 PHE A 107      14.215   1.899   9.709  1.00 86.13           H  
ATOM   1175  HE2 PHE A 107      11.504  -0.608  11.864  1.00 84.35           H  
ATOM   1176  HZ  PHE A 107      12.019   1.537  10.767  1.00 85.15           H  
ATOM   1177  N   LEU A 108      15.796  -3.074  14.065  1.00 54.33           N  
ANISOU 1177  N   LEU A 108     6331   7291   7021  -1161   -612  -3226
ATOM   1178  CA  LEU A 108      15.275  -3.067  15.435  1.00 47.86           C  
ANISOU 1178  CA  LEU A 108     5360   6415   6411  -1116   -678  -3090
ATOM   1179  C   LEU A 108      16.337  -2.651  16.461  1.00 47.46           C  
ANISOU 1179  C   LEU A 108     5193   6356   6483   -979   -570  -3058
ATOM   1180  O   LEU A 108      16.021  -1.836  17.325  1.00 48.92           O  
ANISOU 1180  O   LEU A 108     5273   6615   6701   -943   -623  -2902
ATOM   1181  CB  LEU A 108      14.687  -4.447  15.808  1.00 49.67           C  
ANISOU 1181  CB  LEU A 108     5600   6457   6814  -1156   -697  -3143
ATOM   1182  CG  LEU A 108      13.280  -4.722  15.240  1.00 53.85           C  
ANISOU 1182  CG  LEU A 108     6127   6996   7339  -1287   -868  -3053
ATOM   1183  CD1 LEU A 108      12.868  -6.190  15.487  1.00 54.54           C  
ANISOU 1183  CD1 LEU A 108     6247   6884   7591  -1334   -856  -3127
ATOM   1184  CD2 LEU A 108      12.226  -3.731  15.784  1.00 53.58           C  
ANISOU 1184  CD2 LEU A 108     5937   7054   7369  -1261   -966  -2841
ATOM   1185  H   LEU A 108      15.964  -3.983  13.660  1.00 65.20           H  
ATOM   1186  HA  LEU A 108      14.485  -2.316  15.483  1.00 57.43           H  
ATOM   1187  HB2 LEU A 108      15.383  -5.227  15.494  1.00 59.60           H  
ATOM   1188  HB3 LEU A 108      14.620  -4.538  16.893  1.00 59.60           H  
ATOM   1189  HG  LEU A 108      13.334  -4.587  14.159  1.00 64.62           H  
ATOM   1190 HD11 LEU A 108      12.510  -6.651  14.566  1.00 65.44           H  
ATOM   1191 HD12 LEU A 108      13.702  -6.793  15.846  1.00 65.44           H  
ATOM   1192 HD13 LEU A 108      12.074  -6.287  16.228  1.00 65.44           H  
ATOM   1193 HD21 LEU A 108      11.305  -4.222  16.096  1.00 64.30           H  
ATOM   1194 HD22 LEU A 108      12.595  -3.172  16.645  1.00 64.30           H  
ATOM   1195 HD23 LEU A 108      11.953  -3.005  15.018  1.00 64.30           H  
ATOM   1196  N   ARG A 109      17.568  -3.186  16.344  1.00 45.94           N  
ANISOU 1196  N   ARG A 109     5022   6068   6364   -900   -420  -3206
ATOM   1197  CA  ARG A 109      18.681  -2.846  17.235  1.00 43.28           C  
ANISOU 1197  CA  ARG A 109     4581   5721   6142   -755   -312  -3139
ATOM   1198  C   ARG A 109      19.092  -1.366  17.148  1.00 41.67           C  
ANISOU 1198  C   ARG A 109     4343   5709   5780   -739   -306  -3024
ATOM   1199  O   ARG A 109      19.342  -0.755  18.186  1.00 42.17           O  
ANISOU 1199  O   ARG A 109     4306   5800   5917   -664   -304  -2859
ATOM   1200  CB  ARG A 109      19.866  -3.816  17.024  1.00 43.41           C  
ANISOU 1200  CB  ARG A 109     4633   5633   6226   -660   -141  -3300
ATOM   1201  CG  ARG A 109      21.071  -3.552  17.955  1.00 44.88           C  
ANISOU 1201  CG  ARG A 109     4705   5850   6495   -507    -28  -3210
ATOM   1202  CD  ARG A 109      22.139  -4.655  17.904  1.00 49.54           C  
ANISOU 1202  CD  ARG A 109     5300   6308   7216   -389    128  -3351
ATOM   1203  NE  ARG A 109      23.356  -4.284  18.653  1.00 48.51           N  
ANISOU 1203  NE  ARG A 109     5037   6226   7170   -245    223  -3260
ATOM   1204  CZ  ARG A 109      24.623  -4.202  18.202  1.00 47.41           C  
ANISOU 1204  CZ  ARG A 109     4870   6154   6989   -173    376  -3356
ATOM   1205  NH1 ARG A 109      25.598  -3.877  19.063  1.00 47.06           N  
ANISOU 1205  NH1 ARG A 109     4682   6162   7038    -54    436  -3252
ATOM   1206  NH2 ARG A 109      24.947  -4.440  16.922  1.00 48.84           N1+
ANISOU 1206  NH2 ARG A 109     5165   6359   7033   -224    473  -3557
ATOM   1207  H   ARG A 109      17.758  -3.861  15.615  1.00 55.13           H  
ATOM   1208  HA  ARG A 109      18.315  -3.001  18.247  1.00 51.93           H  
ATOM   1209  HB2 ARG A 109      19.517  -4.839  17.168  1.00 52.09           H  
ATOM   1210  HB3 ARG A 109      20.203  -3.757  15.988  1.00 52.09           H  
ATOM   1211  HG2 ARG A 109      21.515  -2.566  17.812  1.00 53.85           H  
ATOM   1212  HG3 ARG A 109      20.658  -3.551  18.966  1.00 53.85           H  
ATOM   1213  HD2 ARG A 109      21.765  -5.502  18.477  1.00 59.45           H  
ATOM   1214  HD3 ARG A 109      22.304  -5.032  16.894  1.00 59.45           H  
ATOM   1215  HE  ARG A 109      23.190  -4.054  19.626  1.00 58.22           H  
ATOM   1216 HH11 ARG A 109      25.383  -3.659  20.027  1.00 56.47           H  
ATOM   1217 HH12 ARG A 109      26.556  -3.796  18.754  1.00 56.47           H  
ATOM   1218 HH21 ARG A 109      24.225  -4.696  16.263  1.00 58.61           H  
ATOM   1219 HH22 ARG A 109      25.905  -4.376  16.611  1.00 58.61           H  
ATOM   1220  N   ASN A 110      19.112  -0.814  15.924  1.00 41.30           N  
ANISOU 1220  N   ASN A 110     4399   5789   5506   -822   -302  -3113
ATOM   1221  CA  ASN A 110      19.415   0.592  15.658  1.00 41.54           C  
ANISOU 1221  CA  ASN A 110     4426   5992   5364   -827   -296  -3010
ATOM   1222  C   ASN A 110      18.306   1.529  16.159  1.00 39.99           C  
ANISOU 1222  C   ASN A 110     4176   5856   5162   -855   -449  -2811
ATOM   1223  O   ASN A 110      18.638   2.548  16.758  1.00 37.37           O  
ANISOU 1223  O   ASN A 110     3778   5578   4842   -795   -430  -2660
ATOM   1224  CB  ASN A 110      19.672   0.804  14.146  1.00 42.00           C  
ANISOU 1224  CB  ASN A 110     4631   6159   5167   -921   -264  -3130
ATOM   1225  CG  ASN A 110      20.982   0.199  13.624  1.00 43.88           C  
ANISOU 1225  CG  ASN A 110     4912   6370   5392   -874    -67  -3311
ATOM   1226  OD1 ASN A 110      21.779  -0.364  14.373  1.00 42.90           O  
ANISOU 1226  OD1 ASN A 110     4684   6181   5434   -754     48  -3324
ATOM   1227  ND2 ASN A 110      21.206   0.312  12.314  1.00 46.41           N  
ANISOU 1227  ND2 ASN A 110     5383   6731   5520   -950    -24  -3399
ATOM   1228  H   ASN A 110      18.911  -1.388  15.114  1.00 49.56           H  
ATOM   1229  HA  ASN A 110      20.331   0.800  16.214  1.00 49.84           H  
ATOM   1230  HB2 ASN A 110      18.835   0.416  13.564  1.00 50.40           H  
ATOM   1231  HB3 ASN A 110      19.718   1.872  13.930  1.00 50.40           H  
ATOM   1232 HD21 ASN A 110      22.048  -0.065  11.905  1.00 55.70           H  
ATOM   1233 HD22 ASN A 110      20.537   0.781  11.720  1.00 55.70           H  
ATOM   1234  N   ALA A 111      17.030   1.169  15.933  1.00 41.10           N  
ANISOU 1234  N   ALA A 111     4345   5984   5288   -943   -593  -2800
ATOM   1235  CA  ALA A 111      15.863   1.947  16.359  1.00 42.48           C  
ANISOU 1235  CA  ALA A 111     4457   6213   5470   -959   -735  -2611
ATOM   1236  C   ALA A 111      15.705   2.032  17.886  1.00 43.80           C  
ANISOU 1236  C   ALA A 111     4488   6305   5848   -867   -717  -2483
ATOM   1237  O   ALA A 111      15.401   3.111  18.397  1.00 40.68           O  
ANISOU 1237  O   ALA A 111     4046   5971   5440   -826   -739  -2322
ATOM   1238  CB  ALA A 111      14.596   1.364  15.715  1.00 40.44           C  
ANISOU 1238  CB  ALA A 111     4234   5929   5201  -1051   -875  -2595
ATOM   1239  H   ALA A 111      16.833   0.316  15.425  1.00 49.32           H  
ATOM   1240  HA  ALA A 111      15.990   2.964  15.984  1.00 50.97           H  
ATOM   1241  HB1 ALA A 111      13.705   1.911  16.027  1.00 48.52           H  
ATOM   1242  HB2 ALA A 111      14.647   1.423  14.628  1.00 48.52           H  
ATOM   1243  HB3 ALA A 111      14.453   0.317  15.986  1.00 48.52           H  
ATOM   1244  N   ILE A 112      15.943   0.907  18.583  1.00 46.41           N  
ANISOU 1244  N   ILE A 112     4778   6488   6366   -832   -669  -2539
ATOM   1245  CA  ILE A 112      15.892   0.813  20.042  1.00 43.38           C  
ANISOU 1245  CA  ILE A 112     4291   6018   6176   -749   -644  -2406
ATOM   1246  C   ILE A 112      17.072   1.544  20.708  1.00 40.27           C  
ANISOU 1246  C   ILE A 112     3869   5669   5763   -652   -536  -2329
ATOM   1247  O   ILE A 112      16.843   2.242  21.694  1.00 39.12           O  
ANISOU 1247  O   ILE A 112     3668   5550   5646   -614   -549  -2170
ATOM   1248  CB  ILE A 112      15.831  -0.668  20.527  1.00 42.94           C  
ANISOU 1248  CB  ILE A 112     4221   5782   6311   -734   -609  -2486
ATOM   1249  CG1 ILE A 112      14.492  -1.317  20.104  1.00 42.20           C  
ANISOU 1249  CG1 ILE A 112     4137   5640   6258   -853   -729  -2532
ATOM   1250  CG2 ILE A 112      16.041  -0.876  22.047  1.00 41.83           C  
ANISOU 1250  CG2 ILE A 112     3992   5555   6346   -641   -565  -2347
ATOM   1251  CD1 ILE A 112      14.508  -2.851  20.138  1.00 43.71           C  
ANISOU 1251  CD1 ILE A 112     4358   5643   6608   -868   -695  -2645
ATOM   1252  H   ILE A 112      16.173   0.054  18.089  1.00 55.69           H  
ATOM   1253  HA  ILE A 112      14.977   1.308  20.373  1.00 52.06           H  
ATOM   1254  HB  ILE A 112      16.634  -1.202  20.015  1.00 51.53           H  
ATOM   1255 HG12 ILE A 112      13.691  -0.948  20.747  1.00 50.64           H  
ATOM   1256 HG13 ILE A 112      14.214  -1.007  19.096  1.00 50.64           H  
ATOM   1257 HG21 ILE A 112      15.946  -1.927  22.321  1.00 50.19           H  
ATOM   1258 HG22 ILE A 112      17.030  -0.564  22.382  1.00 50.19           H  
ATOM   1259 HG23 ILE A 112      15.304  -0.318  22.626  1.00 50.19           H  
ATOM   1260 HD11 ILE A 112      13.988  -3.267  19.275  1.00 52.45           H  
ATOM   1261 HD12 ILE A 112      15.526  -3.240  20.125  1.00 52.45           H  
ATOM   1262 HD13 ILE A 112      14.016  -3.229  21.034  1.00 52.45           H  
ATOM   1263  N   MET A 113      18.290   1.417  20.148  1.00 37.46           N  
ANISOU 1263  N   MET A 113     3550   5321   5361   -616   -425  -2445
ATOM   1264  CA  MET A 113      19.473   2.118  20.651  1.00 35.43           C  
ANISOU 1264  CA  MET A 113     3251   5118   5093   -538   -324  -2382
ATOM   1265  C   MET A 113      19.418   3.639  20.411  1.00 36.47           C  
ANISOU 1265  C   MET A 113     3408   5393   5056   -573   -352  -2272
ATOM   1266  O   MET A 113      19.830   4.388  21.293  1.00 37.44           O  
ANISOU 1266  O   MET A 113     3486   5544   5196   -531   -323  -2146
ATOM   1267  CB  MET A 113      20.766   1.488  20.094  1.00 37.60           C  
ANISOU 1267  CB  MET A 113     3548   5399   5337   -501   -195  -2539
ATOM   1268  CG  MET A 113      22.043   1.985  20.798  1.00 34.46           C  
ANISOU 1268  CG  MET A 113     3077   5065   4951   -426    -95  -2475
ATOM   1269  SD  MET A 113      22.159   1.471  22.533  1.00 35.25           S  
ANISOU 1269  SD  MET A 113     3061   5047   5287   -323   -106  -2337
ATOM   1270  CE  MET A 113      23.377   2.647  23.174  1.00 39.34           C  
ANISOU 1270  CE  MET A 113     3516   5704   5726   -304    -53  -2211
ATOM   1271  H   MET A 113      18.422   0.825  19.338  1.00 44.95           H  
ATOM   1272  HA  MET A 113      19.477   1.960  21.729  1.00 42.52           H  
ATOM   1273  HB2 MET A 113      20.718   0.405  20.209  1.00 45.11           H  
ATOM   1274  HB3 MET A 113      20.837   1.669  19.021  1.00 45.11           H  
ATOM   1275  HG2 MET A 113      22.914   1.601  20.278  1.00 41.35           H  
ATOM   1276  HG3 MET A 113      22.123   3.070  20.744  1.00 41.35           H  
ATOM   1277  HE1 MET A 113      23.608   2.420  24.214  1.00 47.21           H  
ATOM   1278  HE2 MET A 113      24.301   2.609  22.602  1.00 47.21           H  
ATOM   1279  HE3 MET A 113      22.977   3.657  23.127  1.00 47.21           H  
ATOM   1280  N   SER A 114      18.865   4.067  19.262  1.00 44.11           N  
ANISOU 1280  N   SER A 114     4462   6446   5853   -656   -411  -2317
ATOM   1281  CA  SER A 114      18.588   5.468  18.931  1.00 48.01           C  
ANISOU 1281  CA  SER A 114     5001   7059   6182   -689   -448  -2207
ATOM   1282  C   SER A 114      17.617   6.124  19.932  1.00 49.21           C  
ANISOU 1282  C   SER A 114     5094   7183   6420   -660   -529  -2029
ATOM   1283  O   SER A 114      17.870   7.251  20.358  1.00 48.64           O  
ANISOU 1283  O   SER A 114     5026   7155   6301   -636   -503  -1908
ATOM   1284  CB  SER A 114      18.060   5.552  17.483  1.00 49.29           C  
ANISOU 1284  CB  SER A 114     5271   7305   6151   -784   -524  -2278
ATOM   1285  OG  SER A 114      17.791   6.879  17.081  1.00 51.33           O  
ANISOU 1285  OG  SER A 114     5580   7660   6262   -806   -576  -2150
ATOM   1286  H   SER A 114      18.569   3.387  18.573  1.00 52.94           H  
ATOM   1287  HA  SER A 114      19.534   6.010  18.985  1.00 57.61           H  
ATOM   1288  HB2 SER A 114      18.787   5.137  16.786  1.00 59.15           H  
ATOM   1289  HB3 SER A 114      17.147   4.967  17.370  1.00 59.15           H  
ATOM   1290  HG  SER A 114      18.618   7.297  16.816  1.00 61.59           H  
ATOM   1291  N   TYR A 115      16.564   5.385  20.327  1.00 46.15           N  
ANISOU 1291  N   TYR A 115     4655   6719   6161   -669   -617  -2018
ATOM   1292  CA  TYR A 115      15.630   5.788  21.375  1.00 43.55           C  
ANISOU 1292  CA  TYR A 115     4257   6360   5930   -640   -677  -1860
ATOM   1293  C   TYR A 115      16.299   5.891  22.758  1.00 44.76           C  
ANISOU 1293  C   TYR A 115     4357   6448   6200   -567   -588  -1774
ATOM   1294  O   TYR A 115      16.082   6.890  23.439  1.00 47.19           O  
ANISOU 1294  O   TYR A 115     4656   6772   6501   -537   -582  -1638
ATOM   1295  CB  TYR A 115      14.396   4.860  21.384  1.00 41.60           C  
ANISOU 1295  CB  TYR A 115     3950   6046   5812   -678   -773  -1878
ATOM   1296  CG  TYR A 115      13.399   5.175  22.488  1.00 42.38           C  
ANISOU 1296  CG  TYR A 115     3959   6108   6036   -642   -803  -1723
ATOM   1297  CD1 TYR A 115      13.350   4.381  23.653  1.00 41.93           C  
ANISOU 1297  CD1 TYR A 115     3837   5936   6157   -610   -753  -1690
ATOM   1298  CD2 TYR A 115      12.564   6.306  22.377  1.00 44.07           C  
ANISOU 1298  CD2 TYR A 115     4161   6397   6187   -633   -870  -1604
ATOM   1299  CE1 TYR A 115      12.485   4.729  24.709  1.00 41.10           C  
ANISOU 1299  CE1 TYR A 115     3660   5801   6156   -583   -759  -1553
ATOM   1300  CE2 TYR A 115      11.697   6.652  23.432  1.00 43.02           C  
ANISOU 1300  CE2 TYR A 115     3944   6228   6173   -590   -874  -1470
ATOM   1301  CZ  TYR A 115      11.662   5.867  24.601  1.00 42.56           C  
ANISOU 1301  CZ  TYR A 115     3825   6064   6282   -571   -812  -1449
ATOM   1302  OH  TYR A 115      10.836   6.210  25.630  1.00 44.85           O  
ANISOU 1302  OH  TYR A 115     4040   6321   6679   -535   -796  -1322
ATOM   1303  H   TYR A 115      16.418   4.468  19.926  1.00 55.38           H  
ATOM   1304  HA  TYR A 115      15.275   6.786  21.113  1.00 52.26           H  
ATOM   1305  HB2 TYR A 115      13.881   4.923  20.424  1.00 49.92           H  
ATOM   1306  HB3 TYR A 115      14.710   3.821  21.484  1.00 49.92           H  
ATOM   1307  HD1 TYR A 115      13.994   3.519  23.752  1.00 50.31           H  
ATOM   1308  HD2 TYR A 115      12.603   6.924  21.492  1.00 52.89           H  
ATOM   1309  HE1 TYR A 115      12.461   4.126  25.605  1.00 49.32           H  
ATOM   1310  HE2 TYR A 115      11.070   7.527  23.343  1.00 51.62           H  
ATOM   1311  HH  TYR A 115      10.312   6.994  25.448  1.00 53.82           H  
ATOM   1312  N   VAL A 116      17.113   4.887  23.131  1.00 42.75           N  
ANISOU 1312  N   VAL A 116     4075   6117   6050   -537   -521  -1852
ATOM   1313  CA  VAL A 116      17.870   4.842  24.388  1.00 36.65           C  
ANISOU 1313  CA  VAL A 116     3255   5288   5384   -473   -453  -1772
ATOM   1314  C   VAL A 116      18.849   6.022  24.553  1.00 36.89           C  
ANISOU 1314  C   VAL A 116     3314   5410   5292   -462   -394  -1702
ATOM   1315  O   VAL A 116      18.912   6.580  25.645  1.00 35.07           O  
ANISOU 1315  O   VAL A 116     3067   5164   5095   -437   -375  -1581
ATOM   1316  CB  VAL A 116      18.613   3.479  24.562  1.00 34.01           C  
ANISOU 1316  CB  VAL A 116     2891   4865   5165   -431   -395  -1874
ATOM   1317  CG1 VAL A 116      19.807   3.454  25.544  1.00 34.05           C  
ANISOU 1317  CG1 VAL A 116     2850   4854   5232   -366   -329  -1794
ATOM   1318  CG2 VAL A 116      17.619   2.370  24.952  1.00 34.93           C  
ANISOU 1318  CG2 VAL A 116     2986   4852   5435   -445   -445  -1907
ATOM   1319  H   VAL A 116      17.228   4.089  22.519  1.00 51.30           H  
ATOM   1320  HA  VAL A 116      17.137   4.929  25.193  1.00 43.98           H  
ATOM   1321  HB  VAL A 116      19.017   3.204  23.589  1.00 40.81           H  
ATOM   1322 HG11 VAL A 116      20.191   2.440  25.665  1.00 40.85           H  
ATOM   1323 HG12 VAL A 116      20.643   4.057  25.188  1.00 40.85           H  
ATOM   1324 HG13 VAL A 116      19.520   3.817  26.531  1.00 40.85           H  
ATOM   1325 HG21 VAL A 116      18.096   1.390  24.940  1.00 41.92           H  
ATOM   1326 HG22 VAL A 116      17.223   2.534  25.955  1.00 41.92           H  
ATOM   1327 HG23 VAL A 116      16.769   2.328  24.272  1.00 41.92           H  
ATOM   1328  N   LEU A 117      19.552   6.414  23.477  1.00 36.87           N  
ANISOU 1328  N   LEU A 117     3365   5503   5139   -492   -361  -1781
ATOM   1329  CA  LEU A 117      20.465   7.559  23.480  1.00 36.68           C  
ANISOU 1329  CA  LEU A 117     3374   5570   4993   -503   -297  -1729
ATOM   1330  C   LEU A 117      19.733   8.898  23.663  1.00 37.14           C  
ANISOU 1330  C   LEU A 117     3492   5661   4957   -525   -339  -1597
ATOM   1331  O   LEU A 117      20.117   9.656  24.552  1.00 35.61           O  
ANISOU 1331  O   LEU A 117     3308   5470   4754   -518   -301  -1497
ATOM   1332  CB  LEU A 117      21.329   7.562  22.198  1.00 37.52           C  
ANISOU 1332  CB  LEU A 117     3528   5771   4957   -543   -238  -1853
ATOM   1333  CG  LEU A 117      22.373   6.425  22.140  1.00 34.94           C  
ANISOU 1333  CG  LEU A 117     3140   5420   4716   -503   -157  -1985
ATOM   1334  CD1 LEU A 117      23.033   6.343  20.747  1.00 32.81           C  
ANISOU 1334  CD1 LEU A 117     2932   5244   4291   -552    -90  -2121
ATOM   1335  CD2 LEU A 117      23.409   6.517  23.281  1.00 34.10           C  
ANISOU 1335  CD2 LEU A 117     2945   5313   4698   -453    -93  -1923
ATOM   1336  H   LEU A 117      19.466   5.904  22.608  1.00 44.24           H  
ATOM   1337  HA  LEU A 117      21.125   7.448  24.342  1.00 44.02           H  
ATOM   1338  HB2 LEU A 117      20.671   7.501  21.329  1.00 45.02           H  
ATOM   1339  HB3 LEU A 117      21.856   8.514  22.108  1.00 45.02           H  
ATOM   1340  HG  LEU A 117      21.844   5.485  22.281  1.00 41.93           H  
ATOM   1341 HD11 LEU A 117      22.882   5.358  20.305  1.00 39.37           H  
ATOM   1342 HD12 LEU A 117      22.616   7.071  20.051  1.00 39.37           H  
ATOM   1343 HD13 LEU A 117      24.108   6.516  20.778  1.00 39.37           H  
ATOM   1344 HD21 LEU A 117      24.409   6.220  22.966  1.00 40.92           H  
ATOM   1345 HD22 LEU A 117      23.480   7.527  23.687  1.00 40.92           H  
ATOM   1346 HD23 LEU A 117      23.131   5.860  24.104  1.00 40.92           H  
ATOM   1347  N   THR A 118      18.694   9.153  22.847  1.00 40.35           N  
ANISOU 1347  N   THR A 118     3943   6090   5297   -552   -420  -1596
ATOM   1348  CA  THR A 118      17.936  10.410  22.859  1.00 42.38           C  
ANISOU 1348  CA  THR A 118     4262   6376   5465   -556   -461  -1472
ATOM   1349  C   THR A 118      17.082  10.615  24.128  1.00 43.97           C  
ANISOU 1349  C   THR A 118     4410   6495   5800   -505   -479  -1349
ATOM   1350  O   THR A 118      17.121  11.719  24.667  1.00 43.61           O  
ANISOU 1350  O   THR A 118     4413   6443   5713   -489   -446  -1241
ATOM   1351  CB  THR A 118      17.008  10.560  21.625  1.00 44.62           C  
ANISOU 1351  CB  THR A 118     4593   6713   5646   -591   -563  -1493
ATOM   1352  OG1 THR A 118      16.064   9.508  21.526  1.00 47.17           O  
ANISOU 1352  OG1 THR A 118     4839   6989   6092   -591   -643  -1546
ATOM   1353  CG2 THR A 118      17.776  10.648  20.301  1.00 44.66           C  
ANISOU 1353  CG2 THR A 118     4687   6809   5474   -655   -532  -1601
ATOM   1354  H   THR A 118      18.426   8.471  22.150  1.00 48.42           H  
ATOM   1355  HA  THR A 118      18.665  11.222  22.823  1.00 50.86           H  
ATOM   1356  HB  THR A 118      16.435  11.484  21.726  1.00 53.54           H  
ATOM   1357  HG1 THR A 118      16.518   8.719  21.218  1.00 56.60           H  
ATOM   1358 HG21 THR A 118      17.085  10.774  19.469  1.00 53.59           H  
ATOM   1359 HG22 THR A 118      18.452  11.504  20.298  1.00 53.59           H  
ATOM   1360 HG23 THR A 118      18.372   9.757  20.111  1.00 53.59           H  
ATOM   1361  N   SER A 119      16.357   9.582  24.596  1.00 42.17           N  
ANISOU 1361  N   SER A 119     4096   6199   5728   -486   -520  -1370
ATOM   1362  CA  SER A 119      15.463   9.662  25.760  1.00 37.18           C  
ANISOU 1362  CA  SER A 119     3408   5492   5225   -446   -524  -1261
ATOM   1363  C   SER A 119      16.197   9.895  27.095  1.00 43.54           C  
ANISOU 1363  C   SER A 119     4228   6254   6060   -424   -432  -1196
ATOM   1364  O   SER A 119      15.701  10.659  27.924  1.00 44.94           O  
ANISOU 1364  O   SER A 119     4434   6406   6235   -401   -401  -1088
ATOM   1365  CB  SER A 119      14.528   8.431  25.802  1.00 33.84           C  
ANISOU 1365  CB  SER A 119     2893   5003   4963   -452   -574  -1306
ATOM   1366  OG  SER A 119      15.202   7.238  26.157  1.00 38.11           O  
ANISOU 1366  OG  SER A 119     3415   5495   5571   -458   -535  -1399
ATOM   1367  H   SER A 119      16.368   8.699  24.101  1.00 50.60           H  
ATOM   1368  HA  SER A 119      14.825  10.533  25.597  1.00 44.61           H  
ATOM   1369  HB2 SER A 119      13.735   8.594  26.532  1.00 40.61           H  
ATOM   1370  HB3 SER A 119      14.036   8.290  24.839  1.00 40.61           H  
ATOM   1371  HG  SER A 119      15.661   6.914  25.375  1.00 45.73           H  
ATOM   1372  N   ARG A 120      17.375   9.267  27.255  1.00 50.16           N  
ANISOU 1372  N   ARG A 120     5048   7084   6925   -430   -388  -1263
ATOM   1373  CA  ARG A 120      18.260   9.430  28.409  1.00 53.68           C  
ANISOU 1373  CA  ARG A 120     5498   7501   7396   -420   -324  -1202
ATOM   1374  C   ARG A 120      18.932  10.812  28.415  1.00 51.82           C  
ANISOU 1374  C   ARG A 120     5348   7333   7009   -450   -276  -1155
ATOM   1375  O   ARG A 120      18.923  11.470  29.453  1.00 55.97           O  
ANISOU 1375  O   ARG A 120     5917   7830   7521   -454   -239  -1061
ATOM   1376  CB  ARG A 120      19.320   8.308  28.406  1.00 55.49           C  
ANISOU 1376  CB  ARG A 120     5669   7711   7705   -407   -304  -1280
ATOM   1377  CG  ARG A 120      18.760   6.888  28.613  1.00 58.09           C  
ANISOU 1377  CG  ARG A 120     5934   7944   8192   -384   -341  -1323
ATOM   1378  CD  ARG A 120      18.365   6.596  30.062  1.00 60.30           C  
ANISOU 1378  CD  ARG A 120     6192   8130   8588   -365   -331  -1223
ATOM   1379  NE  ARG A 120      18.033   5.173  30.248  1.00 64.17           N  
ANISOU 1379  NE  ARG A 120     6632   8522   9229   -345   -350  -1270
ATOM   1380  CZ  ARG A 120      17.842   4.544  31.421  1.00 64.13           C  
ANISOU 1380  CZ  ARG A 120     6612   8421   9332   -331   -342  -1195
ATOM   1381  NH1 ARG A 120      17.509   3.247  31.433  1.00 65.83           N  
ANISOU 1381  NH1 ARG A 120     6798   8533   9681   -315   -359  -1239
ATOM   1382  NH2 ARG A 120      17.968   5.187  32.588  1.00 61.16           N1+
ANISOU 1382  NH2 ARG A 120     6268   8046   8925   -340   -313  -1076
ATOM   1383  H   ARG A 120      17.706   8.650  26.526  1.00 60.19           H  
ATOM   1384  HA  ARG A 120      17.665   9.349  29.321  1.00 64.41           H  
ATOM   1385  HB2 ARG A 120      19.871   8.339  27.465  1.00 66.59           H  
ATOM   1386  HB3 ARG A 120      20.065   8.493  29.180  1.00 66.59           H  
ATOM   1387  HG2 ARG A 120      17.862   6.796  28.001  1.00 69.71           H  
ATOM   1388  HG3 ARG A 120      19.445   6.127  28.239  1.00 69.71           H  
ATOM   1389  HD2 ARG A 120      19.116   6.959  30.764  1.00 72.36           H  
ATOM   1390  HD3 ARG A 120      17.439   7.129  30.284  1.00 72.36           H  
ATOM   1391  HE  ARG A 120      17.911   4.641  29.398  1.00 77.01           H  
ATOM   1392 HH11 ARG A 120      17.409   2.730  30.572  1.00 79.00           H  
ATOM   1393 HH12 ARG A 120      17.319   2.787  32.312  1.00 79.00           H  
ATOM   1394 HH21 ARG A 120      18.195   6.170  32.604  1.00 73.40           H  
ATOM   1395 HH22 ARG A 120      17.707   4.726  33.451  1.00 73.40           H  
ATOM   1396  N   SER A 121      19.474  11.235  27.260  1.00 44.58           N  
ANISOU 1396  N   SER A 121     4468   6502   5969   -483   -270  -1223
ATOM   1397  CA  SER A 121      20.189  12.505  27.096  1.00 41.26           C  
ANISOU 1397  CA  SER A 121     4134   6146   5396   -532   -219  -1187
ATOM   1398  C   SER A 121      19.307  13.761  27.218  1.00 43.06           C  
ANISOU 1398  C   SER A 121     4460   6345   5556   -529   -224  -1078
ATOM   1399  O   SER A 121      19.849  14.829  27.502  1.00 43.14           O  
ANISOU 1399  O   SER A 121     4559   6366   5467   -569   -173  -1021
ATOM   1400  CB  SER A 121      20.923  12.503  25.744  1.00 41.88           C  
ANISOU 1400  CB  SER A 121     4239   6323   5352   -576   -204  -1283
ATOM   1401  OG  SER A 121      22.053  11.655  25.801  1.00 42.30           O  
ANISOU 1401  OG  SER A 121     4210   6410   5452   -577   -162  -1376
ATOM   1402  H   SER A 121      19.425  10.644  26.441  1.00 53.50           H  
ATOM   1403  HA  SER A 121      20.934  12.577  27.892  1.00 49.51           H  
ATOM   1404  HB2 SER A 121      20.259  12.201  24.934  1.00 50.26           H  
ATOM   1405  HB3 SER A 121      21.275  13.502  25.488  1.00 50.26           H  
ATOM   1406  HG  SER A 121      21.748  10.745  25.739  1.00 50.76           H  
ATOM   1407  N   HIS A 122      17.981  13.619  27.026  1.00 49.82           N  
ANISOU 1407  N   HIS A 122     5296   7161   6471   -481   -283  -1051
ATOM   1408  CA  HIS A 122      16.989  14.692  27.168  1.00 53.16           C  
ANISOU 1408  CA  HIS A 122     5794   7550   6852   -451   -289   -946
ATOM   1409  C   HIS A 122      16.831  15.186  28.621  1.00 49.01           C  
ANISOU 1409  C   HIS A 122     5306   6947   6367   -437   -218   -857
ATOM   1410  O   HIS A 122      16.452  16.340  28.821  1.00 51.37           O  
ANISOU 1410  O   HIS A 122     5707   7210   6601   -423   -183   -776
ATOM   1411  CB  HIS A 122      15.642  14.218  26.580  1.00 60.57           C  
ANISOU 1411  CB  HIS A 122     6662   8474   7878   -399   -375   -934
ATOM   1412  CG  HIS A 122      14.752  15.314  26.045  1.00 67.03           C  
ANISOU 1412  CG  HIS A 122     7550   9304   8612   -366   -417   -856
ATOM   1413  ND1 HIS A 122      14.159  16.276  26.844  1.00 68.78           N  
ANISOU 1413  ND1 HIS A 122     7804   9458   8872   -302   -384   -742
ATOM   1414  CD2 HIS A 122      14.349  15.606  24.760  1.00 69.63           C  
ANISOU 1414  CD2 HIS A 122     7932   9703   8820   -385   -488   -870
ATOM   1415  CE1 HIS A 122      13.457  17.081  26.042  1.00 70.84           C  
ANISOU 1415  CE1 HIS A 122     8123   9739   9052   -268   -439   -683
ATOM   1416  NE2 HIS A 122      13.526  16.734  24.763  1.00 72.64           N  
ANISOU 1416  NE2 HIS A 122     8369  10055   9176   -323   -510   -754
ATOM   1417  H   HIS A 122      17.616  12.710  26.776  1.00 59.78           H  
ATOM   1418  HA  HIS A 122      17.351  15.527  26.564  1.00 63.79           H  
ATOM   1419  HB2 HIS A 122      15.817  13.545  25.743  1.00 72.68           H  
ATOM   1420  HB3 HIS A 122      15.083  13.633  27.313  1.00 72.68           H  
ATOM   1421  HD2 HIS A 122      14.591  15.098  23.838  1.00 83.55           H  
ATOM   1422  HE1 HIS A 122      12.895  17.933  26.398  1.00 85.00           H  
ATOM   1423  HD1 HIS A 122      14.270  16.373  27.844  1.00  0.00           H  
ATOM   1424  N   LEU A 123      17.164  14.329  29.603  1.00 39.18           N  
ANISOU 1424  N   LEU A 123     4590   5044   5250    379    314   -648
ATOM   1425  CA  LEU A 123      17.216  14.673  31.025  1.00 35.29           C  
ANISOU 1425  CA  LEU A 123     4170   4527   4712    429    364   -561
ATOM   1426  C   LEU A 123      18.455  15.510  31.410  1.00 31.13           C  
ANISOU 1426  C   LEU A 123     3748   3983   4095    475    338   -564
ATOM   1427  O   LEU A 123      18.532  15.917  32.566  1.00 31.89           O  
ANISOU 1427  O   LEU A 123     3924   4061   4130    519    368   -504
ATOM   1428  CB  LEU A 123      17.132  13.380  31.875  1.00 36.20           C  
ANISOU 1428  CB  LEU A 123     4283   4566   4907    400    393   -512
ATOM   1429  CG  LEU A 123      15.759  12.669  31.832  1.00 32.85           C  
ANISOU 1429  CG  LEU A 123     3757   4148   4576    357    437   -483
ATOM   1430  CD1 LEU A 123      15.836  11.259  32.457  1.00 33.01           C  
ANISOU 1430  CD1 LEU A 123     3775   4076   4692    318    459   -441
ATOM   1431  CD2 LEU A 123      14.640  13.523  32.468  1.00 34.03           C  
ANISOU 1431  CD2 LEU A 123     3899   4353   4678    402    509   -410
ATOM   1432  H   LEU A 123      17.471  13.396  29.363  1.00 47.01           H  
ATOM   1433  HA  LEU A 123      16.352  15.297  31.256  1.00 42.35           H  
ATOM   1434  HB2 LEU A 123      17.912  12.695  31.542  1.00 43.45           H  
ATOM   1435  HB3 LEU A 123      17.363  13.597  32.919  1.00 43.45           H  
ATOM   1436  HG  LEU A 123      15.501  12.521  30.782  1.00 39.42           H  
ATOM   1437 HD11 LEU A 123      15.448  10.510  31.766  1.00 39.62           H  
ATOM   1438 HD12 LEU A 123      16.859  10.972  32.693  1.00 39.62           H  
ATOM   1439 HD13 LEU A 123      15.269  11.172  33.383  1.00 39.62           H  
ATOM   1440 HD21 LEU A 123      14.023  12.955  33.163  1.00 40.84           H  
ATOM   1441 HD22 LEU A 123      15.036  14.375  33.022  1.00 40.84           H  
ATOM   1442 HD23 LEU A 123      13.973  13.915  31.700  1.00 40.84           H  
ATOM   1443  N   ILE A 124      19.390  15.772  30.479  1.00 26.71           N  
ANISOU 1443  N   ILE A 124     3190   3429   3530    461    285   -635
ATOM   1444  CA  ILE A 124      20.570  16.605  30.718  1.00 28.05           C  
ANISOU 1444  CA  ILE A 124     3442   3581   3635    493    254   -645
ATOM   1445  C   ILE A 124      20.464  17.874  29.853  1.00 29.48           C  
ANISOU 1445  C   ILE A 124     3629   3825   3748    515    245   -672
ATOM   1446  O   ILE A 124      20.353  17.770  28.630  1.00 33.18           O  
ANISOU 1446  O   ILE A 124     4043   4332   4231    486    226   -727
ATOM   1447  CB  ILE A 124      21.893  15.870  30.342  1.00 26.38           C  
ANISOU 1447  CB  ILE A 124     3224   3311   3486    462    207   -695
ATOM   1448  CG1 ILE A 124      22.003  14.466  30.978  1.00 28.18           C  
ANISOU 1448  CG1 ILE A 124     3443   3466   3796    442    212   -661
ATOM   1449  CG2 ILE A 124      23.150  16.708  30.673  1.00 21.69           C  
ANISOU 1449  CG2 ILE A 124     2701   2696   2843    490    170   -700
ATOM   1450  CD1 ILE A 124      21.781  14.424  32.496  1.00 24.85           C  
ANISOU 1450  CD1 ILE A 124     3100   3016   3326    479    231   -571
ATOM   1451  H   ILE A 124      19.275  15.426  29.535  1.00 32.05           H  
ATOM   1452  HA  ILE A 124      20.632  16.910  31.764  1.00 33.66           H  
ATOM   1453  HB  ILE A 124      21.897  15.705  29.264  1.00 31.65           H  
ATOM   1454 HG12 ILE A 124      21.274  13.806  30.507  1.00 33.81           H  
ATOM   1455 HG13 ILE A 124      22.973  14.027  30.739  1.00 33.81           H  
ATOM   1456 HG21 ILE A 124      24.065  16.142  30.497  1.00 26.03           H  
ATOM   1457 HG22 ILE A 124      23.214  17.607  30.059  1.00 26.03           H  
ATOM   1458 HG23 ILE A 124      23.160  17.022  31.717  1.00 26.03           H  
ATOM   1459 HD11 ILE A 124      22.295  13.574  32.940  1.00 29.82           H  
ATOM   1460 HD12 ILE A 124      22.136  15.327  32.991  1.00 29.82           H  
ATOM   1461 HD13 ILE A 124      20.725  14.316  32.729  1.00 29.82           H  
ATOM   1462  N   ASP A 125      20.521  19.047  30.510  1.00 30.90           N  
ANISOU 1462  N   ASP A 125     3882   4012   3849    566    260   -635
ATOM   1463  CA  ASP A 125      20.531  20.362  29.858  1.00 33.40           C  
ANISOU 1463  CA  ASP A 125     4211   4374   4106    592    255   -649
ATOM   1464  C   ASP A 125      21.880  20.606  29.164  1.00 30.69           C  
ANISOU 1464  C   ASP A 125     3885   4014   3762    570    210   -701
ATOM   1465  O   ASP A 125      22.931  20.405  29.775  1.00 31.38           O  
ANISOU 1465  O   ASP A 125     4017   4045   3861    566    183   -707
ATOM   1466  CB  ASP A 125      20.212  21.539  30.816  1.00 32.20           C  
ANISOU 1466  CB  ASP A 125     4138   4216   3879    654    288   -601
ATOM   1467  CG  ASP A 125      18.882  21.474  31.591  1.00 36.82           C  
ANISOU 1467  CG  ASP A 125     4685   4840   4463    686    350   -553
ATOM   1468  OD1 ASP A 125      17.992  20.670  31.231  1.00 37.54           O  
ANISOU 1468  OD1 ASP A 125     4680   4981   4605    661    352   -559
ATOM   1469  OD2 ASP A 125      18.736  22.316  32.504  1.00 41.73           O1-
ANISOU 1469  OD2 ASP A 125     5373   5446   5037    737    398   -511
ATOM   1470  H   ASP A 125      20.612  19.054  31.514  1.00 37.09           H  
ATOM   1471  HA  ASP A 125      19.754  20.348  29.089  1.00 40.08           H  
ATOM   1472  HB2 ASP A 125      21.013  21.623  31.554  1.00 38.64           H  
ATOM   1473  HB3 ASP A 125      20.211  22.473  30.250  1.00 38.64           H  
ATOM   1474  N   SER A 126      21.808  21.032  27.896  1.00 27.93           N  
ANISOU 1474  N   SER A 126     3498   3716   3399    558    203   -732
ATOM   1475  CA  SER A 126      22.953  21.224  27.013  1.00 26.29           C  
ANISOU 1475  CA  SER A 126     3292   3501   3196    531    179   -782
ATOM   1476  C   SER A 126      22.574  22.333  26.010  1.00 26.50           C  
ANISOU 1476  C   SER A 126     3319   3586   3163    543    183   -781
ATOM   1477  O   SER A 126      21.661  22.098  25.216  1.00 23.79           O  
ANISOU 1477  O   SER A 126     2927   3306   2806    535    185   -788
ATOM   1478  CB  SER A 126      23.253  19.873  26.336  1.00 23.61           C  
ANISOU 1478  CB  SER A 126     2890   3155   2925    481    170   -839
ATOM   1479  OG  SER A 126      24.358  19.952  25.461  1.00 26.00           O  
ANISOU 1479  OG  SER A 126     3195   3439   3246    460    160   -886
ATOM   1480  H   SER A 126      20.904  21.194  27.476  1.00 33.52           H  
ATOM   1481  HA  SER A 126      23.833  21.482  27.596  1.00 31.55           H  
ATOM   1482  HB2 SER A 126      23.478  19.128  27.098  1.00 28.33           H  
ATOM   1483  HB3 SER A 126      22.388  19.510  25.779  1.00 28.33           H  
ATOM   1484  HG  SER A 126      25.156  20.077  25.982  1.00 31.20           H  
ATOM   1485  N   PRO A 127      23.223  23.522  26.060  1.00 26.40           N  
ANISOU 1485  N   PRO A 127     3363   3550   3117    560    180   -771
ATOM   1486  CA  PRO A 127      24.342  23.911  26.949  1.00 29.92           C  
ANISOU 1486  CA  PRO A 127     3867   3924   3579    564    163   -768
ATOM   1487  C   PRO A 127      23.983  23.996  28.455  1.00 27.33           C  
ANISOU 1487  C   PRO A 127     3594   3557   3233    601    163   -729
ATOM   1488  O   PRO A 127      22.800  24.059  28.793  1.00 26.36           O  
ANISOU 1488  O   PRO A 127     3469   3465   3081    633    193   -696
ATOM   1489  CB  PRO A 127      24.761  25.288  26.398  1.00 33.01           C  
ANISOU 1489  CB  PRO A 127     4297   4313   3930    574    166   -758
ATOM   1490  CG  PRO A 127      23.521  25.846  25.727  1.00 31.52           C  
ANISOU 1490  CG  PRO A 127     4093   4193   3692    599    188   -730
ATOM   1491  CD  PRO A 127      22.881  24.603  25.134  1.00 29.46           C  
ANISOU 1491  CD  PRO A 127     3758   3986   3450    573    188   -757
ATOM   1492  HA  PRO A 127      25.156  23.199  26.803  1.00 35.91           H  
ATOM   1493  HB2 PRO A 127      25.132  25.972  27.162  1.00 39.61           H  
ATOM   1494  HB3 PRO A 127      25.555  25.159  25.660  1.00 39.61           H  
ATOM   1495  HG2 PRO A 127      22.860  26.271  26.484  1.00 37.83           H  
ATOM   1496  HG3 PRO A 127      23.735  26.620  24.991  1.00 37.83           H  
ATOM   1497  HD2 PRO A 127      21.805  24.735  25.008  1.00 35.35           H  
ATOM   1498  HD3 PRO A 127      23.313  24.376  24.158  1.00 35.35           H  
ATOM   1499  N   PRO A 128      25.018  23.985  29.330  1.00 21.71           N  
ANISOU 1499  N   PRO A 128     2931   2781   2537    596    129   -733
ATOM   1500  CA  PRO A 128      24.844  23.969  30.796  1.00 17.50           C  
ANISOU 1500  CA  PRO A 128     2462   2211   1976    625    125   -701
ATOM   1501  C   PRO A 128      24.230  25.254  31.372  1.00 22.62           C  
ANISOU 1501  C   PRO A 128     3193   2853   2548    675    147   -675
ATOM   1502  O   PRO A 128      24.452  26.342  30.840  1.00 21.08           O  
ANISOU 1502  O   PRO A 128     3008   2666   2335    685    154   -680
ATOM   1503  CB  PRO A 128      26.266  23.755  31.332  1.00 18.77           C  
ANISOU 1503  CB  PRO A 128     2647   2311   2176    601     62   -718
ATOM   1504  CG  PRO A 128      27.167  24.316  30.250  1.00 22.36           C  
ANISOU 1504  CG  PRO A 128     3077   2759   2659    575     44   -751
ATOM   1505  CD  PRO A 128      26.438  23.930  28.975  1.00 21.40           C  
ANISOU 1505  CD  PRO A 128     2888   2701   2541    564     91   -765
ATOM   1506  HA  PRO A 128      24.216  23.120  31.076  1.00 21.00           H  
ATOM   1507  HB2 PRO A 128      26.454  24.225  32.298  1.00 22.53           H  
ATOM   1508  HB3 PRO A 128      26.443  22.687  31.452  1.00 22.53           H  
ATOM   1509  HG2 PRO A 128      27.213  25.403  30.336  1.00 26.83           H  
ATOM   1510  HG3 PRO A 128      28.181  23.932  30.289  1.00 26.83           H  
ATOM   1511  HD2 PRO A 128      26.722  24.596  28.160  1.00 25.67           H  
ATOM   1512  HD3 PRO A 128      26.690  22.909  28.686  1.00 25.67           H  
ATOM   1513  N   THR A 129      23.474  25.072  32.463  1.00 29.05           N  
ANISOU 1513  N   THR A 129     4072   3647   3317    709    163   -646
ATOM   1514  CA  THR A 129      22.746  26.121  33.167  1.00 27.97           C  
ANISOU 1514  CA  THR A 129     4018   3503   3107    765    202   -627
ATOM   1515  C   THR A 129      23.504  26.503  34.460  1.00 26.41           C  
ANISOU 1515  C   THR A 129     3940   3243   2850    778    165   -634
ATOM   1516  O   THR A 129      24.404  27.339  34.387  1.00 27.97           O  
ANISOU 1516  O   THR A 129     4189   3397   3041    767    113   -664
ATOM   1517  CB  THR A 129      21.280  25.668  33.445  1.00 24.64           C  
ANISOU 1517  CB  THR A 129     3568   3125   2670    804    280   -586
ATOM   1518  OG1 THR A 129      21.186  24.447  34.161  1.00 23.38           O  
ANISOU 1518  OG1 THR A 129     3410   2958   2517    792    288   -563
ATOM   1519  CG2 THR A 129      20.478  25.488  32.145  1.00 26.54           C  
ANISOU 1519  CG2 THR A 129     3692   3429   2963    790    299   -583
ATOM   1520  H   THR A 129      23.371  24.143  32.844  1.00 34.86           H  
ATOM   1521  HA  THR A 129      22.698  27.022  32.552  1.00 33.57           H  
ATOM   1522  HB  THR A 129      20.792  26.430  34.052  1.00 29.57           H  
ATOM   1523  HG1 THR A 129      21.096  23.726  33.532  1.00 28.06           H  
ATOM   1524 HG21 THR A 129      19.451  25.188  32.351  1.00 31.85           H  
ATOM   1525 HG22 THR A 129      20.441  26.419  31.579  1.00 31.85           H  
ATOM   1526 HG23 THR A 129      20.917  24.726  31.500  1.00 31.85           H  
ATOM   1527  N   TYR A 130      23.113  25.934  35.609  1.00 26.40           N  
ANISOU 1527  N   TYR A 130     3986   3239   2807    799    189   -604
ATOM   1528  CA  TYR A 130      23.568  26.276  36.956  1.00 24.66           C  
ANISOU 1528  CA  TYR A 130     3898   2970   2502    820    159   -609
ATOM   1529  C   TYR A 130      25.003  25.811  37.263  1.00 27.29           C  
ANISOU 1529  C   TYR A 130     4244   3263   2862    773     52   -624
ATOM   1530  O   TYR A 130      25.537  24.943  36.574  1.00 27.82           O  
ANISOU 1530  O   TYR A 130     4217   3339   3016    732     22   -620
ATOM   1531  CB  TYR A 130      22.584  25.626  37.955  1.00 23.92           C  
ANISOU 1531  CB  TYR A 130     3856   2893   2339    862    235   -562
ATOM   1532  CG  TYR A 130      21.117  25.936  37.715  1.00 28.70           C  
ANISOU 1532  CG  TYR A 130     4419   3541   2942    910    347   -538
ATOM   1533  CD1 TYR A 130      20.649  27.261  37.817  1.00 30.34           C  
ANISOU 1533  CD1 TYR A 130     4680   3738   3108    958    387   -555
ATOM   1534  CD2 TYR A 130      20.216  24.900  37.387  1.00 28.20           C  
ANISOU 1534  CD2 TYR A 130     4254   3526   2935    904    408   -495
ATOM   1535  CE1 TYR A 130      19.285  27.542  37.615  1.00 28.65           C  
ANISOU 1535  CE1 TYR A 130     4403   3563   2919    992    478   -517
ATOM   1536  CE2 TYR A 130      18.853  25.186  37.177  1.00 27.95           C  
ANISOU 1536  CE2 TYR A 130     4168   3536   2917    947    502   -469
ATOM   1537  CZ  TYR A 130      18.383  26.506  37.313  1.00 28.66           C  
ANISOU 1537  CZ  TYR A 130     4309   3616   2963   1005    542   -483
ATOM   1538  OH  TYR A 130      17.056  26.785  37.168  1.00 34.76           O  
ANISOU 1538  OH  TYR A 130     5009   4429   3770   1043    625   -447
ATOM   1539  H   TYR A 130      22.376  25.242  35.565  1.00 31.69           H  
ATOM   1540  HA  TYR A 130      23.530  27.362  37.067  1.00 29.59           H  
ATOM   1541  HB2 TYR A 130      22.696  24.543  37.913  1.00 28.70           H  
ATOM   1542  HB3 TYR A 130      22.829  25.912  38.978  1.00 28.70           H  
ATOM   1543  HD1 TYR A 130      21.331  28.063  38.061  1.00 36.40           H  
ATOM   1544  HD2 TYR A 130      20.564  23.880  37.297  1.00 33.84           H  
ATOM   1545  HE1 TYR A 130      18.927  28.553  37.705  1.00 34.38           H  
ATOM   1546  HE2 TYR A 130      18.167  24.386  36.938  1.00 33.54           H  
ATOM   1547  HH  TYR A 130      16.830  27.664  37.484  1.00 41.71           H  
ATOM   1548  N   ASN A 131      25.561  26.359  38.353  1.00 23.25           N  
ANISOU 1548  N   ASN A 131     3850   2704   2279    780    -10   -644
ATOM   1549  CA  ASN A 131      26.719  25.810  39.062  1.00 22.54           C  
ANISOU 1549  CA  ASN A 131     3791   2578   2195    747   -117   -643
ATOM   1550  C   ASN A 131      26.505  25.971  40.582  1.00 28.77           C  
ANISOU 1550  C   ASN A 131     4739   3345   2848    782   -134   -635
ATOM   1551  O   ASN A 131      25.425  26.390  40.995  1.00 33.73           O  
ANISOU 1551  O   ASN A 131     5438   3989   3387    832    -41   -625
ATOM   1552  CB  ASN A 131      28.067  26.337  38.493  1.00 22.86           C  
ANISOU 1552  CB  ASN A 131     3792   2579   2313    700   -215   -690
ATOM   1553  CG  ASN A 131      28.458  27.786  38.813  1.00 23.92           C  
ANISOU 1553  CG  ASN A 131     4018   2674   2395    707   -237   -736
ATOM   1554  OD1 ASN A 131      28.021  28.376  39.796  1.00 25.35           O  
ANISOU 1554  OD1 ASN A 131     4330   2839   2464    744   -226   -745
ATOM   1555  ND2 ASN A 131      29.338  28.358  37.995  1.00 22.72           N  
ANISOU 1555  ND2 ASN A 131     3801   2502   2328    670   -264   -768
ATOM   1556  H   ASN A 131      25.048  27.064  38.864  1.00 27.90           H  
ATOM   1557  HA  ASN A 131      26.735  24.731  38.918  1.00 27.05           H  
ATOM   1558  HB2 ASN A 131      28.873  25.714  38.880  1.00 27.43           H  
ATOM   1559  HB3 ASN A 131      28.082  26.194  37.411  1.00 27.43           H  
ATOM   1560 HD21 ASN A 131      29.665  29.296  38.179  1.00 27.26           H  
ATOM   1561 HD22 ASN A 131      29.706  27.856  37.200  1.00 27.26           H  
ATOM   1562  N   ALA A 132      27.524  25.636  41.394  1.00 25.51           N  
ANISOU 1562  N   ALA A 132     4382   2896   2415    757   -253   -638
ATOM   1563  CA  ALA A 132      27.464  25.684  42.861  1.00 24.13           C  
ANISOU 1563  CA  ALA A 132     4369   2706   2094    786   -284   -626
ATOM   1564  C   ALA A 132      27.248  27.077  43.490  1.00 29.83           C  
ANISOU 1564  C   ALA A 132     5222   3405   2707    818   -259   -683
ATOM   1565  O   ALA A 132      26.789  27.131  44.631  1.00 34.50           O  
ANISOU 1565  O   ALA A 132     5955   3999   3156    860   -221   -676
ATOM   1566  CB  ALA A 132      28.732  25.038  43.434  1.00 26.09           C  
ANISOU 1566  CB  ALA A 132     4641   2919   2352    750   -442   -621
ATOM   1567  H   ALA A 132      28.394  25.316  40.995  1.00 30.61           H  
ATOM   1568  HA  ALA A 132      26.610  25.079  43.162  1.00 28.96           H  
ATOM   1569  HB1 ALA A 132      28.675  24.945  44.519  1.00 31.30           H  
ATOM   1570  HB2 ALA A 132      28.890  24.037  43.029  1.00 31.30           H  
ATOM   1571  HB3 ALA A 132      29.610  25.640  43.200  1.00 31.30           H  
ATOM   1572  N   ASP A 133      27.559  28.156  42.751  1.00 31.85           N  
ANISOU 1572  N   ASP A 133     5438   3635   3030    799   -273   -738
ATOM   1573  CA  ASP A 133      27.429  29.551  43.195  1.00 27.97           C  
ANISOU 1573  CA  ASP A 133     5037   3108   2481    808   -261   -778
ATOM   1574  C   ASP A 133      26.222  30.274  42.563  1.00 27.15           C  
ANISOU 1574  C   ASP A 133     4881   3031   2402    840   -115   -756
ATOM   1575  O   ASP A 133      25.960  31.412  42.953  1.00 30.24           O  
ANISOU 1575  O   ASP A 133     5326   3396   2769    846    -88   -773
ATOM   1576  CB  ASP A 133      28.721  30.379  42.941  1.00 25.03           C  
ANISOU 1576  CB  ASP A 133     4641   2681   2189    750   -376   -833
ATOM   1577  CG  ASP A 133      30.021  29.881  43.604  1.00 29.58           C  
ANISOU 1577  CG  ASP A 133     5297   3217   2724    715   -537   -860
ATOM   1578  OD1 ASP A 133      29.963  29.025  44.515  1.00 33.39           O  
ANISOU 1578  OD1 ASP A 133     5897   3710   3081    738   -554   -842
ATOM   1579  OD2 ASP A 133      31.077  30.447  43.244  1.00 27.67           O1-
ANISOU 1579  OD2 ASP A 133     4997   2937   2580    663   -650   -897
ATOM   1580  H   ASP A 133      27.919  28.029  41.814  1.00 38.23           H  
ATOM   1581  HA  ASP A 133      27.243  29.572  44.271  1.00 33.56           H  
ATOM   1582  HB2 ASP A 133      28.904  30.424  41.866  1.00 30.04           H  
ATOM   1583  HB3 ASP A 133      28.574  31.407  43.277  1.00 30.04           H  
ATOM   1584  N   TYR A 134      25.513  29.638  41.611  1.00 25.49           N  
ANISOU 1584  N   TYR A 134     4568   2871   2246    861    -29   -720
ATOM   1585  CA  TYR A 134      24.424  30.259  40.855  1.00 25.36           C  
ANISOU 1585  CA  TYR A 134     4486   2883   2266    889     89   -694
ATOM   1586  C   TYR A 134      23.201  29.338  40.806  1.00 28.88           C  
ANISOU 1586  C   TYR A 134     4878   3390   2706    929    196   -640
ATOM   1587  O   TYR A 134      23.197  28.360  40.057  1.00 28.48           O  
ANISOU 1587  O   TYR A 134     4741   3370   2708    922    197   -628
ATOM   1588  CB  TYR A 134      24.924  30.643  39.446  1.00 24.21           C  
ANISOU 1588  CB  TYR A 134     4236   2733   2230    860     71   -711
ATOM   1589  CG  TYR A 134      25.909  31.799  39.447  1.00 24.97           C  
ANISOU 1589  CG  TYR A 134     4382   2762   2343    822    -15   -761
ATOM   1590  CD1 TYR A 134      25.460  33.100  39.751  1.00 21.75           C  
ANISOU 1590  CD1 TYR A 134     4026   2315   1922    835     18   -773
ATOM   1591  CD2 TYR A 134      27.276  31.580  39.188  1.00 22.47           C  
ANISOU 1591  CD2 TYR A 134     4061   2413   2065    773   -131   -798
ATOM   1592  CE1 TYR A 134      26.376  34.167  39.824  1.00 20.99           C  
ANISOU 1592  CE1 TYR A 134     3977   2149   1847    797    -59   -821
ATOM   1593  CE2 TYR A 134      28.197  32.638  39.286  1.00 24.17           C  
ANISOU 1593  CE2 TYR A 134     4314   2562   2308    732   -211   -843
ATOM   1594  CZ  TYR A 134      27.747  33.934  39.605  1.00 23.46           C  
ANISOU 1594  CZ  TYR A 134     4278   2434   2201    742   -173   -855
ATOM   1595  OH  TYR A 134      28.636  34.963  39.706  1.00 23.52           O  
ANISOU 1595  OH  TYR A 134     4324   2367   2244    698   -252   -903
ATOM   1596  H   TYR A 134      25.765  28.695  41.346  1.00 30.59           H  
ATOM   1597  HA  TYR A 134      24.102  31.178  41.348  1.00 30.43           H  
ATOM   1598  HB2 TYR A 134      25.366  29.773  38.956  1.00 29.05           H  
ATOM   1599  HB3 TYR A 134      24.083  30.947  38.824  1.00 29.05           H  
ATOM   1600  HD1 TYR A 134      24.414  33.277  39.945  1.00 26.10           H  
ATOM   1601  HD2 TYR A 134      27.632  30.599  38.930  1.00 26.97           H  
ATOM   1602  HE1 TYR A 134      26.029  35.160  40.064  1.00 25.18           H  
ATOM   1603  HE2 TYR A 134      29.246  32.447  39.122  1.00 29.00           H  
ATOM   1604  HH  TYR A 134      29.546  34.690  39.568  1.00 28.22           H  
ATOM   1605  N   GLY A 135      22.173  29.708  41.591  1.00 33.40           N  
ANISOU 1605  N   GLY A 135     5498   3972   3219    972    290   -612
ATOM   1606  CA  GLY A 135      20.858  29.062  41.624  1.00 36.35           C  
ANISOU 1606  CA  GLY A 135     5813   4400   3599   1011    406   -558
ATOM   1607  C   GLY A 135      19.902  29.604  40.548  1.00 32.91           C  
ANISOU 1607  C   GLY A 135     5261   3991   3252   1026    472   -543
ATOM   1608  O   GLY A 135      18.767  29.138  40.458  1.00 33.59           O  
ANISOU 1608  O   GLY A 135     5277   4121   3364   1058    567   -499
ATOM   1609  H   GLY A 135      22.287  30.517  42.185  1.00 40.08           H  
ATOM   1610  HA2 GLY A 135      20.970  27.993  41.477  1.00 43.62           H  
ATOM   1611  HA3 GLY A 135      20.414  29.206  42.610  1.00 43.62           H  
ATOM   1612  N   TYR A 136      20.362  30.567  39.737  1.00 26.23           N  
ANISOU 1612  N   TYR A 136     4397   3115   2453   1006    419   -575
ATOM   1613  CA  TYR A 136      19.679  31.171  38.596  1.00 22.87           C  
ANISOU 1613  CA  TYR A 136     3873   2711   2104   1022    461   -559
ATOM   1614  C   TYR A 136      20.616  31.098  37.377  1.00 22.95           C  
ANISOU 1614  C   TYR A 136     3824   2719   2179    977    382   -585
ATOM   1615  O   TYR A 136      21.833  30.993  37.550  1.00 23.34           O  
ANISOU 1615  O   TYR A 136     3922   2728   2218    937    298   -623
ATOM   1616  CB  TYR A 136      19.288  32.623  38.958  1.00 20.77           C  
ANISOU 1616  CB  TYR A 136     3666   2403   1823   1058    499   -567
ATOM   1617  CG  TYR A 136      20.425  33.561  39.342  1.00 25.06           C  
ANISOU 1617  CG  TYR A 136     4310   2873   2337   1028    419   -620
ATOM   1618  CD1 TYR A 136      20.910  33.581  40.668  1.00 30.43           C  
ANISOU 1618  CD1 TYR A 136     5115   3517   2929   1026    398   -648
ATOM   1619  CD2 TYR A 136      20.991  34.426  38.383  1.00 25.85           C  
ANISOU 1619  CD2 TYR A 136     4385   2942   2496   1003    366   -642
ATOM   1620  CE1 TYR A 136      21.953  34.456  41.030  1.00 29.41           C  
ANISOU 1620  CE1 TYR A 136     5073   3321   2779    994    316   -701
ATOM   1621  CE2 TYR A 136      22.033  35.302  38.744  1.00 29.17           C  
ANISOU 1621  CE2 TYR A 136     4891   3291   2903    971    295   -692
ATOM   1622  CZ  TYR A 136      22.513  35.319  40.067  1.00 29.54           C  
ANISOU 1622  CZ  TYR A 136     5052   3302   2869    965    266   -724
ATOM   1623  OH  TYR A 136      23.520  36.170  40.414  1.00 30.47           O  
ANISOU 1623  OH  TYR A 136     5250   3347   2978    929    185   -779
ATOM   1624  H   TYR A 136      21.311  30.886  39.869  1.00 31.47           H  
ATOM   1625  HA  TYR A 136      18.766  30.624  38.363  1.00 27.44           H  
ATOM   1626  HB2 TYR A 136      18.743  33.068  38.124  1.00 24.92           H  
ATOM   1627  HB3 TYR A 136      18.577  32.603  39.785  1.00 24.92           H  
ATOM   1628  HD1 TYR A 136      20.482  32.926  41.413  1.00 36.51           H  
ATOM   1629  HD2 TYR A 136      20.624  34.425  37.368  1.00 31.02           H  
ATOM   1630  HE1 TYR A 136      22.317  34.463  42.046  1.00 35.29           H  
ATOM   1631  HE2 TYR A 136      22.460  35.962  38.004  1.00 35.01           H  
ATOM   1632  HH  TYR A 136      23.777  36.099  41.336  1.00 36.56           H  
ATOM   1633  N   LYS A 137      20.042  31.169  36.162  1.00 25.10           N  
ANISOU 1633  N   LYS A 137     3989   3034   2515    987    409   -563
ATOM   1634  CA  LYS A 137      20.815  31.253  34.919  1.00 20.63           C  
ANISOU 1634  CA  LYS A 137     3370   2470   2000    950    350   -585
ATOM   1635  C   LYS A 137      21.589  32.580  34.840  1.00 24.67           C  
ANISOU 1635  C   LYS A 137     3953   2911   2509    939    309   -613
ATOM   1636  O   LYS A 137      20.979  33.646  34.915  1.00 26.12           O  
ANISOU 1636  O   LYS A 137     4184   3060   2679    977    346   -605
ATOM   1637  CB  LYS A 137      19.908  31.090  33.678  1.00 19.70           C  
ANISOU 1637  CB  LYS A 137     3141   2414   1930    974    389   -555
ATOM   1638  CG  LYS A 137      19.517  29.643  33.325  1.00 23.03           C  
ANISOU 1638  CG  LYS A 137     3469   2902   2377    961    398   -547
ATOM   1639  CD  LYS A 137      18.280  29.111  34.065  1.00 25.30           C  
ANISOU 1639  CD  LYS A 137     3733   3222   2657   1002    476   -508
ATOM   1640  CE  LYS A 137      17.856  27.733  33.527  1.00 21.51           C  
ANISOU 1640  CE  LYS A 137     3140   2808   2225    985    486   -498
ATOM   1641  NZ  LYS A 137      16.583  27.272  34.101  1.00 24.46           N1+
ANISOU 1641  NZ  LYS A 137     3486   3206   2600   1019    570   -456
ATOM   1642  H   LYS A 137      19.041  31.263  36.077  1.00 30.12           H  
ATOM   1643  HA  LYS A 137      21.536  30.432  34.923  1.00 24.76           H  
ATOM   1644  HB2 LYS A 137      19.031  31.736  33.738  1.00 23.64           H  
ATOM   1645  HB3 LYS A 137      20.469  31.451  32.814  1.00 23.64           H  
ATOM   1646  HG2 LYS A 137      19.323  29.600  32.252  1.00 27.63           H  
ATOM   1647  HG3 LYS A 137      20.363  28.975  33.495  1.00 27.63           H  
ATOM   1648  HD2 LYS A 137      18.495  29.039  35.131  1.00 30.36           H  
ATOM   1649  HD3 LYS A 137      17.462  29.826  33.960  1.00 30.36           H  
ATOM   1650  HE2 LYS A 137      17.745  27.766  32.443  1.00 25.81           H  
ATOM   1651  HE3 LYS A 137      18.618  26.991  33.753  1.00 25.81           H  
ATOM   1652  HZ1 LYS A 137      16.680  27.173  35.103  1.00 29.35           H  
ATOM   1653  HZ2 LYS A 137      15.853  27.939  33.895  1.00 29.35           H  
ATOM   1654  HZ3 LYS A 137      16.341  26.376  33.703  1.00 29.35           H  
ATOM   1655  N   SER A 138      22.914  32.471  34.676  1.00 27.96           N  
ANISOU 1655  N   SER A 138     4374   3300   2949    889    234   -650
ATOM   1656  CA  SER A 138      23.833  33.595  34.524  1.00 29.28           C  
ANISOU 1656  CA  SER A 138     4603   3394   3129    870    191   -682
ATOM   1657  C   SER A 138      24.904  33.236  33.487  1.00 28.21           C  
ANISOU 1657  C   SER A 138     4417   3254   3047    824    136   -709
ATOM   1658  O   SER A 138      25.161  32.053  33.248  1.00 31.31           O  
ANISOU 1658  O   SER A 138     4748   3689   3459    799    114   -717
ATOM   1659  CB  SER A 138      24.424  33.974  35.902  1.00 32.99           C  
ANISOU 1659  CB  SER A 138     5184   3801   3550    855    144   -716
ATOM   1660  OG  SER A 138      25.383  33.042  36.363  1.00 30.74           O  
ANISOU 1660  OG  SER A 138     4902   3526   3252    821     81   -735
ATOM   1661  H   SER A 138      23.336  31.556  34.608  1.00 33.55           H  
ATOM   1662  HA  SER A 138      23.282  34.454  34.137  1.00 35.14           H  
ATOM   1663  HB2 SER A 138      24.912  34.948  35.841  1.00 39.59           H  
ATOM   1664  HB3 SER A 138      23.635  34.070  36.648  1.00 39.59           H  
ATOM   1665  HG  SER A 138      24.918  32.300  36.757  1.00 36.89           H  
ATOM   1666  N   TRP A 139      25.527  34.273  32.902  1.00 27.26           N  
ANISOU 1666  N   TRP A 139     4325   3075   2957    814    119   -726
ATOM   1667  CA  TRP A 139      26.607  34.102  31.932  1.00 22.84           C  
ANISOU 1667  CA  TRP A 139     3692   2518   2467    748     79   -731
ATOM   1668  C   TRP A 139      27.892  33.540  32.563  1.00 25.89           C  
ANISOU 1668  C   TRP A 139     4083   2873   2882    688     -6   -771
ATOM   1669  O   TRP A 139      28.602  32.809  31.881  1.00 28.21           O  
ANISOU 1669  O   TRP A 139     4287   3197   3236    638    -30   -771
ATOM   1670  CB  TRP A 139      26.870  35.420  31.181  1.00 24.58           C  
ANISOU 1670  CB  TRP A 139     3934   2679   2726    736     87   -721
ATOM   1671  CG  TRP A 139      27.752  35.271  29.976  1.00 24.72           C  
ANISOU 1671  CG  TRP A 139     3856   2728   2809    675     81   -704
ATOM   1672  CD1 TRP A 139      29.081  35.516  29.921  1.00 23.33           C  
ANISOU 1672  CD1 TRP A 139     3655   2508   2702    603     31   -727
ATOM   1673  CD2 TRP A 139      27.393  34.720  28.673  1.00 26.80           C  
ANISOU 1673  CD2 TRP A 139     4034   3077   3072    680    130   -662
ATOM   1674  NE1 TRP A 139      29.561  35.180  28.672  1.00 26.35           N  
ANISOU 1674  NE1 TRP A 139     3944   2943   3125    567     62   -702
ATOM   1675  CE2 TRP A 139      28.564  34.681  27.857  1.00 26.07           C  
ANISOU 1675  CE2 TRP A 139     3879   2989   3039    613    119   -665
ATOM   1676  CE3 TRP A 139      26.192  34.239  28.097  1.00 29.03           C  
ANISOU 1676  CE3 TRP A 139     4286   3434   3310    734    178   -624
ATOM   1677  CZ2 TRP A 139      28.543  34.203  26.536  1.00 26.87           C  
ANISOU 1677  CZ2 TRP A 139     3904   3166   3137    599    160   -636
ATOM   1678  CZ3 TRP A 139      26.158  33.757  26.774  1.00 29.42           C  
ANISOU 1678  CZ3 TRP A 139     4256   3560   3363    717    201   -595
ATOM   1679  CH2 TRP A 139      27.329  33.742  25.992  1.00 29.49           C  
ANISOU 1679  CH2 TRP A 139     4219   3572   3412    651    194   -604
ATOM   1680  H   TRP A 139      25.271  35.221  33.136  1.00 32.71           H  
ATOM   1681  HA  TRP A 139      26.256  33.375  31.196  1.00 27.40           H  
ATOM   1682  HB2 TRP A 139      25.922  35.825  30.824  1.00 29.49           H  
ATOM   1683  HB3 TRP A 139      27.288  36.172  31.851  1.00 29.49           H  
ATOM   1684  HD1 TRP A 139      29.667  35.902  30.743  1.00 28.00           H  
ATOM   1685  HE1 TRP A 139      30.533  35.286  28.417  1.00 31.62           H  
ATOM   1686  HE3 TRP A 139      25.285  34.244  28.683  1.00 34.83           H  
ATOM   1687  HZ2 TRP A 139      29.447  34.188  25.945  1.00 32.24           H  
ATOM   1688  HZ3 TRP A 139      25.229  33.396  26.357  1.00 35.31           H  
ATOM   1689  HH2 TRP A 139      27.298  33.371  24.978  1.00 35.38           H  
ATOM   1690  N   GLU A 140      28.144  33.846  33.848  1.00 28.26           N  
ANISOU 1690  N   GLU A 140     4489   3110   3137    697    -52   -806
ATOM   1691  CA  GLU A 140      29.259  33.300  34.625  1.00 27.99           C  
ANISOU 1691  CA  GLU A 140     4467   3045   3121    647   -151   -839
ATOM   1692  C   GLU A 140      29.120  31.786  34.877  1.00 28.41           C  
ANISOU 1692  C   GLU A 140     4457   3166   3170    646   -155   -819
ATOM   1693  O   GLU A 140      30.119  31.072  34.782  1.00 30.64           O  
ANISOU 1693  O   GLU A 140     4671   3450   3521    597   -216   -825
ATOM   1694  CB  GLU A 140      29.408  34.114  35.932  1.00 28.52           C  
ANISOU 1694  CB  GLU A 140     4677   3045   3115    662   -200   -879
ATOM   1695  CG  GLU A 140      30.550  33.680  36.885  1.00 29.58           C  
ANISOU 1695  CG  GLU A 140     4839   3146   3255    615   -324   -914
ATOM   1696  CD  GLU A 140      31.989  33.896  36.387  1.00 30.19           C  
ANISOU 1696  CD  GLU A 140     4853   3169   3448    537   -403   -935
ATOM   1697  OE1 GLU A 140      32.191  34.601  35.374  1.00 32.99           O  
ANISOU 1697  OE1 GLU A 140     5200   3483   3852    523   -368   -938
ATOM   1698  OE2 GLU A 140      32.888  33.347  37.060  1.00 28.13           O1-
ANISOU 1698  OE2 GLU A 140     4548   2905   3237    492   -498   -943
ATOM   1699  H   GLU A 140      27.510  34.452  34.349  1.00 33.91           H  
ATOM   1700  HA  GLU A 140      30.160  33.441  34.026  1.00 33.58           H  
ATOM   1701  HB2 GLU A 140      29.531  35.170  35.685  1.00 34.22           H  
ATOM   1702  HB3 GLU A 140      28.468  34.065  36.485  1.00 34.22           H  
ATOM   1703  HG2 GLU A 140      30.456  34.245  37.811  1.00 35.50           H  
ATOM   1704  HG3 GLU A 140      30.430  32.632  37.163  1.00 35.50           H  
ATOM   1705  N   ALA A 141      27.883  31.323  35.140  1.00 27.70           N  
ANISOU 1705  N   ALA A 141     4385   3125   3014    702    -86   -793
ATOM   1706  CA  ALA A 141      27.550  29.907  35.305  1.00 27.53           C  
ANISOU 1706  CA  ALA A 141     4310   3158   2993    701    -82   -769
ATOM   1707  C   ALA A 141      27.694  29.089  34.012  1.00 27.65           C  
ANISOU 1707  C   ALA A 141     4187   3225   3094    668    -59   -755
ATOM   1708  O   ALA A 141      28.120  27.935  34.082  1.00 29.05           O  
ANISOU 1708  O   ALA A 141     4303   3415   3319    639    -92   -753
ATOM   1709  CB  ALA A 141      26.138  29.770  35.890  1.00 27.82           C  
ANISOU 1709  CB  ALA A 141     4392   3230   2947    765     -3   -741
ATOM   1710  H   ALA A 141      27.113  31.974  35.207  1.00 33.24           H  
ATOM   1711  HA  ALA A 141      28.253  29.500  36.026  1.00 33.03           H  
ATOM   1712  HB1 ALA A 141      25.924  28.735  36.158  1.00 33.38           H  
ATOM   1713  HB2 ALA A 141      26.035  30.365  36.794  1.00 33.38           H  
ATOM   1714  HB3 ALA A 141      25.373  30.100  35.187  1.00 33.38           H  
ATOM   1715  N   PHE A 142      27.370  29.712  32.867  1.00 26.37           N  
ANISOU 1715  N   PHE A 142     3982   3090   2948    676     -4   -745
ATOM   1716  CA  PHE A 142      27.548  29.138  31.537  1.00 22.62           C  
ANISOU 1716  CA  PHE A 142     3393   2667   2535    643     18   -740
ATOM   1717  C   PHE A 142      29.009  29.142  31.048  1.00 23.65           C  
ANISOU 1717  C   PHE A 142     3475   2765   2747    583    -32   -766
ATOM   1718  O   PHE A 142      29.483  28.100  30.605  1.00 19.92           O  
ANISOU 1718  O   PHE A 142     2923   2314   2332    552    -42   -777
ATOM   1719  CB  PHE A 142      26.555  29.779  30.535  1.00 16.53           C  
ANISOU 1719  CB  PHE A 142     2598   1936   1748    667     81   -716
ATOM   1720  CG  PHE A 142      26.893  29.579  29.064  1.00 19.72           C  
ANISOU 1720  CG  PHE A 142     2911   2380   2200    625     93   -720
ATOM   1721  CD1 PHE A 142      26.722  28.312  28.464  1.00 21.74           C  
ANISOU 1721  CD1 PHE A 142     3087   2694   2479    607    105   -729
ATOM   1722  CD2 PHE A 142      27.574  30.589  28.350  1.00 20.94           C  
ANISOU 1722  CD2 PHE A 142     3068   2511   2379    601     97   -717
ATOM   1723  CE1 PHE A 142      27.194  28.086  27.177  1.00 20.47           C  
ANISOU 1723  CE1 PHE A 142     2856   2572   2350    570    123   -743
ATOM   1724  CE2 PHE A 142      28.032  30.343  27.063  1.00 19.42           C  
ANISOU 1724  CE2 PHE A 142     2802   2360   2218    563    121   -719
ATOM   1725  CZ  PHE A 142      27.842  29.097  26.479  1.00 19.65           C  
ANISOU 1725  CZ  PHE A 142     2759   2452   2256    550    134   -737
ATOM   1726  H   PHE A 142      27.015  30.657  32.903  1.00 31.65           H  
ATOM   1727  HA  PHE A 142      27.264  28.085  31.598  1.00 27.14           H  
ATOM   1728  HB2 PHE A 142      25.565  29.356  30.712  1.00 19.84           H  
ATOM   1729  HB3 PHE A 142      26.461  30.849  30.727  1.00 19.84           H  
ATOM   1730  HD1 PHE A 142      26.250  27.509  29.012  1.00 26.09           H  
ATOM   1731  HD2 PHE A 142      27.760  31.550  28.808  1.00 25.13           H  
ATOM   1732  HE1 PHE A 142      27.076  27.115  26.719  1.00 24.56           H  
ATOM   1733  HE2 PHE A 142      28.552  31.117  26.520  1.00 23.31           H  
ATOM   1734  HZ  PHE A 142      28.210  28.910  25.481  1.00 23.58           H  
ATOM   1735  N   SER A 143      29.671  30.309  31.068  1.00 26.16           N  
ANISOU 1735  N   SER A 143     3837   3025   3079    566    -59   -777
ATOM   1736  CA  SER A 143      30.940  30.531  30.368  1.00 24.15           C  
ANISOU 1736  CA  SER A 143     3520   2745   2913    508    -82   -791
ATOM   1737  C   SER A 143      32.181  29.976  31.089  1.00 18.69           C  
ANISOU 1737  C   SER A 143     2810   2003   2287    468   -171   -817
ATOM   1738  O   SER A 143      33.106  29.544  30.400  1.00 22.18           O  
ANISOU 1738  O   SER A 143     3162   2443   2822    425   -180   -828
ATOM   1739  CB  SER A 143      31.087  32.025  30.005  1.00 23.27           C  
ANISOU 1739  CB  SER A 143     3453   2586   2804    501    -67   -783
ATOM   1740  OG  SER A 143      31.381  32.841  31.122  1.00 24.58           O  
ANISOU 1740  OG  SER A 143     3717   2676   2946    507   -125   -804
ATOM   1741  H   SER A 143      29.224  31.134  31.449  1.00 31.40           H  
ATOM   1742  HA  SER A 143      30.871  29.998  29.417  1.00 28.98           H  
ATOM   1743  HB2 SER A 143      31.894  32.150  29.283  1.00 27.93           H  
ATOM   1744  HB3 SER A 143      30.182  32.392  29.521  1.00 27.93           H  
ATOM   1745  HG  SER A 143      30.570  32.971  31.623  1.00 29.50           H  
ATOM   1746  N   ASN A 144      32.195  30.000  32.434  1.00 19.14           N  
ANISOU 1746  N   ASN A 144     2954   2021   2297    485   -237   -827
ATOM   1747  CA  ASN A 144      33.357  29.595  33.226  1.00 18.46           C  
ANISOU 1747  CA  ASN A 144     2861   1885   2266    450   -343   -846
ATOM   1748  C   ASN A 144      33.466  28.058  33.288  1.00 22.56           C  
ANISOU 1748  C   ASN A 144     3304   2439   2831    449   -359   -835
ATOM   1749  O   ASN A 144      32.662  27.407  33.958  1.00 28.27           O  
ANISOU 1749  O   ASN A 144     4070   3182   3487    485   -359   -817
ATOM   1750  CB  ASN A 144      33.307  30.263  34.622  1.00 21.27           C  
ANISOU 1750  CB  ASN A 144     3352   2194   2535    470   -414   -861
ATOM   1751  CG  ASN A 144      34.663  30.284  35.347  1.00 31.16           C  
ANISOU 1751  CG  ASN A 144     4606   3389   3843    425   -547   -884
ATOM   1752  OD1 ASN A 144      35.531  29.450  35.101  1.00 27.88           O  
ANISOU 1752  OD1 ASN A 144     4089   2979   3526    396   -590   -877
ATOM   1753  ND2 ASN A 144      34.856  31.235  36.260  1.00 38.26           N  
ANISOU 1753  ND2 ASN A 144     5621   4230   4684    421   -617   -915
ATOM   1754  H   ASN A 144      31.400  30.357  32.946  1.00 22.97           H  
ATOM   1755  HA  ASN A 144      34.265  29.952  32.732  1.00 22.15           H  
ATOM   1756  HB2 ASN A 144      33.012  31.306  34.495  1.00 25.52           H  
ATOM   1757  HB3 ASN A 144      32.540  29.814  35.253  1.00 25.52           H  
ATOM   1758 HD21 ASN A 144      34.135  31.924  36.455  1.00 45.91           H  
ATOM   1759  HD2 ASN A 144      35.731  31.290  36.758  1.00  0.00           H  
ATOM   1760  N   LEU A 145      34.479  27.528  32.581  1.00 24.84           N  
ANISOU 1760  N   LEU A 145     3476   2725   3237    410   -362   -844
ATOM   1761  CA  LEU A 145      34.789  26.100  32.474  1.00 24.08           C  
ANISOU 1761  CA  LEU A 145     3294   2650   3204    411   -362   -839
ATOM   1762  C   LEU A 145      35.427  25.507  33.741  1.00 26.06           C  
ANISOU 1762  C   LEU A 145     3557   2858   3485    411   -477   -829
ATOM   1763  O   LEU A 145      35.416  24.285  33.875  1.00 30.31           O  
ANISOU 1763  O   LEU A 145     4035   3402   4080    419   -485   -818
ATOM   1764  CB  LEU A 145      35.735  25.856  31.273  1.00 26.23           C  
ANISOU 1764  CB  LEU A 145     3441   2931   3595    375   -315   -857
ATOM   1765  CG  LEU A 145      35.208  26.323  29.899  1.00 26.11           C  
ANISOU 1765  CG  LEU A 145     3401   2969   3550    374   -201   -862
ATOM   1766  CD1 LEU A 145      36.247  26.050  28.792  1.00 27.08           C  
ANISOU 1766  CD1 LEU A 145     3408   3096   3784    339   -154   -883
ATOM   1767  CD2 LEU A 145      33.837  25.716  29.560  1.00 22.29           C  
ANISOU 1767  CD2 LEU A 145     2938   2547   2987    412   -143   -854
ATOM   1768  H   LEU A 145      35.082  28.145  32.056  1.00 29.81           H  
ATOM   1769  HA  LEU A 145      33.854  25.562  32.311  1.00 28.89           H  
ATOM   1770  HB2 LEU A 145      36.691  26.346  31.468  1.00 31.48           H  
ATOM   1771  HB3 LEU A 145      35.957  24.789  31.205  1.00 31.48           H  
ATOM   1772  HG  LEU A 145      35.080  27.406  29.942  1.00 31.33           H  
ATOM   1773 HD11 LEU A 145      36.449  26.956  28.218  1.00 32.49           H  
ATOM   1774 HD12 LEU A 145      37.200  25.710  29.199  1.00 32.49           H  
ATOM   1775 HD13 LEU A 145      35.918  25.284  28.089  1.00 32.49           H  
ATOM   1776 HD21 LEU A 145      33.726  25.494  28.498  1.00 26.75           H  
ATOM   1777 HD22 LEU A 145      33.656  24.790  30.106  1.00 26.75           H  
ATOM   1778 HD23 LEU A 145      33.050  26.421  29.824  1.00 26.75           H  
ATOM   1779  N   SER A 146      35.977  26.346  34.638  1.00 26.12           N  
ANISOU 1779  N   SER A 146     3648   2822   3456    402   -570   -835
ATOM   1780  CA  SER A 146      36.631  25.898  35.871  1.00 26.06           C  
ANISOU 1780  CA  SER A 146     3661   2776   3464    401   -698   -822
ATOM   1781  C   SER A 146      35.673  25.248  36.880  1.00 27.78           C  
ANISOU 1781  C   SER A 146     3982   3015   3557    449   -702   -789
ATOM   1782  O   SER A 146      36.153  24.488  37.712  1.00 33.60           O  
ANISOU 1782  O   SER A 146     4730   3734   4301    457   -790   -761
ATOM   1783  CB  SER A 146      37.401  27.058  36.531  1.00 28.66           C  
ANISOU 1783  CB  SER A 146     4044   3049   3795    366   -810   -848
ATOM   1784  OG  SER A 146      38.525  27.413  35.753  1.00 32.00           O  
ANISOU 1784  OG  SER A 146     4350   3444   4366    314   -821   -867
ATOM   1785  H   SER A 146      35.960  27.345  34.478  1.00 31.35           H  
ATOM   1786  HA  SER A 146      37.353  25.124  35.603  1.00 31.27           H  
ATOM   1787  HB2 SER A 146      36.763  27.924  36.697  1.00 34.39           H  
ATOM   1788  HB3 SER A 146      37.775  26.759  37.511  1.00 34.39           H  
ATOM   1789  HG  SER A 146      39.162  26.695  35.791  1.00 38.40           H  
ATOM   1790  N   TYR A 147      34.362  25.527  36.784  1.00 30.34           N  
ANISOU 1790  N   TYR A 147     4377   3378   3773    482   -603   -784
ATOM   1791  CA  TYR A 147      33.317  24.882  37.576  1.00 29.40           C  
ANISOU 1791  CA  TYR A 147     4345   3285   3542    528   -575   -747
ATOM   1792  C   TYR A 147      32.855  23.560  36.946  1.00 26.92           C  
ANISOU 1792  C   TYR A 147     3942   3004   3282    539   -507   -717
ATOM   1793  O   TYR A 147      32.815  23.442  35.720  1.00 26.95           O  
ANISOU 1793  O   TYR A 147     3849   3033   3356    525   -433   -735
ATOM   1794  CB  TYR A 147      32.095  25.815  37.660  1.00 30.55           C  
ANISOU 1794  CB  TYR A 147     4588   3454   3565    563   -487   -754
ATOM   1795  CG  TYR A 147      32.274  27.071  38.484  1.00 27.20           C  
ANISOU 1795  CG  TYR A 147     4292   2991   3051    567   -538   -786
ATOM   1796  CD1 TYR A 147      31.945  27.070  39.856  1.00 31.86           C  
ANISOU 1796  CD1 TYR A 147     5021   3571   3512    598   -575   -776
ATOM   1797  CD2 TYR A 147      32.697  28.263  37.864  1.00 25.66           C  
ANISOU 1797  CD2 TYR A 147     4089   2766   2896    541   -539   -826
ATOM   1798  CE1 TYR A 147      32.000  28.268  40.593  1.00 34.50           C  
ANISOU 1798  CE1 TYR A 147     5486   3865   3757    603   -618   -819
ATOM   1799  CE2 TYR A 147      32.751  29.460  38.601  1.00 31.13           C  
ANISOU 1799  CE2 TYR A 147     4904   3410   3515    542   -584   -863
ATOM   1800  CZ  TYR A 147      32.393  29.466  39.962  1.00 35.16           C  
ANISOU 1800  CZ  TYR A 147     5555   3910   3894    574   -625   -866
ATOM   1801  OH  TYR A 147      32.429  30.636  40.660  1.00 32.22           O  
ANISOU 1801  OH  TYR A 147     5316   3485   3442    576   -669   -916
ATOM   1802  H   TYR A 147      34.043  26.155  36.059  1.00 36.41           H  
ATOM   1803  HA  TYR A 147      33.687  24.699  38.585  1.00 35.29           H  
ATOM   1804  HB2 TYR A 147      31.762  26.093  36.658  1.00 36.66           H  
ATOM   1805  HB3 TYR A 147      31.254  25.281  38.103  1.00 36.66           H  
ATOM   1806  HD1 TYR A 147      31.622  26.159  40.338  1.00 38.23           H  
ATOM   1807  HD2 TYR A 147      32.953  28.260  36.816  1.00 30.80           H  
ATOM   1808  HE1 TYR A 147      31.733  28.261  41.639  1.00 41.40           H  
ATOM   1809  HE2 TYR A 147      33.051  30.379  38.120  1.00 37.36           H  
ATOM   1810  HH  TYR A 147      32.074  30.558  41.555  1.00 38.67           H  
ATOM   1811  N   TYR A 148      32.387  22.645  37.811  1.00 26.40           N  
ANISOU 1811  N   TYR A 148     3917   2935   3179    562   -530   -670
ATOM   1812  CA  TYR A 148      31.383  21.643  37.452  1.00 22.22           C  
ANISOU 1812  CA  TYR A 148     3342   2437   2664    578   -440   -639
ATOM   1813  C   TYR A 148      30.007  22.331  37.331  1.00 24.01           C  
ANISOU 1813  C   TYR A 148     3622   2711   2792    604   -334   -641
ATOM   1814  O   TYR A 148      29.683  23.170  38.175  1.00 24.88           O  
ANISOU 1814  O   TYR A 148     3846   2818   2789    628   -338   -641
ATOM   1815  CB  TYR A 148      31.287  20.575  38.559  1.00 18.74           C  
ANISOU 1815  CB  TYR A 148     2947   1975   2197    597   -480   -575
ATOM   1816  CG  TYR A 148      32.482  19.663  38.768  1.00 19.60           C  
ANISOU 1816  CG  TYR A 148     2992   2036   2419    583   -582   -556
ATOM   1817  CD1 TYR A 148      32.848  18.727  37.779  1.00 19.86           C  
ANISOU 1817  CD1 TYR A 148     2893   2055   2597    568   -552   -566
ATOM   1818  CD2 TYR A 148      33.184  19.694  39.990  1.00 21.55           C  
ANISOU 1818  CD2 TYR A 148     3313   2249   2627    588   -710   -528
ATOM   1819  CE1 TYR A 148      33.892  17.811  38.018  1.00 19.55           C  
ANISOU 1819  CE1 TYR A 148     2789   1963   2676    564   -639   -545
ATOM   1820  CE2 TYR A 148      34.229  18.783  40.229  1.00 23.12           C  
ANISOU 1820  CE2 TYR A 148     3444   2401   2938    581   -811   -501
ATOM   1821  CZ  TYR A 148      34.579  17.835  39.246  1.00 24.95           C  
ANISOU 1821  CZ  TYR A 148     3537   2614   3329    572   -771   -508
ATOM   1822  OH  TYR A 148      35.594  16.955  39.476  1.00 26.46           O  
ANISOU 1822  OH  TYR A 148     3654   2752   3648    574   -867   -479
ATOM   1823  H   TYR A 148      32.488  22.816  38.804  1.00 31.68           H  
ATOM   1824  HA  TYR A 148      31.653  21.174  36.504  1.00 26.66           H  
ATOM   1825  HB2 TYR A 148      31.037  21.051  39.508  1.00 22.49           H  
ATOM   1826  HB3 TYR A 148      30.449  19.917  38.332  1.00 22.49           H  
ATOM   1827  HD1 TYR A 148      32.318  18.696  36.840  1.00 23.83           H  
ATOM   1828  HD2 TYR A 148      32.912  20.401  40.761  1.00 25.86           H  
ATOM   1829  HE1 TYR A 148      34.164  17.094  37.257  1.00 23.46           H  
ATOM   1830  HE2 TYR A 148      34.754  18.823  41.171  1.00 27.74           H  
ATOM   1831  HH  TYR A 148      35.962  17.052  40.362  1.00 31.75           H  
ATOM   1832  N   THR A 149      29.197  21.928  36.337  1.00 22.89           N  
ANISOU 1832  N   THR A 149     3398   2608   2690    601   -242   -646
ATOM   1833  CA  THR A 149      27.796  22.357  36.224  1.00 24.77           C  
ANISOU 1833  CA  THR A 149     3672   2893   2849    631   -146   -636
ATOM   1834  C   THR A 149      26.894  21.624  37.252  1.00 26.77           C  
ANISOU 1834  C   THR A 149     3975   3153   3044    659   -107   -579
ATOM   1835  O   THR A 149      27.384  20.803  38.030  1.00 26.51           O  
ANISOU 1835  O   THR A 149     3960   3087   3026    654   -159   -545
ATOM   1836  CB  THR A 149      27.265  22.207  34.764  1.00 23.86           C  
ANISOU 1836  CB  THR A 149     3450   2824   2792    616    -75   -660
ATOM   1837  OG1 THR A 149      25.994  22.804  34.582  1.00 24.72           O  
ANISOU 1837  OG1 THR A 149     3589   2976   2829    650      2   -646
ATOM   1838  CG2 THR A 149      27.129  20.761  34.263  1.00 20.52           C  
ANISOU 1838  CG2 THR A 149     2939   2406   2453    595    -56   -651
ATOM   1839  H   THR A 149      29.505  21.206  35.699  1.00 27.46           H  
ATOM   1840  HA  THR A 149      27.755  23.420  36.471  1.00 29.73           H  
ATOM   1841  HB  THR A 149      27.946  22.743  34.106  1.00 28.63           H  
ATOM   1842  HG1 THR A 149      26.052  23.735  34.820  1.00 29.67           H  
ATOM   1843 HG21 THR A 149      26.749  20.733  33.242  1.00 24.63           H  
ATOM   1844 HG22 THR A 149      28.094  20.262  34.258  1.00 24.63           H  
ATOM   1845 HG23 THR A 149      26.446  20.172  34.875  1.00 24.63           H  
ATOM   1846  N   ARG A 150      25.601  21.965  37.279  1.00 29.12           N  
ANISOU 1846  N   ARG A 150     4291   3491   3283    689    -14   -562
ATOM   1847  CA  ARG A 150      24.625  21.426  38.213  1.00 29.79           C  
ANISOU 1847  CA  ARG A 150     4427   3584   3308    717     44   -502
ATOM   1848  C   ARG A 150      23.298  21.171  37.487  1.00 28.90           C  
ANISOU 1848  C   ARG A 150     4230   3519   3230    722    148   -483
ATOM   1849  O   ARG A 150      22.797  22.059  36.794  1.00 25.85           O  
ANISOU 1849  O   ARG A 150     3808   3170   2844    734    190   -509
ATOM   1850  CB  ARG A 150      24.456  22.415  39.381  1.00 27.75           C  
ANISOU 1850  CB  ARG A 150     4314   3318   2911    762     55   -493
ATOM   1851  CG  ARG A 150      25.647  22.498  40.358  1.00 29.95           C  
ANISOU 1851  CG  ARG A 150     4692   3549   3140    755    -58   -498
ATOM   1852  CD  ARG A 150      25.848  21.271  41.262  1.00 33.49           C  
ANISOU 1852  CD  ARG A 150     5179   3982   3562    758    -73   -429
ATOM   1853  NE  ARG A 150      24.736  21.114  42.210  1.00 31.00           N  
ANISOU 1853  NE  ARG A 150     4977   3686   3116    803     14   -385
ATOM   1854  CZ  ARG A 150      24.543  21.790  43.353  1.00 28.92           C  
ANISOU 1854  CZ  ARG A 150     4870   3409   2710    832    -18   -385
ATOM   1855  NH1 ARG A 150      25.461  22.639  43.828  1.00 31.46           N  
ANISOU 1855  NH1 ARG A 150     5251   3696   3007    815   -150   -428
ATOM   1856  NH2 ARG A 150      23.401  21.618  44.024  1.00 32.25           N1+
ANISOU 1856  NH2 ARG A 150     5389   3852   3013    877     85   -346
ATOM   1857  H   ARG A 150      25.250  22.640  36.612  1.00 34.95           H  
ATOM   1858  HA  ARG A 150      24.970  20.469  38.597  1.00 35.75           H  
ATOM   1859  HB2 ARG A 150      24.266  23.412  38.989  1.00 33.30           H  
ATOM   1860  HB3 ARG A 150      23.566  22.153  39.942  1.00 33.30           H  
ATOM   1861  HG2 ARG A 150      26.586  22.755  39.872  1.00 35.94           H  
ATOM   1862  HG3 ARG A 150      25.423  23.350  41.001  1.00 35.94           H  
ATOM   1863  HD2 ARG A 150      25.823  20.368  40.656  1.00 40.18           H  
ATOM   1864  HD3 ARG A 150      26.826  21.283  41.745  1.00 40.18           H  
ATOM   1865  HE  ARG A 150      24.000  20.492  41.893  1.00 37.20           H  
ATOM   1866 HH11 ARG A 150      26.319  22.782  43.317  1.00 37.75           H  
ATOM   1867 HH12 ARG A 150      25.327  23.125  44.707  1.00 37.75           H  
ATOM   1868 HH21 ARG A 150      22.688  20.999  43.662  1.00 38.70           H  
ATOM   1869 HH22 ARG A 150      23.230  22.120  44.883  1.00 38.70           H  
ATOM   1870  N   ALA A 151      22.750  19.960  37.691  1.00 26.94           N  
ANISOU 1870  N   ALA A 151     3949   3268   3020    711    182   -433
ATOM   1871  CA  ALA A 151      21.446  19.521  37.195  1.00 26.81           C  
ANISOU 1871  CA  ALA A 151     3845   3292   3052    706    272   -412
ATOM   1872  C   ALA A 151      20.286  20.185  37.954  1.00 30.44           C  
ANISOU 1872  C   ALA A 151     4363   3782   3422    758    367   -373
ATOM   1873  O   ALA A 151      19.374  20.701  37.308  1.00 37.88           O  
ANISOU 1873  O   ALA A 151     5238   4770   4387    771    431   -377
ATOM   1874  CB  ALA A 151      21.359  17.988  37.277  1.00 25.26           C  
ANISOU 1874  CB  ALA A 151     3593   3065   2938    671    278   -371
ATOM   1875  H   ALA A 151      23.241  19.298  38.282  1.00 32.33           H  
ATOM   1876  HA  ALA A 151      21.369  19.806  36.144  1.00 32.18           H  
ATOM   1877  HB1 ALA A 151      20.390  17.621  36.935  1.00 30.31           H  
ATOM   1878  HB2 ALA A 151      22.120  17.527  36.649  1.00 30.31           H  
ATOM   1879  HB3 ALA A 151      21.507  17.628  38.297  1.00 30.31           H  
ATOM   1880  N   LEU A 152      20.368  20.192  39.295  1.00 23.79           N  
ANISOU 1880  N   LEU A 152     3647   2915   2477    790    375   -335
ATOM   1881  CA  LEU A 152      19.503  20.974  40.182  1.00 20.40           C  
ANISOU 1881  CA  LEU A 152     3301   2508   1944    849    470   -310
ATOM   1882  C   LEU A 152      20.339  22.115  40.774  1.00 25.37           C  
ANISOU 1882  C   LEU A 152     4067   3112   2459    881    417   -353
ATOM   1883  O   LEU A 152      21.481  21.864  41.165  1.00 29.54           O  
ANISOU 1883  O   LEU A 152     4656   3602   2966    859    312   -368
ATOM   1884  CB  LEU A 152      19.002  20.090  41.345  1.00 24.44           C  
ANISOU 1884  CB  LEU A 152     3860   3013   2412    861    548   -227
ATOM   1885  CG  LEU A 152      17.743  19.273  41.017  1.00 27.20           C  
ANISOU 1885  CG  LEU A 152     4086   3388   2861    841    644   -173
ATOM   1886  CD1 LEU A 152      17.451  18.245  42.124  1.00 25.84           C  
ANISOU 1886  CD1 LEU A 152     3981   3197   2642    848    714    -82
ATOM   1887  CD2 LEU A 152      16.509  20.162  40.764  1.00 21.37           C  
ANISOU 1887  CD2 LEU A 152     3282   2701   2137    878    740   -183
ATOM   1888  H   LEU A 152      21.165  19.754  39.740  1.00 28.55           H  
ATOM   1889  HA  LEU A 152      18.662  21.360  39.610  1.00 24.49           H  
ATOM   1890  HB2 LEU A 152      19.811  19.434  41.664  1.00 29.33           H  
ATOM   1891  HB3 LEU A 152      18.775  20.704  42.217  1.00 29.33           H  
ATOM   1892  HG  LEU A 152      17.952  18.722  40.104  1.00 32.64           H  
ATOM   1893 HD11 LEU A 152      17.467  17.234  41.722  1.00 31.01           H  
ATOM   1894 HD12 LEU A 152      18.175  18.289  42.938  1.00 31.01           H  
ATOM   1895 HD13 LEU A 152      16.471  18.399  42.570  1.00 31.01           H  
ATOM   1896 HD21 LEU A 152      15.579  19.601  40.865  1.00 25.65           H  
ATOM   1897 HD22 LEU A 152      16.463  20.990  41.470  1.00 25.65           H  
ATOM   1898 HD23 LEU A 152      16.516  20.582  39.759  1.00 25.65           H  
ATOM   1899  N   PRO A 153      19.760  23.334  40.873  1.00 20.10           N  
ANISOU 1899  N   PRO A 153     3448   2461   1729    934    484   -374
ATOM   1900  CA  PRO A 153      20.479  24.489  41.433  1.00 24.29           C  
ANISOU 1900  CA  PRO A 153     4113   2956   2160    959    430   -426
ATOM   1901  C   PRO A 153      20.831  24.316  42.929  1.00 28.64           C  
ANISOU 1901  C   PRO A 153     4823   3482   2577    978    420   -402
ATOM   1902  O   PRO A 153      20.141  23.568  43.626  1.00 26.09           O  
ANISOU 1902  O   PRO A 153     4513   3176   2224    990    496   -334
ATOM   1903  CB  PRO A 153      19.486  25.649  41.232  1.00 26.46           C  
ANISOU 1903  CB  PRO A 153     4393   3248   2413   1018    526   -446
ATOM   1904  CG  PRO A 153      18.112  25.009  41.200  1.00 21.22           C  
ANISOU 1904  CG  PRO A 153     3651   2630   1783   1041    652   -384
ATOM   1905  CD  PRO A 153      18.373  23.666  40.539  1.00 21.99           C  
ANISOU 1905  CD  PRO A 153     3628   2742   1985    976    613   -349
ATOM   1906  HA  PRO A 153      21.377  24.644  40.835  1.00 29.15           H  
ATOM   1907  HB2 PRO A 153      19.538  26.409  42.013  1.00 31.75           H  
ATOM   1908  HB3 PRO A 153      19.687  26.140  40.281  1.00 31.75           H  
ATOM   1909  HG2 PRO A 153      17.765  24.850  42.222  1.00 25.47           H  
ATOM   1910  HG3 PRO A 153      17.364  25.611  40.681  1.00 25.47           H  
ATOM   1911  HD2 PRO A 153      17.657  22.927  40.897  1.00 26.39           H  
ATOM   1912  HD3 PRO A 153      18.277  23.741  39.457  1.00 26.39           H  
ATOM   1913  N   PRO A 154      21.865  25.041  43.412  1.00 30.71           N  
ANISOU 1913  N   PRO A 154     5207   3704   2758    978    324   -453
ATOM   1914  CA  PRO A 154      22.181  25.113  44.847  1.00 31.13           C  
ANISOU 1914  CA  PRO A 154     5427   3737   2662    996    298   -436
ATOM   1915  C   PRO A 154      21.036  25.711  45.680  1.00 35.20           C  
ANISOU 1915  C   PRO A 154     6052   4271   3052   1066    443   -423
ATOM   1916  O   PRO A 154      20.422  26.693  45.258  1.00 41.97           O  
ANISOU 1916  O   PRO A 154     6840   5140   3968   1083    522   -435
ATOM   1917  CB  PRO A 154      23.449  25.985  44.907  1.00 28.79           C  
ANISOU 1917  CB  PRO A 154     5217   3394   2329    975    155   -511
ATOM   1918  CG  PRO A 154      23.399  26.818  43.638  1.00 26.67           C  
ANISOU 1918  CG  PRO A 154     4868   3119   2148    974    171   -570
ATOM   1919  CD  PRO A 154      22.807  25.841  42.634  1.00 28.57           C  
ANISOU 1919  CD  PRO A 154     4929   3402   2524    958    234   -529
ATOM   1920  HA  PRO A 154      22.407  24.112  45.207  1.00 37.35           H  
ATOM   1921  HB2 PRO A 154      23.519  26.602  45.804  1.00 34.55           H  
ATOM   1922  HB3 PRO A 154      24.332  25.344  44.888  1.00 34.55           H  
ATOM   1923  HG2 PRO A 154      22.717  27.657  43.778  1.00 32.01           H  
ATOM   1924  HG3 PRO A 154      24.363  27.222  43.336  1.00 32.01           H  
ATOM   1925  HD2 PRO A 154      22.372  26.365  41.788  1.00 34.28           H  
ATOM   1926  HD3 PRO A 154      23.572  25.163  42.254  1.00 34.28           H  
ATOM   1927  N   VAL A 155      20.785  25.096  46.846  1.00 35.06           N  
ANISOU 1927  N   VAL A 155     6164   4255   2901   1085    466   -377
ATOM   1928  CA  VAL A 155      19.861  25.576  47.877  1.00 35.14           C  
ANISOU 1928  CA  VAL A 155     6245   4277   2830   1123    588   -351
ATOM   1929  C   VAL A 155      20.309  26.984  48.349  1.00 36.81           C  
ANISOU 1929  C   VAL A 155     6514   4450   3021   1114    527   -423
ATOM   1930  O   VAL A 155      21.475  27.111  48.728  1.00 36.39           O  
ANISOU 1930  O   VAL A 155     6532   4362   2934   1082    382   -472
ATOM   1931  CB  VAL A 155      19.899  24.620  49.108  1.00 37.96           C  
ANISOU 1931  CB  VAL A 155     6741   4643   3038   1139    616   -282
ATOM   1932  CG1 VAL A 155      19.092  25.128  50.324  1.00 40.33           C  
ANISOU 1932  CG1 VAL A 155     7092   4955   3274   1175    757   -257
ATOM   1933  CG2 VAL A 155      19.416  23.208  48.739  1.00 38.61           C  
ANISOU 1933  CG2 VAL A 155     6745   4750   3175   1125    656   -192
ATOM   1934  H   VAL A 155      21.339  24.288  47.100  1.00 42.07           H  
ATOM   1935  HA  VAL A 155      18.857  25.557  47.458  1.00 42.17           H  
ATOM   1936  HB  VAL A 155      20.935  24.511  49.430  1.00 45.55           H  
ATOM   1937 HG11 VAL A 155      19.064  24.382  51.115  1.00 48.39           H  
ATOM   1938 HG12 VAL A 155      19.523  26.024  50.768  1.00 48.39           H  
ATOM   1939 HG13 VAL A 155      18.061  25.350  50.049  1.00 48.39           H  
ATOM   1940 HG21 VAL A 155      19.533  22.524  49.577  1.00 46.33           H  
ATOM   1941 HG22 VAL A 155      18.363  23.215  48.462  1.00 46.33           H  
ATOM   1942 HG23 VAL A 155      19.982  22.786  47.909  1.00 46.33           H  
ATOM   1943  N   PRO A 156      19.425  28.012  48.287  1.00 42.18           N  
ANISOU 1943  N   PRO A 156     7162   5134   3731   1143    636   -431
ATOM   1944  CA  PRO A 156      19.742  29.376  48.768  1.00 42.94           C  
ANISOU 1944  CA  PRO A 156     7326   5187   3803   1140    591   -500
ATOM   1945  C   PRO A 156      20.309  29.437  50.202  1.00 53.06           C  
ANISOU 1945  C   PRO A 156     8787   6444   4932   1134    522   -522
ATOM   1946  O   PRO A 156      19.877  28.678  51.070  1.00 50.18           O  
ANISOU 1946  O   PRO A 156     8500   6103   4465   1150    563   -469
ATOM   1947  CB  PRO A 156      18.411  30.137  48.643  1.00 41.79           C  
ANISOU 1947  CB  PRO A 156     7131   5055   3694   1187    744   -487
ATOM   1948  CG  PRO A 156      17.639  29.404  47.559  1.00 39.44           C  
ANISOU 1948  CG  PRO A 156     6682   4806   3499   1198    829   -425
ATOM   1949  CD  PRO A 156      18.073  27.953  47.722  1.00 41.64           C  
ANISOU 1949  CD  PRO A 156     6984   5105   3732   1179    796   -380
ATOM   1950  HA  PRO A 156      20.465  29.797  48.067  1.00 51.53           H  
ATOM   1951  HB2 PRO A 156      17.851  30.109  49.577  1.00 50.15           H  
ATOM   1952  HB3 PRO A 156      18.558  31.189  48.397  1.00 50.15           H  
ATOM   1953  HG2 PRO A 156      16.560  29.543  47.625  1.00 47.33           H  
ATOM   1954  HG3 PRO A 156      17.965  29.767  46.583  1.00 47.33           H  
ATOM   1955  HD2 PRO A 156      17.418  27.426  48.416  1.00 49.97           H  
ATOM   1956  HD3 PRO A 156      18.033  27.446  46.757  1.00 49.97           H  
ATOM   1957  N   ASP A 157      21.306  30.310  50.409  1.00 67.20           N  
ANISOU 1957  N   ASP A 157    10640   8186   6707   1109    419   -597
ATOM   1958  CA  ASP A 157      22.061  30.429  51.666  1.00 78.91           C  
ANISOU 1958  CA  ASP A 157    12283   9644   8054   1091    317   -628
ATOM   1959  C   ASP A 157      21.220  30.876  52.880  1.00 81.23           C  
ANISOU 1959  C   ASP A 157    12703   9947   8215   1134    423   -621
ATOM   1960  O   ASP A 157      21.592  30.550  54.006  1.00 81.75           O  
ANISOU 1960  O   ASP A 157    12899  10018   8144   1129    374   -610
ATOM   1961  CB  ASP A 157      23.313  31.336  51.529  1.00 83.08           C  
ANISOU 1961  CB  ASP A 157    12833  10115   8618   1048    185   -714
ATOM   1962  CG  ASP A 157      24.304  30.987  50.400  1.00 85.07           C  
ANISOU 1962  CG  ASP A 157    13031  10354   8938    993     24   -724
ATOM   1963  OD1 ASP A 157      24.310  29.825  49.934  1.00 86.03           O  
ANISOU 1963  OD1 ASP A 157    13067  10509   9113    993     29   -673
ATOM   1964  OD2 ASP A 157      25.135  31.872  50.100  1.00 86.52           O1-
ANISOU 1964  OD2 ASP A 157    13254  10491   9128    950   -108   -786
ATOM   1965  H   ASP A 157      21.634  30.882  49.644  1.00 80.64           H  
ATOM   1966  HA  ASP A 157      22.414  29.426  51.908  1.00 94.69           H  
ATOM   1967  HB2 ASP A 157      22.988  32.368  51.378  1.00 99.69           H  
ATOM   1968  HB3 ASP A 157      23.878  31.317  52.462  1.00 99.69           H  
ATOM   1969  N   ASP A 158      20.108  31.588  52.631  1.00 79.26           N  
ANISOU 1969  N   ASP A 158    12412   9699   8005   1176    567   -626
ATOM   1970  CA  ASP A 158      19.200  32.151  53.637  1.00 79.27           C  
ANISOU 1970  CA  ASP A 158    12528   9701   7890   1221    676   -636
ATOM   1971  C   ASP A 158      18.040  31.207  54.039  1.00 74.60           C  
ANISOU 1971  C   ASP A 158    11900   9161   7283   1266    847   -550
ATOM   1972  O   ASP A 158      17.140  31.660  54.748  1.00 80.01           O  
ANISOU 1972  O   ASP A 158    12570   9850   7981   1314    989   -551
ATOM   1973  CB  ASP A 158      18.658  33.551  53.221  1.00 80.72           C  
ANISOU 1973  CB  ASP A 158    12704   9841   8124   1243    722   -707
ATOM   1974  CG  ASP A 158      17.808  33.656  51.937  1.00 79.82           C  
ANISOU 1974  CG  ASP A 158    12417   9737   8173   1264    808   -681
ATOM   1975  OD1 ASP A 158      17.938  32.796  51.036  1.00 77.40           O  
ANISOU 1975  OD1 ASP A 158    11991   9450   7966   1234    755   -647
ATOM   1976  OD2 ASP A 158      17.091  34.676  51.829  1.00 78.93           O1-
ANISOU 1976  OD2 ASP A 158    12288   9613   8087   1312    925   -694
ATOM   1977  H   ASP A 158      19.856  31.790  51.673  1.00 95.12           H  
ATOM   1978  HA  ASP A 158      19.772  32.307  54.552  1.00 95.12           H  
ATOM   1979  HB2 ASP A 158      18.127  34.008  54.058  1.00 96.86           H  
ATOM   1980  HB3 ASP A 158      19.521  34.197  53.053  1.00 96.86           H  
ATOM   1981  N   CYS A 159      18.052  29.934  53.601  1.00 64.20           N  
ANISOU 1981  N   CYS A 159    10569   7880   5943   1253    835   -475
ATOM   1982  CA  CYS A 159      17.002  28.956  53.927  1.00 56.77           C  
ANISOU 1982  CA  CYS A 159     9582   6986   5004   1288    998   -384
ATOM   1983  C   CYS A 159      17.016  28.499  55.409  1.00 57.48           C  
ANISOU 1983  C   CYS A 159     9829   7094   4918   1302   1040   -343
ATOM   1984  O   CYS A 159      18.094  28.420  56.004  1.00 57.93           O  
ANISOU 1984  O   CYS A 159    10012   7138   4862   1273    907   -362
ATOM   1985  CB  CYS A 159      17.115  27.744  52.980  1.00 54.38           C  
ANISOU 1985  CB  CYS A 159     9149   6711   4803   1265    982   -319
ATOM   1986  SG  CYS A 159      16.815  28.074  51.224  1.00 56.31           S  
ANISOU 1986  SG  CYS A 159     9192   6951   5253   1255    970   -352
ATOM   1987  H   CYS A 159      18.809  29.611  53.015  1.00 77.04           H  
ATOM   1988  HA  CYS A 159      16.062  29.469  53.732  1.00 68.13           H  
ATOM   1989  HB2 CYS A 159      18.099  27.282  53.072  1.00 65.26           H  
ATOM   1990  HB3 CYS A 159      16.400  26.981  53.273  1.00 65.26           H  
ATOM   1991  N   PRO A 160      15.824  28.181  55.980  1.00 59.22           N  
ANISOU 1991  N   PRO A 160    10038   7345   5118   1344   1223   -283
ATOM   1992  CA  PRO A 160      15.688  27.803  57.404  1.00 60.40           C  
ANISOU 1992  CA  PRO A 160    10335   7515   5098   1360   1288   -236
ATOM   1993  C   PRO A 160      16.336  26.461  57.802  1.00 63.27           C  
ANISOU 1993  C   PRO A 160    10764   7894   5381   1324   1186   -167
ATOM   1994  O   PRO A 160      16.689  26.297  58.970  1.00 65.75           O  
ANISOU 1994  O   PRO A 160    11240   8207   5535   1315   1111   -176
ATOM   1995  CB  PRO A 160      14.168  27.805  57.642  1.00 59.54           C  
ANISOU 1995  CB  PRO A 160    10137   7440   5046   1403   1507   -163
ATOM   1996  CG  PRO A 160      13.570  27.503  56.278  1.00 58.86           C  
ANISOU 1996  CG  PRO A 160     9848   7355   5160   1402   1534   -159
ATOM   1997  CD  PRO A 160      14.512  28.228  55.326  1.00 59.85           C  
ANISOU 1997  CD  PRO A 160     9961   7441   5338   1378   1378   -255
ATOM   1998  HA  PRO A 160      16.144  28.577  58.024  1.00 72.47           H  
ATOM   1999  HB2 PRO A 160      13.839  27.096  58.404  1.00 71.45           H  
ATOM   2000  HB3 PRO A 160      13.855  28.798  57.966  1.00 71.45           H  
ATOM   2001  HG2 PRO A 160      13.622  26.430  56.095  1.00 70.63           H  
ATOM   2002  HG3 PRO A 160      12.529  27.811  56.179  1.00 70.63           H  
ATOM   2003  HD2 PRO A 160      14.497  27.767  54.339  1.00 71.82           H  
ATOM   2004  HD3 PRO A 160      14.211  29.272  55.221  1.00 71.82           H  
ATOM   2005  N   THR A 161      16.506  25.553  56.828  1.00 62.58           N  
ANISOU 2005  N   THR A 161    10554   7822   5403   1305   1182    -98
ATOM   2006  CA  THR A 161      17.304  24.331  56.935  1.00 60.43           C  
ANISOU 2006  CA  THR A 161    10331   7557   5074   1272   1080    -25
ATOM   2007  C   THR A 161      18.314  24.315  55.759  1.00 56.62           C  
ANISOU 2007  C   THR A 161     9759   7051   4701   1236    921    -64
ATOM   2008  O   THR A 161      18.055  24.956  54.736  1.00 56.20           O  
ANISOU 2008  O   THR A 161     9573   6992   4789   1238    941   -113
ATOM   2009  CB  THR A 161      16.418  23.042  56.917  1.00 59.80           C  
ANISOU 2009  CB  THR A 161    10197   7510   5016   1281   1230    109
ATOM   2010  OG1 THR A 161      16.175  22.491  55.635  1.00 60.32           O  
ANISOU 2010  OG1 THR A 161    10083   7579   5255   1270   1262    134
ATOM   2011  CG2 THR A 161      15.110  23.146  57.717  1.00 60.08           C  
ANISOU 2011  CG2 THR A 161    10246   7568   5013   1321   1434    138
ATOM   2012  H   THR A 161      16.161  25.751  55.899  1.00 75.10           H  
ATOM   2013  HA  THR A 161      17.865  24.356  57.871  1.00 72.52           H  
ATOM   2014  HB  THR A 161      16.980  22.263  57.426  1.00 71.76           H  
ATOM   2015  HG1 THR A 161      15.683  21.671  55.748  1.00 72.38           H  
ATOM   2016 HG21 THR A 161      14.578  22.195  57.724  1.00 72.09           H  
ATOM   2017 HG22 THR A 161      15.309  23.418  58.754  1.00 72.09           H  
ATOM   2018 HG23 THR A 161      14.437  23.893  57.297  1.00 72.09           H  
ATOM   2019  N   PRO A 162      19.447  23.588  55.896  1.00 53.84           N  
ANISOU 2019  N   PRO A 162     9480   6689   4287   1204    757    -40
ATOM   2020  CA  PRO A 162      20.486  23.540  54.844  1.00 51.02           C  
ANISOU 2020  CA  PRO A 162     9056   6307   4022   1169    587    -89
ATOM   2021  C   PRO A 162      20.099  22.827  53.529  1.00 49.11           C  
ANISOU 2021  C   PRO A 162     8645   6076   3938   1168    650    -59
ATOM   2022  O   PRO A 162      20.828  22.992  52.552  1.00 48.05           O  
ANISOU 2022  O   PRO A 162     8436   5924   3898   1145    536   -117
ATOM   2023  CB  PRO A 162      21.678  22.863  55.539  1.00 50.67           C  
ANISOU 2023  CB  PRO A 162     9120   6256   3876   1143    426    -33
ATOM   2024  CG  PRO A 162      21.044  22.012  56.625  1.00 52.99           C  
ANISOU 2024  CG  PRO A 162     9496   6579   4059   1164    548     79
ATOM   2025  CD  PRO A 162      19.885  22.874  57.096  1.00 54.24           C  
ANISOU 2025  CD  PRO A 162     9673   6753   4183   1198    720     41
ATOM   2026  HA  PRO A 162      20.769  24.559  54.578  1.00 61.22           H  
ATOM   2027  HB2 PRO A 162      22.309  22.276  54.869  1.00 60.80           H  
ATOM   2028  HB3 PRO A 162      22.312  23.625  55.995  1.00 60.80           H  
ATOM   2029  HG2 PRO A 162      20.645  21.102  56.175  1.00 63.59           H  
ATOM   2030  HG3 PRO A 162      21.731  21.735  57.424  1.00 63.59           H  
ATOM   2031  HD2 PRO A 162      19.121  22.259  57.565  1.00 65.09           H  
ATOM   2032  HD3 PRO A 162      20.231  23.608  57.823  1.00 65.09           H  
ATOM   2033  N   LEU A 163      18.974  22.088  53.515  1.00 46.18           N  
ANISOU 2033  N   LEU A 163     8211   5736   3601   1191    830     28
ATOM   2034  CA  LEU A 163      18.413  21.439  52.324  1.00 42.24           C  
ANISOU 2034  CA  LEU A 163     7549   5252   3251   1188    904     61
ATOM   2035  C   LEU A 163      17.211  22.203  51.735  1.00 41.00           C  
ANISOU 2035  C   LEU A 163     7254   5112   3212   1211   1050     25
ATOM   2036  O   LEU A 163      16.780  21.845  50.638  1.00 35.10           O  
ANISOU 2036  O   LEU A 163     6352   4380   2604   1207   1104     34
ATOM   2037  CB  LEU A 163      17.998  19.992  52.678  1.00 40.86           C  
ANISOU 2037  CB  LEU A 163     7350   5087   3088   1174    980    202
ATOM   2038  CG  LEU A 163      19.181  19.032  52.921  1.00 40.02           C  
ANISOU 2038  CG  LEU A 163     7210   4944   3052   1113    795    249
ATOM   2039  CD1 LEU A 163      18.670  17.696  53.470  1.00 44.71           C  
ANISOU 2039  CD1 LEU A 163     7819   5534   3636   1100    867    398
ATOM   2040  CD2 LEU A 163      20.027  18.810  51.652  1.00 40.30           C  
ANISOU 2040  CD2 LEU A 163     7027   4960   3327   1062    712    199
ATOM   2041  H   LEU A 163      18.429  21.999  54.361  1.00 55.42           H  
ATOM   2042  HA  LEU A 163      19.164  21.402  51.536  1.00 50.69           H  
ATOM   2043  HB2 LEU A 163      17.355  20.012  53.560  1.00 49.03           H  
ATOM   2044  HB3 LEU A 163      17.384  19.572  51.879  1.00 49.03           H  
ATOM   2045  HG  LEU A 163      19.831  19.463  53.684  1.00 48.03           H  
ATOM   2046 HD11 LEU A 163      19.414  16.905  53.369  1.00 53.66           H  
ATOM   2047 HD12 LEU A 163      18.423  17.778  54.528  1.00 53.66           H  
ATOM   2048 HD13 LEU A 163      17.772  17.370  52.944  1.00 53.66           H  
ATOM   2049 HD21 LEU A 163      21.017  19.255  51.765  1.00 48.37           H  
ATOM   2050 HD22 LEU A 163      20.173  17.755  51.419  1.00 48.37           H  
ATOM   2051 HD23 LEU A 163      19.562  19.258  50.775  1.00 48.37           H  
ATOM   2052  N   GLY A 164      16.700  23.228  52.438  1.00 46.35           N  
ANISOU 2052  N   GLY A 164     7988   5786   3836   1235   1105    -14
ATOM   2053  CA  GLY A 164      15.506  23.962  52.039  1.00 44.62           C  
ANISOU 2053  CA  GLY A 164     7651   5580   3722   1263   1234    -38
ATOM   2054  C   GLY A 164      14.690  24.231  53.302  1.00 45.87           C  
ANISOU 2054  C   GLY A 164     7888   5748   3791   1299   1373     -8
ATOM   2055  O   GLY A 164      15.085  25.050  54.129  1.00 47.45           O  
ANISOU 2055  O   GLY A 164     8194   5928   3906   1315   1346    -74
ATOM   2056  H   GLY A 164      17.116  23.485  53.324  1.00 55.62           H  
ATOM   2057  HA2 GLY A 164      15.792  24.904  51.571  1.00 53.54           H  
ATOM   2058  HA3 GLY A 164      14.908  23.397  51.323  1.00 53.54           H  
ATOM   2059  N   VAL A 165      13.542  23.550  53.433  1.00 46.22           N  
ANISOU 2059  N   VAL A 165     7881   5823   3860   1309   1526     92
ATOM   2060  CA  VAL A 165      12.652  23.623  54.599  1.00 45.82           C  
ANISOU 2060  CA  VAL A 165     7897   5785   3729   1344   1675    131
ATOM   2061  C   VAL A 165      12.518  22.269  55.332  1.00 49.32           C  
ANISOU 2061  C   VAL A 165     8388   6247   4105   1332   1759    256
ATOM   2062  O   VAL A 165      11.871  22.222  56.378  1.00 53.51           O  
ANISOU 2062  O   VAL A 165     8984   6791   4558   1357   1887    300
ATOM   2063  CB  VAL A 165      11.230  24.098  54.184  1.00 43.85           C  
ANISOU 2063  CB  VAL A 165     7495   5551   3615   1377   1825    130
ATOM   2064  CG1 VAL A 165      11.263  25.511  53.577  1.00 44.46           C  
ANISOU 2064  CG1 VAL A 165     7517   5606   3768   1387   1743     23
ATOM   2065  CG2 VAL A 165      10.456  23.110  53.283  1.00 43.00           C  
ANISOU 2065  CG2 VAL A 165     7203   5471   3663   1358   1918    218
ATOM   2066  H   VAL A 165      13.256  22.919  52.698  1.00 55.47           H  
ATOM   2067  HA  VAL A 165      13.043  24.323  55.337  1.00 54.99           H  
ATOM   2068  HB  VAL A 165      10.641  24.200  55.098  1.00 52.62           H  
ATOM   2069 HG11 VAL A 165      10.255  25.884  53.396  1.00 53.35           H  
ATOM   2070 HG12 VAL A 165      11.754  26.215  54.248  1.00 53.35           H  
ATOM   2071 HG13 VAL A 165      11.801  25.531  52.630  1.00 53.35           H  
ATOM   2072 HG21 VAL A 165       9.520  23.548  52.936  1.00 51.60           H  
ATOM   2073 HG22 VAL A 165      11.035  22.827  52.405  1.00 51.60           H  
ATOM   2074 HG23 VAL A 165      10.197  22.194  53.813  1.00 51.60           H  
ATOM   2075  N   LYS A 166      13.116  21.201  54.778  1.00 48.89           N  
ANISOU 2075  N   LYS A 166     8303   6190   4082   1295   1692    316
ATOM   2076  CA  LYS A 166      12.979  19.826  55.254  1.00 47.93           C  
ANISOU 2076  CA  LYS A 166     8216   6076   3919   1277   1766    451
ATOM   2077  C   LYS A 166      14.098  19.443  56.232  1.00 49.81           C  
ANISOU 2077  C   LYS A 166     8644   6298   3984   1261   1620    472
ATOM   2078  O   LYS A 166      15.257  19.792  56.006  1.00 48.91           O  
ANISOU 2078  O   LYS A 166     8591   6165   3828   1250   1439    390
ATOM   2079  CB  LYS A 166      12.986  18.892  54.026  1.00 46.49           C  
ANISOU 2079  CB  LYS A 166     7867   5895   3901   1244   1802    524
ATOM   2080  CG  LYS A 166      11.783  19.080  53.078  1.00 47.77           C  
ANISOU 2080  CG  LYS A 166     7819   6078   4253   1251   1928    509
ATOM   2081  CD  LYS A 166      10.437  18.794  53.762  1.00 50.29           C  
ANISOU 2081  CD  LYS A 166     8094   6416   4600   1265   2126    590
ATOM   2082  CE  LYS A 166       9.290  18.507  52.784  1.00 49.94           C  
ANISOU 2082  CE  LYS A 166     7813   6391   4770   1260   2233    597
ATOM   2083  NZ  LYS A 166       8.102  17.997  53.493  1.00 51.09           N1+
ANISOU 2083  NZ  LYS A 166     7890   6551   4971   1263   2424    693
ATOM   2084  H   LYS A 166      13.665  21.323  53.940  1.00 58.67           H  
ATOM   2085  HA  LYS A 166      12.028  19.717  55.777  1.00 57.51           H  
ATOM   2086  HB2 LYS A 166      13.911  19.027  53.463  1.00 55.79           H  
ATOM   2087  HB3 LYS A 166      12.995  17.853  54.362  1.00 55.79           H  
ATOM   2088  HG2 LYS A 166      11.779  20.088  52.662  1.00 57.32           H  
ATOM   2089  HG3 LYS A 166      11.914  18.414  52.227  1.00 57.32           H  
ATOM   2090  HD2 LYS A 166      10.567  17.958  54.443  1.00 60.35           H  
ATOM   2091  HD3 LYS A 166      10.164  19.650  54.381  1.00 60.35           H  
ATOM   2092  HE2 LYS A 166       9.028  19.405  52.224  1.00 59.92           H  
ATOM   2093  HE3 LYS A 166       9.592  17.751  52.058  1.00 59.92           H  
ATOM   2094  HZ1 LYS A 166       8.353  17.150  53.987  1.00 61.31           H  
ATOM   2095  HZ2 LYS A 166       7.775  18.686  54.154  1.00 61.31           H  
ATOM   2096  HZ3 LYS A 166       7.372  17.788  52.827  1.00 61.31           H  
ATOM   2097  N   GLY A 167      13.722  18.687  57.277  1.00 51.81           N  
ANISOU 2097  N   GLY A 167     8981   6559   4146   1255   1693    587
ATOM   2098  CA  GLY A 167      14.637  18.151  58.283  1.00 54.51           C  
ANISOU 2098  CA  GLY A 167     9492   6889   4330   1238   1553    631
ATOM   2099  C   GLY A 167      14.939  19.167  59.390  1.00 57.77           C  
ANISOU 2099  C   GLY A 167    10077   7311   4561   1261   1495    550
ATOM   2100  O   GLY A 167      14.288  20.205  59.516  1.00 58.06           O  
ANISOU 2100  O   GLY A 167    10106   7353   4600   1291   1554    451
ATOM   2101  H   GLY A 167      12.746  18.448  57.382  1.00 62.17           H  
ATOM   2102  HA2 GLY A 167      14.193  17.258  58.724  1.00 65.41           H  
ATOM   2103  HA3 GLY A 167      15.577  17.850  57.822  1.00 65.41           H  
ATOM   2104  N   LYS A 168      15.945  18.823  60.208  1.00 59.87           N  
ANISOU 2104  N   LYS A 168    10498   7575   4676   1245   1374    595
ATOM   2105  CA  LYS A 168      16.474  19.637  61.303  1.00 61.53           C  
ANISOU 2105  CA  LYS A 168    10881   7796   4700   1260   1306    524
ATOM   2106  C   LYS A 168      17.298  20.835  60.786  1.00 59.60           C  
ANISOU 2106  C   LYS A 168    10647   7529   4471   1257   1148    367
ATOM   2107  O   LYS A 168      17.756  20.825  59.642  1.00 57.93           O  
ANISOU 2107  O   LYS A 168    10324   7294   4393   1240   1058    327
ATOM   2108  CB  LYS A 168      17.336  18.726  62.207  1.00  0.00           C  
ATOM   2109  CG  LYS A 168      16.594  17.535  62.853  1.00  0.00           C  
ATOM   2110  CD  LYS A 168      15.423  17.896  63.786  1.00  0.00           C  
ATOM   2111  CE  LYS A 168      15.843  18.723  65.014  1.00  0.00           C  
ATOM   2112  NZ  LYS A 168      14.711  18.950  65.930  1.00  0.00           N1+
ATOM   2113  H   LYS A 168      16.432  17.954  60.042  1.00 71.85           H  
ATOM   2114  HA  LYS A 168      15.637  20.035  61.878  1.00 73.83           H  
ATOM   2115  HB2 LYS A 168      18.153  18.317  61.613  1.00  0.00           H  
ATOM   2116  HB3 LYS A 168      17.810  19.318  62.990  1.00  0.00           H  
ATOM   2117  HG2 LYS A 168      16.226  16.870  62.070  1.00  0.00           H  
ATOM   2118  HG3 LYS A 168      17.316  16.939  63.412  1.00  0.00           H  
ATOM   2119  HD2 LYS A 168      14.654  18.424  63.221  1.00  0.00           H  
ATOM   2120  HD3 LYS A 168      14.956  16.966  64.115  1.00  0.00           H  
ATOM   2121  HE2 LYS A 168      16.633  18.208  65.562  1.00  0.00           H  
ATOM   2122  HE3 LYS A 168      16.239  19.692  64.709  1.00  0.00           H  
ATOM   2123  HZ1 LYS A 168      14.351  18.061  66.248  1.00  0.00           H  
ATOM   2124  HZ2 LYS A 168      15.022  19.488  66.727  1.00  0.00           H  
ATOM   2125  HZ3 LYS A 168      13.979  19.453  65.448  1.00  0.00           H  
ATOM   2126  N   LYS A 169      17.490  21.839  61.662  1.00 62.98           N  
ANISOU 2126  N   LYS A 169    11208   7961   4760   1272   1118    281
ATOM   2127  CA  LYS A 169      18.266  23.062  61.404  1.00 63.98           C  
ANISOU 2127  CA  LYS A 169    11351   8058   4900   1264    976    136
ATOM   2128  C   LYS A 169      19.758  22.823  61.091  1.00 66.94           C  
ANISOU 2128  C   LYS A 169    11739   8409   5285   1220    732    124
ATOM   2129  O   LYS A 169      20.367  23.663  60.430  1.00 63.97           O  
ANISOU 2129  O   LYS A 169    11306   8002   4997   1203    614     25
ATOM   2130  CB  LYS A 169      18.123  24.023  62.601  1.00  0.00           C  
ATOM   2131  CG  LYS A 169      16.700  24.575  62.786  1.00  0.00           C  
ATOM   2132  CD  LYS A 169      16.615  25.582  63.943  1.00  0.00           C  
ATOM   2133  CE  LYS A 169      15.199  26.153  64.124  1.00  0.00           C  
ATOM   2134  NZ  LYS A 169      15.141  27.130  65.227  1.00  0.00           N1+
ATOM   2135  H   LYS A 169      17.080  21.771  62.582  1.00 75.57           H  
ATOM   2136  HA  LYS A 169      17.831  23.540  60.524  1.00 76.78           H  
ATOM   2137  HB2 LYS A 169      18.453  23.528  63.516  1.00  0.00           H  
ATOM   2138  HB3 LYS A 169      18.794  24.872  62.459  1.00  0.00           H  
ATOM   2139  HG2 LYS A 169      16.376  25.056  61.862  1.00  0.00           H  
ATOM   2140  HG3 LYS A 169      16.004  23.756  62.967  1.00  0.00           H  
ATOM   2141  HD2 LYS A 169      16.939  25.095  64.865  1.00  0.00           H  
ATOM   2142  HD3 LYS A 169      17.320  26.394  63.761  1.00  0.00           H  
ATOM   2143  HE2 LYS A 169      14.871  26.644  63.207  1.00  0.00           H  
ATOM   2144  HE3 LYS A 169      14.491  25.350  64.331  1.00  0.00           H  
ATOM   2145  HZ1 LYS A 169      15.769  27.897  65.032  1.00  0.00           H  
ATOM   2146  HZ2 LYS A 169      14.199  27.484  65.315  1.00  0.00           H  
ATOM   2147  HZ3 LYS A 169      15.414  26.685  66.091  1.00  0.00           H  
ATOM   2148  N   GLN A 170      20.300  21.681  61.541  1.00 74.24           N  
ANISOU 2148  N   GLN A 170    12735   9348   6126   1202    655    230
ATOM   2149  CA  GLN A 170      21.594  21.144  61.132  1.00 78.10           C  
ANISOU 2149  CA  GLN A 170    13219   9813   6641   1163    424    244
ATOM   2150  C   GLN A 170      21.386  19.703  60.657  1.00 75.64           C  
ANISOU 2150  C   GLN A 170    12815   9499   6427   1155    447    381
ATOM   2151  O   GLN A 170      20.569  18.983  61.232  1.00 79.77           O  
ANISOU 2151  O   GLN A 170    13339  10043   6929   1169    610    494
ATOM   2152  CB  GLN A 170      22.588  21.170  62.312  1.00 82.92           C  
ANISOU 2152  CB  GLN A 170    13996  10435   7074   1147    267    251
ATOM   2153  CG  GLN A 170      23.006  22.588  62.747  1.00 86.36           C  
ANISOU 2153  CG  GLN A 170    14527  10863   7425   1143    193    107
ATOM   2154  CD  GLN A 170      24.114  22.583  63.806  1.00 89.20           C  
ANISOU 2154  CD  GLN A 170    14985  11216   7692   1107    -57     84
ATOM   2155  OE1 GLN A 170      25.010  21.742  63.784  1.00 89.50           O  
ANISOU 2155  OE1 GLN A 170    14974  11241   7791   1079   -216    147
ATOM   2156  NE2 GLN A 170      24.080  23.550  64.725  1.00 91.29           N  
ANISOU 2156  NE2 GLN A 170    15383  11487   7817   1106    -98     -4
ATOM   2157  H   GLN A 170      19.725  21.046  62.076  1.00 89.09           H  
ATOM   2158  HA  GLN A 170      22.005  21.720  60.300  1.00 93.72           H  
ATOM   2159  HB2 GLN A 170      22.168  20.635  63.166  1.00 99.50           H  
ATOM   2160  HB3 GLN A 170      23.480  20.612  62.020  1.00 99.50           H  
ATOM   2161  HG2 GLN A 170      23.370  23.147  61.884  1.00103.64           H  
ATOM   2162  HG3 GLN A 170      22.139  23.130  63.126  1.00103.64           H  
ATOM   2163 HE21 GLN A 170      23.345  24.242  64.717  1.00109.55           H  
ATOM   2164 HE22 GLN A 170      24.796  23.592  65.436  1.00109.55           H  
ATOM   2165  N   LEU A 171      22.177  19.290  59.654  1.00 68.47           N  
ANISOU 2165  N   LEU A 171    11826   8559   5631   1129    285    373
ATOM   2166  CA  LEU A 171      22.261  17.902  59.189  1.00 63.33           C  
ANISOU 2166  CA  LEU A 171    11088   7892   5082   1121    289    501
ATOM   2167  C   LEU A 171      22.948  17.000  60.245  1.00 60.40           C  
ANISOU 2167  C   LEU A 171    10810   7515   4626   1106    156    622
ATOM   2168  O   LEU A 171      23.640  17.530  61.119  1.00 61.43           O  
ANISOU 2168  O   LEU A 171    11047   7652   4642   1094      0    582
ATOM   2169  CB  LEU A 171      23.013  17.881  57.836  1.00 59.49           C  
ANISOU 2169  CB  LEU A 171    10472   7373   4761   1106    177    443
ATOM   2170  CG  LEU A 171      22.180  18.446  56.663  1.00 57.17           C  
ANISOU 2170  CG  LEU A 171    10051   7085   4584   1120    321    359
ATOM   2171  CD1 LEU A 171      23.060  18.852  55.466  1.00 54.27           C  
ANISOU 2171  CD1 LEU A 171     9533   6687   4402   1091    194    310
ATOM   2172  CD2 LEU A 171      21.022  17.515  56.248  1.00 57.47           C  
ANISOU 2172  CD2 LEU A 171    10024   7146   4665   1141    567    453
ATOM   2173  H   LEU A 171      22.837  19.934  59.243  1.00 82.17           H  
ATOM   2174  HA  LEU A 171      21.236  17.562  59.046  1.00 75.99           H  
ATOM   2175  HB2 LEU A 171      23.937  18.450  57.952  1.00 71.39           H  
ATOM   2176  HB3 LEU A 171      23.332  16.872  57.575  1.00 71.39           H  
ATOM   2177  HG  LEU A 171      21.731  19.365  57.028  1.00 68.60           H  
ATOM   2178 HD11 LEU A 171      22.740  19.811  55.059  1.00 65.13           H  
ATOM   2179 HD12 LEU A 171      24.105  18.962  55.750  1.00 65.13           H  
ATOM   2180 HD13 LEU A 171      23.022  18.127  54.653  1.00 65.13           H  
ATOM   2181 HD21 LEU A 171      21.053  17.253  55.191  1.00 68.96           H  
ATOM   2182 HD22 LEU A 171      21.029  16.576  56.800  1.00 68.96           H  
ATOM   2183 HD23 LEU A 171      20.059  17.992  56.433  1.00 68.96           H  
ATOM   2184  N   PRO A 172      22.781  15.657  60.149  1.00 56.77           N  
ANISOU 2184  N   PRO A 172    10301   7036   4233   1104    214    777
ATOM   2185  CA  PRO A 172      23.453  14.705  61.063  1.00 57.37           C  
ANISOU 2185  CA  PRO A 172    10449   7098   4252   1091     94    913
ATOM   2186  C   PRO A 172      24.987  14.738  60.945  1.00 58.28           C  
ANISOU 2186  C   PRO A 172    10564   7182   4396   1071   -191    875
ATOM   2187  O   PRO A 172      25.504  15.278  59.970  1.00 59.58           O  
ANISOU 2187  O   PRO A 172    10638   7323   4678   1063   -285    774
ATOM   2188  CB  PRO A 172      22.893  13.331  60.649  1.00 56.57           C  
ANISOU 2188  CB  PRO A 172    10247   6955   4292   1089    205   1067
ATOM   2189  CG  PRO A 172      21.665  13.619  59.805  1.00 56.32           C  
ANISOU 2189  CG  PRO A 172    10124   6940   4335   1102    436   1023
ATOM   2190  CD  PRO A 172      21.984  14.946  59.149  1.00 55.63           C  
ANISOU 2190  CD  PRO A 172    10022   6877   4237   1110    392    836
ATOM   2191  HA  PRO A 172      23.153  14.938  62.086  1.00 68.85           H  
ATOM   2192  HB2 PRO A 172      23.617  12.772  60.057  1.00 67.88           H  
ATOM   2193  HB3 PRO A 172      22.649  12.717  61.513  1.00 67.88           H  
ATOM   2194  HG2 PRO A 172      21.429  12.829  59.092  1.00 67.58           H  
ATOM   2195  HG3 PRO A 172      20.807  13.756  60.459  1.00 67.58           H  
ATOM   2196  HD2 PRO A 172      22.588  14.791  58.253  1.00 66.75           H  
ATOM   2197  HD3 PRO A 172      21.059  15.443  58.864  1.00 66.75           H  
ATOM   2198  N   ASP A 173      25.704  14.156  61.919  1.00 61.61           N  
ANISOU 2198  N   ASP A 173    11079   7609   4721   1062   -326    957
ATOM   2199  CA  ASP A 173      27.165  14.051  61.858  1.00 62.76           C  
ANISOU 2199  CA  ASP A 173    11207   7726   4914   1042   -600    939
ATOM   2200  C   ASP A 173      27.587  13.132  60.686  1.00 61.33           C  
ANISOU 2200  C   ASP A 173    10871   7474   4959   1040   -668   1004
ATOM   2201  O   ASP A 173      27.043  12.036  60.549  1.00 62.34           O  
ANISOU 2201  O   ASP A 173    10961   7566   5159   1049   -579   1150
ATOM   2202  CB  ASP A 173      27.758  13.640  63.225  1.00 64.27           C  
ANISOU 2202  CB  ASP A 173    11516   7939   4964   1038   -711   1045
ATOM   2203  CG  ASP A 173      29.289  13.695  63.292  1.00 65.32           C  
ANISOU 2203  CG  ASP A 173    11647   8061   5112   1017   -993    994
ATOM   2204  OD1 ASP A 173      29.809  14.819  63.464  1.00 68.83           O  
ANISOU 2204  OD1 ASP A 173    12202   8547   5401   1007  -1066    907
ATOM   2205  OD2 ASP A 173      29.918  12.652  63.014  1.00 63.67           O1-
ANISOU 2205  OD2 ASP A 173    11317   7797   5079   1010  -1140   1039
ATOM   2206  H   ASP A 173      25.248  13.714  62.705  1.00 73.93           H  
ATOM   2207  HA  ASP A 173      27.541  15.055  61.643  1.00 75.32           H  
ATOM   2208  HB2 ASP A 173      27.353  14.294  63.999  1.00 77.12           H  
ATOM   2209  HB3 ASP A 173      27.409  12.648  63.505  1.00 77.12           H  
ATOM   2210  N   SER A 174      28.500  13.626  59.833  1.00 59.00           N  
ANISOU 2210  N   SER A 174    10481   7151   4785   1028   -819    893
ATOM   2211  CA  SER A 174      28.928  12.960  58.599  1.00 57.69           C  
ANISOU 2211  CA  SER A 174    10142   6915   4862   1024   -877    926
ATOM   2212  C   SER A 174      29.680  11.638  58.826  1.00 60.21           C  
ANISOU 2212  C   SER A 174    10438   7177   5260   1028  -1005   1086
ATOM   2213  O   SER A 174      29.450  10.695  58.071  1.00 58.27           O  
ANISOU 2213  O   SER A 174    10041   6875   5222   1016   -926   1163
ATOM   2214  CB  SER A 174      29.737  13.947  57.740  1.00 57.58           C  
ANISOU 2214  CB  SER A 174    10003   6890   4987    994  -1023    765
ATOM   2215  OG  SER A 174      30.943  14.323  58.373  1.00 61.39           O  
ANISOU 2215  OG  SER A 174    10581   7382   5361    988  -1248    731
ATOM   2216  H   SER A 174      28.934  14.518  60.022  1.00 70.80           H  
ATOM   2217  HA  SER A 174      28.023  12.718  58.038  1.00 69.23           H  
ATOM   2218  HB2 SER A 174      29.983  13.497  56.777  1.00 69.10           H  
ATOM   2219  HB3 SER A 174      29.152  14.839  57.522  1.00 69.10           H  
ATOM   2220  HG  SER A 174      31.394  14.955  57.798  1.00 73.66           H  
ATOM   2221  N   ASN A 175      30.519  11.578  59.875  1.00 63.79           N  
ANISOU 2221  N   ASN A 175    10974   7652   5613   1020  -1179   1108
ATOM   2222  CA  ASN A 175      31.210  10.360  60.301  1.00 63.93           C  
ANISOU 2222  CA  ASN A 175    10961   7622   5707   1025  -1309   1260
ATOM   2223  C   ASN A 175      30.230   9.321  60.879  1.00 66.04           C  
ANISOU 2223  C   ASN A 175    11289   7879   5924   1040  -1136   1433
ATOM   2224  O   ASN A 175      30.420   8.133  60.635  1.00 67.80           O  
ANISOU 2224  O   ASN A 175    11438   8028   6297   1049  -1168   1570
ATOM   2225  CB  ASN A 175      32.319  10.710  61.320  1.00 65.01           C  
ANISOU 2225  CB  ASN A 175    11173   7801   5726   1010  -1515   1244
ATOM   2226  CG  ASN A 175      33.299   9.561  61.581  1.00 67.43           C  
ANISOU 2226  CG  ASN A 175    11433   8062   6124   1020  -1665   1399
ATOM   2227  OD1 ASN A 175      33.824   8.951  60.651  1.00 68.30           O  
ANISOU 2227  OD1 ASN A 175    11384   8095   6472   1025  -1764   1427
ATOM   2228  ND2 ASN A 175      33.544   9.261  62.857  1.00 68.91           N  
ANISOU 2228  ND2 ASN A 175    11755   8298   6132   1026  -1680   1501
ATOM   2229  H   ASN A 175      30.649  12.394  60.458  1.00 76.55           H  
ATOM   2230  HA  ASN A 175      31.669   9.897  59.425  1.00 76.72           H  
ATOM   2231  HB2 ASN A 175      32.908  11.547  60.950  1.00 78.01           H  
ATOM   2232  HB3 ASN A 175      31.884  11.043  62.262  1.00 78.01           H  
ATOM   2233 HD21 ASN A 175      34.117   8.460  63.085  1.00 82.70           H  
ATOM   2234 HD22 ASN A 175      33.092   9.771  63.602  1.00 82.70           H  
ATOM   2235  N   GLU A 176      29.189   9.782  61.595  1.00 66.97           N  
ANISOU 2235  N   GLU A 176    11532   8066   5849   1042   -947   1425
ATOM   2236  CA  GLU A 176      28.126   8.947  62.156  1.00 69.36           C  
ANISOU 2236  CA  GLU A 176    11887   8365   6102   1050   -758   1584
ATOM   2237  C   GLU A 176      27.258   8.273  61.075  1.00 69.32           C  
ANISOU 2237  C   GLU A 176    11754   8281   6304   1053   -607   1643
ATOM   2238  O   GLU A 176      26.935   7.096  61.231  1.00 69.13           O  
ANISOU 2238  O   GLU A 176    11692   8189   6386   1053   -569   1802
ATOM   2239  CB  GLU A 176      27.305   9.786  63.156  1.00 71.22           C  
ANISOU 2239  CB  GLU A 176    12260   8689   6110   1052   -572   1541
ATOM   2240  CG  GLU A 176      26.156   9.037  63.869  1.00 74.71           C  
ANISOU 2240  CG  GLU A 176    12840   9174   6374   1053   -548   1673
ATOM   2241  CD  GLU A 176      25.380   9.861  64.912  1.00 77.21           C  
ANISOU 2241  CD  GLU A 176    13258   9557   6520   1059   -304   1654
ATOM   2242  OE1 GLU A 176      25.670  11.066  65.088  1.00 79.41           O  
ANISOU 2242  OE1 GLU A 176    13641   9902   6629   1064   -315   1528
ATOM   2243  OE2 GLU A 176      24.477   9.254  65.528  1.00 76.54           O1-
ANISOU 2243  OE2 GLU A 176    13141   9454   6489   1058    -98   1761
ATOM   2244  H   GLU A 176      29.115  10.776  61.774  1.00 80.37           H  
ATOM   2245  HA  GLU A 176      28.611   8.149  62.721  1.00 83.23           H  
ATOM   2246  HB2 GLU A 176      27.987  10.195  63.904  1.00 85.46           H  
ATOM   2247  HB3 GLU A 176      26.880  10.640  62.633  1.00 85.46           H  
ATOM   2248  HG2 GLU A 176      25.432   8.689  63.132  1.00 89.66           H  
ATOM   2249  HG3 GLU A 176      26.556   8.148  64.357  1.00 89.66           H  
ATOM   2250  N   ILE A 177      26.945   9.000  59.985  1.00 67.84           N  
ANISOU 2250  N   ILE A 177    11500   8099   6177   1055   -517   1514
ATOM   2251  CA  ILE A 177      26.272   8.460  58.796  1.00 66.25           C  
ANISOU 2251  CA  ILE A 177    11071   7847   6254   1019   -367   1499
ATOM   2252  C   ILE A 177      27.135   7.400  58.086  1.00 63.46           C  
ANISOU 2252  C   ILE A 177    10553   7396   6164   1001   -512   1547
ATOM   2253  O   ILE A 177      26.610   6.344  57.737  1.00 68.76           O  
ANISOU 2253  O   ILE A 177    11130   7996   6998    984   -420   1654
ATOM   2254  CB  ILE A 177      25.878   9.572  57.772  1.00 64.81           C  
ANISOU 2254  CB  ILE A 177    10762   7704   6158    999   -295   1304
ATOM   2255  CG1 ILE A 177      24.797  10.512  58.352  1.00 64.69           C  
ANISOU 2255  CG1 ILE A 177    10897   7776   5908   1024   -133   1253
ATOM   2256  CG2 ILE A 177      25.411   9.051  56.389  1.00 61.88           C  
ANISOU 2256  CG2 ILE A 177    10157   7283   6074    958   -167   1287
ATOM   2257  CD1 ILE A 177      24.802  11.913  57.721  1.00 62.04           C  
ANISOU 2257  CD1 ILE A 177    10465   7477   5630   1014    -91   1065
ATOM   2258  H   ILE A 177      27.231   9.968  59.938  1.00 81.41           H  
ATOM   2259  HA  ILE A 177      25.358   7.966  59.130  1.00 79.50           H  
ATOM   2260  HB  ILE A 177      26.768  10.180  57.601  1.00 77.77           H  
ATOM   2261 HG12 ILE A 177      23.810  10.060  58.244  1.00 77.63           H  
ATOM   2262 HG13 ILE A 177      24.941  10.635  59.425  1.00 77.63           H  
ATOM   2263 HG21 ILE A 177      25.057   9.862  55.753  1.00 74.26           H  
ATOM   2264 HG22 ILE A 177      26.212   8.561  55.836  1.00 74.26           H  
ATOM   2265 HG23 ILE A 177      24.591   8.340  56.492  1.00 74.26           H  
ATOM   2266 HD11 ILE A 177      23.795  12.330  57.689  1.00 74.45           H  
ATOM   2267 HD12 ILE A 177      25.419  12.590  58.310  1.00 74.45           H  
ATOM   2268 HD13 ILE A 177      25.191  11.918  56.703  1.00 74.45           H  
ATOM   2269  N   VAL A 178      28.441   7.681  57.925  1.00 53.52           N  
ANISOU 2269  N   VAL A 178     9255   6129   4952   1004   -734   1465
ATOM   2270  CA  VAL A 178      29.409   6.756  57.337  1.00 47.60           C  
ANISOU 2270  CA  VAL A 178     8345   5288   4455    996   -881   1495
ATOM   2271  C   VAL A 178      29.548   5.455  58.150  1.00 51.42           C  
ANISOU 2271  C   VAL A 178     8902   5704   4931   1020   -927   1705
ATOM   2272  O   VAL A 178      29.375   4.388  57.572  1.00 53.47           O  
ANISOU 2272  O   VAL A 178     9019   5867   5431   1010   -923   1771
ATOM   2273  CB  VAL A 178      30.802   7.416  57.119  1.00 49.19           C  
ANISOU 2273  CB  VAL A 178     8518   5501   4673   1001  -1123   1388
ATOM   2274  CG1 VAL A 178      31.969   6.445  56.848  1.00 48.99           C  
ANISOU 2274  CG1 VAL A 178     8348   5378   4888   1006  -1286   1447
ATOM   2275  CG2 VAL A 178      30.746   8.436  55.975  1.00 49.26           C  
ANISOU 2275  CG2 VAL A 178     8413   5551   4751    971  -1075   1188
ATOM   2276  H   VAL A 178      28.804   8.571  58.239  1.00 64.22           H  
ATOM   2277  HA  VAL A 178      29.016   6.486  56.357  1.00 57.12           H  
ATOM   2278  HB  VAL A 178      31.055   7.971  58.023  1.00 59.03           H  
ATOM   2279 HG11 VAL A 178      32.877   6.994  56.601  1.00 58.79           H  
ATOM   2280 HG12 VAL A 178      32.198   5.833  57.720  1.00 58.79           H  
ATOM   2281 HG13 VAL A 178      31.749   5.780  56.012  1.00 58.79           H  
ATOM   2282 HG21 VAL A 178      31.679   8.990  55.915  1.00 59.11           H  
ATOM   2283 HG22 VAL A 178      30.591   7.952  55.011  1.00 59.11           H  
ATOM   2284 HG23 VAL A 178      29.945   9.156  56.116  1.00 59.11           H  
ATOM   2285  N   GLU A 179      29.809   5.558  59.463  1.00 61.06           N  
ANISOU 2285  N   GLU A 179    10354   6973   5872   1053   -969   1811
ATOM   2286  CA  GLU A 179      29.995   4.418  60.365  1.00 66.77           C  
ANISOU 2286  CA  GLU A 179    11142   7651   6578   1069  -1026   2009
ATOM   2287  C   GLU A 179      28.774   3.491  60.497  1.00 66.22           C  
ANISOU 2287  C   GLU A 179    11093   7535   6533   1062   -795   2156
ATOM   2288  O   GLU A 179      28.958   2.274  60.532  1.00 67.42           O  
ANISOU 2288  O   GLU A 179    11192   7592   6835   1064   -810   2304
ATOM   2289  CB  GLU A 179      30.462   4.913  61.748  1.00 69.97           C  
ANISOU 2289  CB  GLU A 179    11696   8163   6726   1069  -1129   2022
ATOM   2290  CG  GLU A 179      31.930   5.397  61.749  1.00 70.01           C  
ANISOU 2290  CG  GLU A 179    11660   8186   6756   1072  -1397   1938
ATOM   2291  CD  GLU A 179      32.447   5.938  63.093  1.00 74.05           C  
ANISOU 2291  CD  GLU A 179    12323   8796   7017   1070  -1498   1956
ATOM   2292  OE1 GLU A 179      31.632   6.178  64.012  1.00 74.31           O  
ANISOU 2292  OE1 GLU A 179    12500   8888   6848   1069  -1355   2026
ATOM   2293  OE2 GLU A 179      33.684   6.113  63.176  1.00 75.84           O1-
ANISOU 2293  OE2 GLU A 179    12522   9041   7254   1069  -1718   1898
ATOM   2294  H   GLU A 179      29.930   6.475  59.878  1.00 73.27           H  
ATOM   2295  HA  GLU A 179      30.798   3.810  59.948  1.00 80.13           H  
ATOM   2296  HB2 GLU A 179      29.807   5.725  62.070  1.00 83.96           H  
ATOM   2297  HB3 GLU A 179      30.346   4.122  62.491  1.00 83.96           H  
ATOM   2298  HG2 GLU A 179      32.572   4.569  61.445  1.00 84.02           H  
ATOM   2299  HG3 GLU A 179      32.072   6.174  60.999  1.00 84.02           H  
ATOM   2300  N   LYS A 180      27.566   4.072  60.568  1.00 65.19           N  
ANISOU 2300  N   LYS A 180    11026   7470   6273   1051   -576   2115
ATOM   2301  CA  LYS A 180      26.331   3.331  60.830  1.00 63.69           C  
ANISOU 2301  CA  LYS A 180    10855   7256   6089   1034   -341   2251
ATOM   2302  C   LYS A 180      25.658   2.741  59.580  1.00 59.84           C  
ANISOU 2302  C   LYS A 180    10146   6696   5892    990   -181   2206
ATOM   2303  O   LYS A 180      24.875   1.806  59.743  1.00 61.32           O  
ANISOU 2303  O   LYS A 180    10317   6838   6143    967     -2   2329
ATOM   2304  CB  LYS A 180      25.345   4.237  61.592  1.00 63.39           C  
ANISOU 2304  CB  LYS A 180    10948   7344   5793   1027   -171   2215
ATOM   2305  CG  LYS A 180      25.803   4.547  63.028  1.00 66.51           C  
ANISOU 2305  CG  LYS A 180    11500   7832   5938   1034   -292   2228
ATOM   2306  CD  LYS A 180      24.782   5.403  63.785  1.00 68.87           C  
ANISOU 2306  CD  LYS A 180    11922   8219   6026   1026    -82   2257
ATOM   2307  CE  LYS A 180      25.063   5.468  65.293  1.00 69.60           C  
ANISOU 2307  CE  LYS A 180    12180   8411   5854   1037   -196   2232
ATOM   2308  NZ  LYS A 180      23.982   6.162  66.014  1.00 70.23           N1+
ANISOU 2308  NZ  LYS A 180    12351   8586   5745   1042    -33   2109
ATOM   2309  H   LYS A 180      27.488   5.080  60.537  1.00 78.23           H  
ATOM   2310  HA  LYS A 180      26.565   2.486  61.481  1.00 76.43           H  
ATOM   2311  HB2 LYS A 180      25.170   5.159  61.037  1.00 76.07           H  
ATOM   2312  HB3 LYS A 180      24.375   3.740  61.656  1.00 76.07           H  
ATOM   2313  HG2 LYS A 180      25.955   3.607  63.560  1.00 79.81           H  
ATOM   2314  HG3 LYS A 180      26.769   5.053  63.021  1.00 79.81           H  
ATOM   2315  HD2 LYS A 180      24.780   6.409  63.365  1.00 82.64           H  
ATOM   2316  HD3 LYS A 180      23.786   5.004  63.607  1.00 82.64           H  
ATOM   2317  HE2 LYS A 180      25.145   4.460  65.701  1.00 83.52           H  
ATOM   2318  HE3 LYS A 180      26.010   5.973  65.488  1.00 83.52           H  
ATOM   2319  HZ1 LYS A 180      23.938   7.126  65.705  1.00 84.27           H  
ATOM   2320  HZ2 LYS A 180      23.101   5.704  65.822  1.00 84.27           H  
ATOM   2321  HZ3 LYS A 180      24.167   6.143  67.006  1.00 84.27           H  
ATOM   2322  N   LEU A 181      25.923   3.297  58.383  1.00 54.84           N  
ANISOU 2322  N   LEU A 181     9333   6059   5444    967   -245   2026
ATOM   2323  CA  LEU A 181      25.148   2.986  57.176  1.00 52.11           C  
ANISOU 2323  CA  LEU A 181     8772   5669   5357    916    -98   1948
ATOM   2324  C   LEU A 181      26.003   2.628  55.955  1.00 49.79           C  
ANISOU 2324  C   LEU A 181     8275   5297   5346    897   -230   1849
ATOM   2325  O   LEU A 181      25.492   1.922  55.086  1.00 49.87           O  
ANISOU 2325  O   LEU A 181     8116   5243   5589    854   -131   1815
ATOM   2326  CB  LEU A 181      24.233   4.182  56.826  1.00 51.46           C  
ANISOU 2326  CB  LEU A 181     8674   5689   5190    903     47   1801
ATOM   2327  CG  LEU A 181      23.198   4.559  57.905  1.00 51.88           C  
ANISOU 2327  CG  LEU A 181     8876   5809   5028    914    252   1886
ATOM   2328  CD1 LEU A 181      22.540   5.910  57.582  1.00 51.71           C  
ANISOU 2328  CD1 LEU A 181     8841   5886   4919    917    358   1725
ATOM   2329  CD2 LEU A 181      22.162   3.436  58.101  1.00 53.51           C  
ANISOU 2329  CD2 LEU A 181     9004   5944   5382    876    437   2021
ATOM   2330  H   LEU A 181      26.567   4.074  58.323  1.00 65.80           H  
ATOM   2331  HA  LEU A 181      24.520   2.110  57.343  1.00 62.53           H  
ATOM   2332  HB2 LEU A 181      24.844   5.050  56.588  1.00 61.76           H  
ATOM   2333  HB3 LEU A 181      23.697   3.957  55.909  1.00 61.76           H  
ATOM   2334  HG  LEU A 181      23.709   4.704  58.857  1.00 62.26           H  
ATOM   2335 HD11 LEU A 181      21.552   6.003  58.033  1.00 62.05           H  
ATOM   2336 HD12 LEU A 181      23.143   6.730  57.972  1.00 62.05           H  
ATOM   2337 HD13 LEU A 181      22.439   6.063  56.508  1.00 62.05           H  
ATOM   2338 HD21 LEU A 181      21.138   3.799  58.029  1.00 64.21           H  
ATOM   2339 HD22 LEU A 181      22.266   2.646  57.359  1.00 64.21           H  
ATOM   2340 HD23 LEU A 181      22.281   2.970  59.079  1.00 64.21           H  
ATOM   2341  N   LEU A 182      27.251   3.118  55.879  1.00 49.92           N  
ANISOU 2341  N   LEU A 182     8306   5317   5346    926   -448   1799
ATOM   2342  CA  LEU A 182      28.101   2.965  54.695  1.00 47.32           C  
ANISOU 2342  CA  LEU A 182     7781   4925   5272    913   -563   1686
ATOM   2343  C   LEU A 182      29.281   2.018  54.944  1.00 49.18           C  
ANISOU 2343  C   LEU A 182     7995   5061   5632    944   -746   1791
ATOM   2344  O   LEU A 182      29.682   1.339  54.005  1.00 52.21           O  
ANISOU 2344  O   LEU A 182     8207   5349   6282    932   -769   1759
ATOM   2345  CB  LEU A 182      28.611   4.345  54.213  1.00 44.41           C  
ANISOU 2345  CB  LEU A 182     7390   4644   4838    915   -653   1502
ATOM   2346  CG  LEU A 182      27.513   5.409  53.970  1.00 41.30           C  
ANISOU 2346  CG  LEU A 182     7008   4348   4337    892   -494   1381
ATOM   2347  CD1 LEU A 182      28.127   6.756  53.542  1.00 41.14           C  
ANISOU 2347  CD1 LEU A 182     6944   4385   4303    892   -602   1206
ATOM   2348  CD2 LEU A 182      26.430   4.932  52.985  1.00 40.12           C  
ANISOU 2348  CD2 LEU A 182     6706   4165   4372    848   -305   1351
ATOM   2349  H   LEU A 182      27.622   3.692  56.624  1.00 59.91           H  
ATOM   2350  HA  LEU A 182      27.534   2.521  53.875  1.00 56.78           H  
ATOM   2351  HB2 LEU A 182      29.335   4.733  54.929  1.00 53.29           H  
ATOM   2352  HB3 LEU A 182      29.168   4.208  53.287  1.00 53.29           H  
ATOM   2353  HG  LEU A 182      27.019   5.596  54.924  1.00 49.56           H  
ATOM   2354 HD11 LEU A 182      27.763   7.563  54.178  1.00 49.37           H  
ATOM   2355 HD12 LEU A 182      29.212   6.746  53.626  1.00 49.37           H  
ATOM   2356 HD13 LEU A 182      27.894   7.022  52.510  1.00 49.37           H  
ATOM   2357 HD21 LEU A 182      26.105   5.717  52.302  1.00 48.14           H  
ATOM   2358 HD22 LEU A 182      26.768   4.093  52.376  1.00 48.14           H  
ATOM   2359 HD23 LEU A 182      25.548   4.603  53.534  1.00 48.14           H  
ATOM   2360  N   LEU A 183      29.812   1.976  56.177  1.00 50.24           N  
ANISOU 2360  N   LEU A 183     8302   5214   5573    988   -877   1914
ATOM   2361  CA  LEU A 183      31.030   1.254  56.541  1.00 52.74           C  
ANISOU 2361  CA  LEU A 183     8598   5445   5997   1026  -1080   2015
ATOM   2362  C   LEU A 183      30.823  -0.270  56.565  1.00 53.27           C  
ANISOU 2362  C   LEU A 183     8587   5371   6281   1024  -1010   2156
ATOM   2363  O   LEU A 183      29.830  -0.751  57.113  1.00 57.25           O  
ANISOU 2363  O   LEU A 183     9159   5858   6736   1005   -840   2266
ATOM   2364  CB  LEU A 183      31.537   1.791  57.899  1.00 58.98           C  
ANISOU 2364  CB  LEU A 183     9610   6293   6508   1072  -1234   2133
ATOM   2365  CG  LEU A 183      32.997   1.426  58.245  1.00 60.04           C  
ANISOU 2365  CG  LEU A 183     9723   6424   6665   1106  -1513   2106
ATOM   2366  CD1 LEU A 183      33.993   2.042  57.241  1.00 57.78           C  
ANISOU 2366  CD1 LEU A 183     9329   6203   6423   1081  -1563   1882
ATOM   2367  CD2 LEU A 183      33.335   1.806  59.702  1.00 60.74           C  
ANISOU 2367  CD2 LEU A 183     9978   6614   6486   1120  -1610   2191
ATOM   2368  H   LEU A 183      29.428   2.575  56.896  1.00 60.29           H  
ATOM   2369  HA  LEU A 183      31.768   1.492  55.774  1.00 63.29           H  
ATOM   2370  HB2 LEU A 183      31.466   2.878  57.904  1.00 70.78           H  
ATOM   2371  HB3 LEU A 183      30.868   1.443  58.687  1.00 70.78           H  
ATOM   2372  HG  LEU A 183      33.096   0.341  58.183  1.00 72.05           H  
ATOM   2373 HD11 LEU A 183      34.838   2.516  57.736  1.00 69.34           H  
ATOM   2374 HD12 LEU A 183      34.396   1.273  56.582  1.00 69.34           H  
ATOM   2375 HD13 LEU A 183      33.531   2.801  56.608  1.00 69.34           H  
ATOM   2376 HD21 LEU A 183      33.836   0.982  60.209  1.00 72.89           H  
ATOM   2377 HD22 LEU A 183      33.988   2.676  59.769  1.00 72.89           H  
ATOM   2378 HD23 LEU A 183      32.443   2.042  60.283  1.00 72.89           H  
ATOM   2379  N   ARG A 184      31.784  -0.986  55.964  1.00 49.53           N  
ANISOU 2379  N   ARG A 184     7966   4793   6060   1042  -1136   2150
ATOM   2380  CA  ARG A 184      31.799  -2.438  55.829  1.00 46.13           C  
ANISOU 2380  CA  ARG A 184     7443   4209   5877   1042  -1081   2262
ATOM   2381  C   ARG A 184      32.039  -3.157  57.165  1.00 48.62           C  
ANISOU 2381  C   ARG A 184     7893   4457   6122   1093  -1186   2501
ATOM   2382  O   ARG A 184      32.982  -2.820  57.881  1.00 49.64           O  
ANISOU 2382  O   ARG A 184     8062   4601   6199   1144  -1396   2545
ATOM   2383  CB  ARG A 184      32.865  -2.821  54.785  1.00 45.28           C  
ANISOU 2383  CB  ARG A 184     7115   4010   6079   1046  -1157   2141
ATOM   2384  CG  ARG A 184      32.962  -4.332  54.493  1.00 46.00           C  
ANISOU 2384  CG  ARG A 184     7106   3923   6450   1054  -1121   2242
ATOM   2385  CD  ARG A 184      34.010  -4.685  53.431  1.00 45.28           C  
ANISOU 2385  CD  ARG A 184     6815   3748   6642   1073  -1213   2121
ATOM   2386  NE  ARG A 184      33.585  -4.303  52.075  1.00 43.05           N  
ANISOU 2386  NE  ARG A 184     6398   3514   6445   1021  -1104   1897
ATOM   2387  CZ  ARG A 184      34.368  -4.087  51.006  1.00 42.93           C  
ANISOU 2387  CZ  ARG A 184     6220   3472   6620   1030  -1163   1749
ATOM   2388  NH1 ARG A 184      35.703  -4.176  51.068  1.00 46.97           N  
ANISOU 2388  NH1 ARG A 184     6667   3906   7274   1091  -1328   1796
ATOM   2389  NH2 ARG A 184      33.797  -3.778  49.839  1.00 40.18           N1+
ANISOU 2389  NH2 ARG A 184     5771   3176   6320    980  -1055   1558
ATOM   2390  H   ARG A 184      32.559  -0.500  55.531  1.00 59.44           H  
ATOM   2391  HA  ARG A 184      30.828  -2.742  55.443  1.00 55.36           H  
ATOM   2392  HB2 ARG A 184      32.666  -2.285  53.858  1.00 54.33           H  
ATOM   2393  HB3 ARG A 184      33.839  -2.469  55.124  1.00 54.33           H  
ATOM   2394  HG2 ARG A 184      33.135  -4.937  55.382  1.00 55.20           H  
ATOM   2395  HG3 ARG A 184      31.978  -4.620  54.123  1.00 55.20           H  
ATOM   2396  HD2 ARG A 184      34.888  -4.076  53.644  1.00 54.34           H  
ATOM   2397  HD3 ARG A 184      34.331  -5.725  53.498  1.00 54.34           H  
ATOM   2398  HE  ARG A 184      32.584  -4.251  51.935  1.00 51.66           H  
ATOM   2399 HH11 ARG A 184      36.161  -4.468  51.926  1.00 56.37           H  
ATOM   2400 HH12 ARG A 184      36.259  -3.980  50.246  1.00 56.37           H  
ATOM   2401 HH21 ARG A 184      32.797  -3.645  49.772  1.00 48.22           H  
ATOM   2402 HH22 ARG A 184      34.374  -3.597  49.026  1.00 48.22           H  
ATOM   2403  N   ARG A 185      31.215  -4.186  57.406  1.00 50.42           N  
ANISOU 2403  N   ARG A 185     8183   4617   6357   1076  -1034   2655
ATOM   2404  CA  ARG A 185      31.398  -5.189  58.457  1.00 52.48           C  
ANISOU 2404  CA  ARG A 185     8537   4797   6606   1120  -1097   2888
ATOM   2405  C   ARG A 185      31.780  -6.543  57.833  1.00 56.70           C  
ANISOU 2405  C   ARG A 185     8895   5161   7489   1129  -1091   2896
ATOM   2406  O   ARG A 185      32.642  -7.235  58.374  1.00 53.69           O  
ANISOU 2406  O   ARG A 185     8461   4744   7193   1186  -1225   2918
ATOM   2407  CB  ARG A 185      30.095  -5.324  59.276  1.00 53.80           C  
ANISOU 2407  CB  ARG A 185     8865   4986   6588   1093   -916   3051
ATOM   2408  CG  ARG A 185      29.591  -4.024  59.941  1.00 53.23           C  
ANISOU 2408  CG  ARG A 185     8952   5096   6177   1076   -853   2995
ATOM   2409  CD  ARG A 185      30.615  -3.271  60.816  1.00 54.23           C  
ANISOU 2409  CD  ARG A 185     9159   5360   6087   1112  -1051   2980
ATOM   2410  NE  ARG A 185      31.136  -4.096  61.924  1.00 56.92           N  
ANISOU 2410  NE  ARG A 185     9548   5694   6384   1142  -1129   3176
ATOM   2411  CZ  ARG A 185      30.528  -4.400  63.088  1.00 59.34           C  
ANISOU 2411  CZ  ARG A 185     9992   6053   6501   1118  -1034   3332
ATOM   2412  NH1 ARG A 185      29.309  -3.938  63.409  1.00 58.42           N  
ANISOU 2412  NH1 ARG A 185     9973   5999   6225   1066   -842   3303
ATOM   2413  NH2 ARG A 185      31.163  -5.194  63.959  1.00 61.37           N1+
ANISOU 2413  NH2 ARG A 185    10286   6301   6729   1153  -1120   3514
ATOM   2414  H   ARG A 185      30.457  -4.359  56.762  1.00 60.50           H  
ATOM   2415  HA  ARG A 185      32.210  -4.898  59.125  1.00 62.98           H  
ATOM   2416  HB2 ARG A 185      29.299  -5.705  58.634  1.00 64.55           H  
ATOM   2417  HB3 ARG A 185      30.235  -6.084  60.046  1.00 64.55           H  
ATOM   2418  HG2 ARG A 185      29.278  -3.343  59.148  1.00 63.87           H  
ATOM   2419  HG3 ARG A 185      28.681  -4.220  60.508  1.00 63.87           H  
ATOM   2420  HD2 ARG A 185      31.437  -2.884  60.214  1.00 65.08           H  
ATOM   2421  HD3 ARG A 185      30.139  -2.391  61.247  1.00 65.08           H  
ATOM   2422  HE  ARG A 185      32.045  -4.502  61.754  1.00 68.30           H  
ATOM   2423 HH11 ARG A 185      28.818  -3.331  62.769  1.00 70.10           H  
ATOM   2424 HH12 ARG A 185      28.877  -4.183  64.288  1.00 70.10           H  
ATOM   2425 HH21 ARG A 185      32.083  -5.554  63.746  1.00 73.64           H  
ATOM   2426 HH22 ARG A 185      30.732  -5.438  64.838  1.00 73.64           H  
ATOM   2427  N   LYS A 186      31.145  -6.869  56.696  1.00 61.21           N  
ANISOU 2427  N   LYS A 186     9363   5637   8259   1068   -924   2863
ATOM   2428  CA  LYS A 186      31.371  -8.057  55.881  1.00 62.69           C  
ANISOU 2428  CA  LYS A 186     9384   5666   8770   1059   -883   2823
ATOM   2429  C   LYS A 186      31.412  -7.615  54.414  1.00 58.69           C  
ANISOU 2429  C   LYS A 186     8681   5139   8478   1020   -846   2613
ATOM   2430  O   LYS A 186      30.579  -6.801  54.010  1.00 58.07           O  
ANISOU 2430  O   LYS A 186     8592   5165   8308    962   -710   2484
ATOM   2431  CB  LYS A 186      30.233  -9.070  56.160  1.00 64.71           C  
ANISOU 2431  CB  LYS A 186     9685   5826   9078   1009   -703   2952
ATOM   2432  CG  LYS A 186      30.177 -10.288  55.215  1.00 63.93           C  
ANISOU 2432  CG  LYS A 186     9413   5563   9312    973   -628   2883
ATOM   2433  CD  LYS A 186      29.025 -11.251  55.557  1.00 64.97           C  
ANISOU 2433  CD  LYS A 186     9579   5625   9482    898   -432   2984
ATOM   2434  CE  LYS A 186      28.801 -12.359  54.511  1.00 66.27           C  
ANISOU 2434  CE  LYS A 186     9568   5637   9973    846   -347   2886
ATOM   2435  NZ  LYS A 186      29.922 -13.314  54.440  1.00 65.74           N1+
ANISOU 2435  NZ  LYS A 186     9475   5444  10060    893   -444   2933
ATOM   2436  H   LYS A 186      30.460  -6.231  56.319  1.00 73.46           H  
ATOM   2437  HA  LYS A 186      32.330  -8.512  56.137  1.00 75.23           H  
ATOM   2438  HB2 LYS A 186      30.308  -9.413  57.193  1.00 77.66           H  
ATOM   2439  HB3 LYS A 186      29.275  -8.551  56.087  1.00 77.66           H  
ATOM   2440  HG2 LYS A 186      30.040  -9.955  54.186  1.00 76.71           H  
ATOM   2441  HG3 LYS A 186      31.132 -10.813  55.247  1.00 76.71           H  
ATOM   2442  HD2 LYS A 186      29.200 -11.696  56.538  1.00 77.97           H  
ATOM   2443  HD3 LYS A 186      28.102 -10.678  55.656  1.00 77.97           H  
ATOM   2444  HE2 LYS A 186      27.897 -12.917  54.758  1.00 79.52           H  
ATOM   2445  HE3 LYS A 186      28.642 -11.922  53.524  1.00 79.52           H  
ATOM   2446  HZ1 LYS A 186      30.053 -13.750  55.342  1.00 78.89           H  
ATOM   2447  HZ2 LYS A 186      29.719 -14.023  53.750  1.00 78.89           H  
ATOM   2448  HZ3 LYS A 186      30.766 -12.824  54.178  1.00 78.89           H  
ATOM   2449  N   PHE A 187      32.345  -8.191  53.636  1.00 55.45           N  
ANISOU 2449  N   PHE A 187     8119   4652   8296   1046   -929   2504
ATOM   2450  CA  PHE A 187      32.419  -8.013  52.186  1.00 47.84           C  
ANISOU 2450  CA  PHE A 187     6975   3667   7534   1015   -890   2294
ATOM   2451  C   PHE A 187      31.201  -8.639  51.487  1.00 47.29           C  
ANISOU 2451  C   PHE A 187     6842   3532   7595    935   -682   2247
ATOM   2452  O   PHE A 187      31.020  -9.855  51.564  1.00 49.16           O  
ANISOU 2452  O   PHE A 187     7082   3649   7949    916   -604   2345
ATOM   2453  CB  PHE A 187      33.761  -8.564  51.652  1.00 47.48           C  
ANISOU 2453  CB  PHE A 187     6783   3550   7706   1056   -986   2197
ATOM   2454  CG  PHE A 187      33.948  -8.496  50.142  1.00 45.63           C  
ANISOU 2454  CG  PHE A 187     6372   3298   7668   1025   -934   1974
ATOM   2455  CD1 PHE A 187      34.307  -7.277  49.535  1.00 43.91           C  
ANISOU 2455  CD1 PHE A 187     6114   3186   7382   1028   -997   1839
ATOM   2456  CD2 PHE A 187      33.618  -9.593  49.317  1.00 45.75           C  
ANISOU 2456  CD2 PHE A 187     6270   3193   7922    991   -824   1893
ATOM   2457  CE1 PHE A 187      34.385  -7.172  48.153  1.00 42.49           C  
ANISOU 2457  CE1 PHE A 187     5781   2999   7363   1001   -939   1632
ATOM   2458  CE2 PHE A 187      33.713  -9.474  47.937  1.00 45.88           C  
ANISOU 2458  CE2 PHE A 187     6137   3204   8090    962   -772   1681
ATOM   2459  CZ  PHE A 187      34.094  -8.271  47.356  1.00 45.92           C  
ANISOU 2459  CZ  PHE A 187     6105   3320   8021    969   -825   1553
ATOM   2460  H   PHE A 187      33.000  -8.847  54.037  1.00 66.53           H  
ATOM   2461  HA  PHE A 187      32.409  -6.941  51.985  1.00 57.40           H  
ATOM   2462  HB2 PHE A 187      34.575  -7.998  52.108  1.00 56.97           H  
ATOM   2463  HB3 PHE A 187      33.899  -9.596  51.977  1.00 56.97           H  
ATOM   2464  HD1 PHE A 187      34.526  -6.426  50.154  1.00 52.69           H  
ATOM   2465  HD2 PHE A 187      33.297 -10.527  49.755  1.00 54.91           H  
ATOM   2466  HE1 PHE A 187      34.671  -6.235  47.696  1.00 50.99           H  
ATOM   2467  HE2 PHE A 187      33.487 -10.323  47.312  1.00 55.05           H  
ATOM   2468  HZ  PHE A 187      34.161  -8.190  46.281  1.00 55.10           H  
ATOM   2469  N   ILE A 188      30.403  -7.786  50.829  1.00 47.09           N  
ANISOU 2469  N   ILE A 188     6760   3619   7515    878   -585   2059
ATOM   2470  CA  ILE A 188      29.247  -8.180  50.032  1.00 45.14           C  
ANISOU 2470  CA  ILE A 188     6437   3333   7383    796   -399   1982
ATOM   2471  C   ILE A 188      29.707  -8.164  48.556  1.00 43.10           C  
ANISOU 2471  C   ILE A 188     6002   3045   7329    773   -393   1755
ATOM   2472  O   ILE A 188      29.902  -7.070  48.021  1.00 42.57           O  
ANISOU 2472  O   ILE A 188     5899   3109   7168    768   -415   1595
ATOM   2473  CB  ILE A 188      28.065  -7.171  50.205  1.00 44.50           C  
ANISOU 2473  CB  ILE A 188     6436   3405   7065    744   -272   1965
ATOM   2474  CG1 ILE A 188      27.619  -7.058  51.683  1.00 48.54           C  
ANISOU 2474  CG1 ILE A 188     7133   3940   7369    768   -260   2195
ATOM   2475  CG2 ILE A 188      26.850  -7.506  49.308  1.00 42.47           C  
ANISOU 2475  CG2 ILE A 188     6077   3109   6949    655    -96   1878
ATOM   2476  CD1 ILE A 188      26.675  -5.877  51.964  1.00 52.03           C  
ANISOU 2476  CD1 ILE A 188     7667   4525   7577    728   -120   2200
ATOM   2477  H   ILE A 188      30.610  -6.796  50.844  1.00 56.51           H  
ATOM   2478  HA  ILE A 188      28.883  -9.152  50.357  1.00 54.17           H  
ATOM   2479  HB  ILE A 188      28.410  -6.183  49.904  1.00 53.39           H  
ATOM   2480 HG12 ILE A 188      27.140  -7.988  51.990  1.00 58.24           H  
ATOM   2481 HG13 ILE A 188      28.484  -6.944  52.334  1.00 58.24           H  
ATOM   2482 HG21 ILE A 188      26.046  -6.782  49.440  1.00 50.96           H  
ATOM   2483 HG22 ILE A 188      27.098  -7.497  48.247  1.00 50.96           H  
ATOM   2484 HG23 ILE A 188      26.449  -8.492  49.543  1.00 50.96           H  
ATOM   2485 HD11 ILE A 188      26.807  -5.509  52.982  1.00 62.44           H  
ATOM   2486 HD12 ILE A 188      26.860  -5.040  51.291  1.00 62.44           H  
ATOM   2487 HD13 ILE A 188      25.632  -6.171  51.852  1.00 62.44           H  
ATOM   2488  N   PRO A 189      29.904  -9.345  47.919  1.00 46.51           N  
ANISOU 2488  N   PRO A 189     6332   3301   8038    761   -359   1740
ATOM   2489  CA  PRO A 189      30.239  -9.409  46.483  1.00 42.53           C  
ANISOU 2489  CA  PRO A 189     5673   2761   7728    747   -354   1524
ATOM   2490  C   PRO A 189      29.067  -8.950  45.603  1.00 40.36           C  
ANISOU 2490  C   PRO A 189     5342   2580   7413    661   -223   1353
ATOM   2491  O   PRO A 189      27.912  -9.156  45.982  1.00 40.85           O  
ANISOU 2491  O   PRO A 189     5452   2670   7401    601   -111   1414
ATOM   2492  CB  PRO A 189      30.554 -10.895  46.248  1.00 43.52           C  
ANISOU 2492  CB  PRO A 189     5735   2716   8084    740   -328   1544
ATOM   2493  CG  PRO A 189      29.737 -11.634  47.291  1.00 44.93           C  
ANISOU 2493  CG  PRO A 189     6012   2838   8221    704   -247   1733
ATOM   2494  CD  PRO A 189      29.759 -10.689  48.486  1.00 45.05           C  
ANISOU 2494  CD  PRO A 189     6176   2956   7986    748   -305   1902
ATOM   2495  HA  PRO A 189      31.122  -8.807  46.262  1.00 51.04           H  
ATOM   2496  HB2 PRO A 189      30.329 -11.235  45.236  1.00 52.22           H  
ATOM   2497  HB3 PRO A 189      31.614 -11.078  46.418  1.00 52.22           H  
ATOM   2498  HG2 PRO A 189      28.712 -11.743  46.933  1.00 53.91           H  
ATOM   2499  HG3 PRO A 189      30.119 -12.630  47.518  1.00 53.91           H  
ATOM   2500  HD2 PRO A 189      28.851 -10.828  49.072  1.00 54.06           H  
ATOM   2501  HD3 PRO A 189      30.622 -10.897  49.120  1.00 54.06           H  
ATOM   2502  N   ASP A 190      29.384  -8.351  44.445  1.00 42.68           N  
ANISOU 2502  N   ASP A 190     5534   2925   7760    656   -238   1148
ATOM   2503  CA  ASP A 190      28.397  -7.976  43.435  1.00 42.16           C  
ANISOU 2503  CA  ASP A 190     5403   2935   7680    577   -129    979
ATOM   2504  C   ASP A 190      27.729  -9.242  42.830  1.00 41.70           C  
ANISOU 2504  C   ASP A 190     5279   2724   7842    511    -26    957
ATOM   2505  O   ASP A 190      28.457 -10.062  42.268  1.00 39.20           O  
ANISOU 2505  O   ASP A 190     4892   2255   7747    530    -49    914
ATOM   2506  CB  ASP A 190      29.056  -7.135  42.313  1.00 42.22           C  
ANISOU 2506  CB  ASP A 190     5323   3020   7700    591   -170    775
ATOM   2507  CG  ASP A 190      28.086  -6.679  41.208  1.00 40.09           C  
ANISOU 2507  CG  ASP A 190     4978   2802   7453    512    -67    597
ATOM   2508  OD1 ASP A 190      26.888  -6.487  41.505  1.00 37.59           O  
ANISOU 2508  OD1 ASP A 190     4695   2553   7033    454     16    626
ATOM   2509  OD2 ASP A 190      28.572  -6.439  40.087  1.00 41.99           O1-
ANISOU 2509  OD2 ASP A 190     5124   3014   7814    509    -69    432
ATOM   2510  H   ASP A 190      30.353  -8.200  44.198  1.00 51.22           H  
ATOM   2511  HA  ASP A 190      27.677  -7.329  43.933  1.00 50.59           H  
ATOM   2512  HB2 ASP A 190      29.507  -6.243  42.750  1.00 50.67           H  
ATOM   2513  HB3 ASP A 190      29.889  -7.688  41.874  1.00 50.67           H  
ATOM   2514  N   PRO A 191      26.379  -9.362  42.904  1.00 41.69           N  
ANISOU 2514  N   PRO A 191     5294   2756   7790    433     87    983
ATOM   2515  CA  PRO A 191      25.631 -10.409  42.178  1.00 39.35           C  
ANISOU 2515  CA  PRO A 191     4929   2311   7713    358    177    957
ATOM   2516  C   PRO A 191      25.759 -10.413  40.638  1.00 38.55           C  
ANISOU 2516  C   PRO A 191     4709   2185   7755    322    188    719
ATOM   2517  O   PRO A 191      25.691 -11.497  40.061  1.00 39.55           O  
ANISOU 2517  O   PRO A 191     4775   2150   8102    279    228    672
ATOM   2518  CB  PRO A 191      24.174 -10.206  42.619  1.00 40.82           C  
ANISOU 2518  CB  PRO A 191     5146   2578   7786    283    290   1022
ATOM   2519  CG  PRO A 191      24.266  -9.475  43.942  1.00 40.37           C  
ANISOU 2519  CG  PRO A 191     5203   2679   7458    335    262   1131
ATOM   2520  CD  PRO A 191      25.470  -8.570  43.737  1.00 38.31           C  
ANISOU 2520  CD  PRO A 191     4941   2495   7121    409    140   1035
ATOM   2521  HA  PRO A 191      25.980 -11.370  42.561  1.00 47.23           H  
ATOM   2522  HB2 PRO A 191      23.651  -9.572  41.905  1.00 48.99           H  
ATOM   2523  HB3 PRO A 191      23.619 -11.142  42.697  1.00 48.99           H  
ATOM   2524  HG2 PRO A 191      23.355  -8.940  44.200  1.00 48.45           H  
ATOM   2525  HG3 PRO A 191      24.477 -10.190  44.740  1.00 48.45           H  
ATOM   2526  HD2 PRO A 191      25.174  -7.668  43.202  1.00 45.97           H  
ATOM   2527  HD3 PRO A 191      25.882  -8.278  44.701  1.00 45.97           H  
ATOM   2528  N   GLN A 192      25.979  -9.243  40.000  1.00 40.02           N  
ANISOU 2528  N   GLN A 192     4869   2525   7811    337    155    571
ATOM   2529  CA  GLN A 192      26.307  -9.139  38.565  1.00 39.79           C  
ANISOU 2529  CA  GLN A 192     4742   2496   7880    306    168    345
ATOM   2530  C   GLN A 192      27.743  -9.573  38.211  1.00 40.17           C  
ANISOU 2530  C   GLN A 192     4746   2438   8080    376    102    278
ATOM   2531  O   GLN A 192      28.056  -9.698  37.026  1.00 39.22           O  
ANISOU 2531  O   GLN A 192     4551   2339   8011    352    118     91
ATOM   2532  CB  GLN A 192      25.995  -7.729  38.019  1.00 35.50           C  
ANISOU 2532  CB  GLN A 192     4193   2162   7135    294    167    225
ATOM   2533  CG  GLN A 192      24.491  -7.482  37.854  1.00 35.29           C  
ANISOU 2533  CG  GLN A 192     4172   2234   7001    216    248    236
ATOM   2534  CD  GLN A 192      24.203  -6.134  37.197  1.00 37.48           C  
ANISOU 2534  CD  GLN A 192     4428   2697   7116    203    249     98
ATOM   2535  OE1 GLN A 192      23.961  -5.142  37.878  1.00 40.96           O  
ANISOU 2535  OE1 GLN A 192     4915   3271   7377    201    270    157
ATOM   2536  NE2 GLN A 192      24.227  -6.091  35.866  1.00 35.69           N  
ANISOU 2536  NE2 GLN A 192     4135   2477   6950    196    231    -85
ATOM   2537  H   GLN A 192      26.022  -8.381  40.528  1.00 48.02           H  
ATOM   2538  HA  GLN A 192      25.661  -9.839  38.033  1.00 47.75           H  
ATOM   2539  HB2 GLN A 192      26.415  -6.965  38.668  1.00 42.60           H  
ATOM   2540  HB3 GLN A 192      26.474  -7.591  37.048  1.00 42.60           H  
ATOM   2541  HG2 GLN A 192      24.031  -8.273  37.260  1.00 42.34           H  
ATOM   2542  HG3 GLN A 192      24.025  -7.518  38.834  1.00 42.34           H  
ATOM   2543 HE21 GLN A 192      24.451  -6.913  35.325  1.00 42.83           H  
ATOM   2544 HE22 GLN A 192      24.055  -5.214  35.393  1.00 42.83           H  
ATOM   2545  N   GLY A 193      28.569  -9.837  39.234  1.00 39.01           N  
ANISOU 2545  N   GLY A 193     4645   2254   7922    452     26    426
ATOM   2546  CA  GLY A 193      29.852 -10.501  39.091  1.00 41.43           C  
ANISOU 2546  CA  GLY A 193     4903   2520   8318    506    -32    384
ATOM   2547  C   GLY A 193      30.981  -9.554  38.683  1.00 45.06           C  
ANISOU 2547  C   GLY A 193     5331   3085   8704    569   -106    296
ATOM   2548  O   GLY A 193      31.960 -10.065  38.147  1.00 46.93           O  
ANISOU 2548  O   GLY A 193     5505   3300   9026    605   -135    232
ATOM   2549  H   GLY A 193      28.236  -9.702  40.179  1.00 46.81           H  
ATOM   2550  HA2 GLY A 193      30.110 -10.956  40.047  1.00 49.72           H  
ATOM   2551  HA3 GLY A 193      29.779 -11.318  38.370  1.00 49.72           H  
ATOM   2552  N   SER A 194      30.881  -8.226  38.929  1.00 38.11           N  
ANISOU 2552  N   SER A 194     4489   2315   7675    581   -130    296
ATOM   2553  CA  SER A 194      31.943  -7.229  38.681  1.00 37.96           C  
ANISOU 2553  CA  SER A 194     4440   2402   7583    633   -199    215
ATOM   2554  C   SER A 194      33.302  -7.689  39.211  1.00 40.94           C  
ANISOU 2554  C   SER A 194     4807   2746   8004    709   -302    307
ATOM   2555  O   SER A 194      33.357  -8.219  40.318  1.00 43.88           O  
ANISOU 2555  O   SER A 194     5250   3067   8357    744   -363    489
ATOM   2556  CB  SER A 194      31.628  -5.875  39.358  1.00 37.41           C  
ANISOU 2556  CB  SER A 194     4441   2501   7272    626   -223    244
ATOM   2557  OG  SER A 194      30.666  -5.133  38.646  1.00 33.67           O  
ANISOU 2557  OG  SER A 194     3965   2120   6708    548   -129    144
ATOM   2558  H   SER A 194      30.039  -7.866  39.361  1.00 45.73           H  
ATOM   2559  HA  SER A 194      32.028  -7.089  37.604  1.00 45.56           H  
ATOM   2560  HB2 SER A 194      31.307  -6.011  40.392  1.00 44.89           H  
ATOM   2561  HB3 SER A 194      32.519  -5.246  39.394  1.00 44.89           H  
ATOM   2562  HG  SER A 194      29.796  -5.457  38.912  1.00 40.41           H  
ATOM   2563  N   ASN A 195      34.354  -7.479  38.416  1.00 40.19           N  
ANISOU 2563  N   ASN A 195     4623   2683   7965    731   -318    185
ATOM   2564  CA  ASN A 195      35.716  -7.863  38.770  1.00 44.08           C  
ANISOU 2564  CA  ASN A 195     5082   3145   8523    801   -411    256
ATOM   2565  C   ASN A 195      36.596  -6.619  38.978  1.00 44.16           C  
ANISOU 2565  C   ASN A 195     5079   3267   8433    843   -505    245
ATOM   2566  O   ASN A 195      36.111  -5.492  38.864  1.00 45.75           O  
ANISOU 2566  O   ASN A 195     5310   3565   8508    823   -497    190
ATOM   2567  CB  ASN A 195      36.242  -8.882  37.726  1.00 48.84           C  
ANISOU 2567  CB  ASN A 195     5582   3684   9290    798   -356    144
ATOM   2568  CG  ASN A 195      36.404  -8.379  36.290  1.00 47.39           C  
ANISOU 2568  CG  ASN A 195     5329   3584   9094    758   -277    -62
ATOM   2569  OD1 ASN A 195      36.304  -7.190  36.005  1.00 47.37           O  
ANISOU 2569  OD1 ASN A 195     5339   3694   8964    744   -280   -122
ATOM   2570  ND2 ASN A 195      36.644  -9.305  35.365  1.00 46.71           N  
ANISOU 2570  ND2 ASN A 195     5175   3440   9132    741   -205   -170
ATOM   2571  H   ASN A 195      34.232  -7.040  37.514  1.00 48.23           H  
ATOM   2572  HA  ASN A 195      35.722  -8.365  39.736  1.00 52.90           H  
ATOM   2573  HB2 ASN A 195      37.191  -9.300  38.053  1.00 58.61           H  
ATOM   2574  HB3 ASN A 195      35.554  -9.724  37.688  1.00 58.61           H  
ATOM   2575 HD21 ASN A 195      36.741  -9.033  34.393  1.00 56.05           H  
ATOM   2576 HD22 ASN A 195      36.708 -10.282  35.617  1.00 56.05           H  
ATOM   2577  N   MET A 196      37.880  -6.840  39.294  1.00 45.88           N  
ANISOU 2577  N   MET A 196     5250   3470   8714    900   -596    298
ATOM   2578  CA  MET A 196      38.847  -5.757  39.477  1.00 47.39           C  
ANISOU 2578  CA  MET A 196     5422   3759   8827    935   -699    296
ATOM   2579  C   MET A 196      39.295  -5.093  38.167  1.00 46.56           C  
ANISOU 2579  C   MET A 196     5219   3731   8740    909   -633    109
ATOM   2580  O   MET A 196      39.686  -3.929  38.221  1.00 43.53           O  
ANISOU 2580  O   MET A 196     4824   3443   8271    917   -688     77
ATOM   2581  CB  MET A 196      40.035  -6.229  40.331  1.00 47.71           C  
ANISOU 2581  CB  MET A 196     5432   3756   8938    998   -823    415
ATOM   2582  CG  MET A 196      39.648  -6.691  41.744  1.00 48.85           C  
ANISOU 2582  CG  MET A 196     5694   3855   9012   1029   -912    618
ATOM   2583  SD  MET A 196      38.593  -5.564  42.696  1.00 51.29           S  
ANISOU 2583  SD  MET A 196     6150   4265   9074   1019   -977    697
ATOM   2584  CE  MET A 196      39.657  -4.097  42.762  1.00 63.60           C  
ANISOU 2584  CE  MET A 196     7678   5917  10570   1064  -1156    717
ATOM   2585  H   MET A 196      38.226  -7.786  39.389  1.00 55.06           H  
ATOM   2586  HA  MET A 196      38.344  -4.963  40.026  1.00 56.87           H  
ATOM   2587  HB2 MET A 196      40.521  -7.060  39.830  1.00 57.25           H  
ATOM   2588  HB3 MET A 196      40.788  -5.443  40.403  1.00 57.25           H  
ATOM   2589  HG2 MET A 196      39.126  -7.644  41.679  1.00 58.62           H  
ATOM   2590  HG3 MET A 196      40.554  -6.874  42.320  1.00 58.62           H  
ATOM   2591  HE1 MET A 196      39.178  -3.309  43.343  1.00 76.32           H  
ATOM   2592  HE2 MET A 196      40.612  -4.341  43.228  1.00 76.32           H  
ATOM   2593  HE3 MET A 196      39.844  -3.710  41.762  1.00 76.32           H  
ATOM   2594  N   MET A 197      39.157  -5.778  37.015  1.00 43.12           N  
ANISOU 2594  N   MET A 197     4721   3256   8407    876   -515    -12
ATOM   2595  CA  MET A 197      39.286  -5.149  35.695  1.00 42.09           C  
ANISOU 2595  CA  MET A 197     4520   3207   8265    843   -433   -188
ATOM   2596  C   MET A 197      38.207  -4.077  35.468  1.00 42.07           C  
ANISOU 2596  C   MET A 197     4582   3302   8100    798   -396   -246
ATOM   2597  O   MET A 197      38.536  -3.021  34.937  1.00 46.40           O  
ANISOU 2597  O   MET A 197     5103   3952   8573    788   -390   -332
ATOM   2598  CB  MET A 197      39.274  -6.196  34.559  1.00 43.58           C  
ANISOU 2598  CB  MET A 197     4651   3334   8573    813   -317   -301
ATOM   2599  CG  MET A 197      40.510  -7.105  34.527  1.00 47.84           C  
ANISOU 2599  CG  MET A 197     5104   3792   9282    860   -335   -281
ATOM   2600  SD  MET A 197      42.079  -6.273  34.160  1.00 45.36           S  
ANISOU 2600  SD  MET A 197     4682   3557   8995    890   -364   -342
ATOM   2601  CE  MET A 197      41.926  -6.031  32.370  1.00 38.95           C  
ANISOU 2601  CE  MET A 197     3841   2823   8137    827   -210   -550
ATOM   2602  H   MET A 197      38.826  -6.733  37.034  1.00 51.75           H  
ATOM   2603  HA  MET A 197      40.247  -4.632  35.670  1.00 50.51           H  
ATOM   2604  HB2 MET A 197      38.384  -6.818  34.622  1.00 52.29           H  
ATOM   2605  HB3 MET A 197      39.192  -5.690  33.597  1.00 52.29           H  
ATOM   2606  HG2 MET A 197      40.615  -7.602  35.487  1.00 57.41           H  
ATOM   2607  HG3 MET A 197      40.365  -7.898  33.796  1.00 57.41           H  
ATOM   2608  HE1 MET A 197      42.076  -6.973  31.846  1.00 46.75           H  
ATOM   2609  HE2 MET A 197      40.945  -5.647  32.098  1.00 46.75           H  
ATOM   2610  HE3 MET A 197      42.679  -5.322  32.027  1.00 46.75           H  
ATOM   2611  N   PHE A 198      36.971  -4.335  35.930  1.00 38.83           N  
ANISOU 2611  N   PHE A 198     4254   2855   7643    772   -371   -193
ATOM   2612  CA  PHE A 198      35.873  -3.372  35.938  1.00 35.32           C  
ANISOU 2612  CA  PHE A 198     3872   2493   7055    735   -338   -234
ATOM   2613  C   PHE A 198      36.095  -2.201  36.907  1.00 34.66           C  
ANISOU 2613  C   PHE A 198     3848   2473   6849    776   -446   -143
ATOM   2614  O   PHE A 198      35.877  -1.059  36.506  1.00 34.44           O  
ANISOU 2614  O   PHE A 198     3830   2568   6687    753   -435   -218
ATOM   2615  CB  PHE A 198      34.526  -4.100  36.155  1.00 37.70           C  
ANISOU 2615  CB  PHE A 198     4237   2728   7360    694   -278   -190
ATOM   2616  CG  PHE A 198      33.321  -3.189  36.292  1.00 37.23           C  
ANISOU 2616  CG  PHE A 198     4247   2777   7121    652   -250   -198
ATOM   2617  CD1 PHE A 198      32.719  -2.652  35.136  1.00 33.89           C  
ANISOU 2617  CD1 PHE A 198     3797   2442   6636    597   -168   -351
ATOM   2618  CD2 PHE A 198      32.933  -2.701  37.559  1.00 36.35           C  
ANISOU 2618  CD2 PHE A 198     4237   2722   6853    656   -300    -48
ATOM   2619  CE1 PHE A 198      31.735  -1.683  35.256  1.00 32.69           C  
ANISOU 2619  CE1 PHE A 198     3707   2426   6289    550   -141   -349
ATOM   2620  CE2 PHE A 198      31.962  -1.714  37.654  1.00 35.82           C  
ANISOU 2620  CE2 PHE A 198     4234   2789   6586    609   -260    -54
ATOM   2621  CZ  PHE A 198      31.378  -1.200  36.506  1.00 35.00           C  
ANISOU 2621  CZ  PHE A 198     4091   2766   6440    558   -182   -203
ATOM   2622  H   PHE A 198      36.774  -5.239  36.340  1.00 46.59           H  
ATOM   2623  HA  PHE A 198      35.827  -2.920  34.946  1.00 42.38           H  
ATOM   2624  HB2 PHE A 198      34.350  -4.758  35.307  1.00 45.24           H  
ATOM   2625  HB3 PHE A 198      34.568  -4.751  37.026  1.00 45.24           H  
ATOM   2626  HD1 PHE A 198      33.031  -2.976  34.154  1.00 40.66           H  
ATOM   2627  HD2 PHE A 198      33.412  -3.068  38.455  1.00 43.62           H  
ATOM   2628  HE1 PHE A 198      31.275  -1.279  34.367  1.00 39.23           H  
ATOM   2629  HE2 PHE A 198      31.670  -1.328  38.619  1.00 42.98           H  
ATOM   2630  HZ  PHE A 198      30.647  -0.411  36.587  1.00 41.99           H  
ATOM   2631  N   ALA A 199      36.519  -2.500  38.148  1.00 37.05           N  
ANISOU 2631  N   ALA A 199     4203   2718   7159    822   -549     23
ATOM   2632  CA  ALA A 199      36.730  -1.512  39.208  1.00 37.69           C  
ANISOU 2632  CA  ALA A 199     4368   2902   7049    837   -655    119
ATOM   2633  C   ALA A 199      37.851  -0.509  38.888  1.00 38.14           C  
ANISOU 2633  C   ALA A 199     4359   3039   7094    856   -718     39
ATOM   2634  O   ALA A 199      37.645   0.691  39.066  1.00 39.43           O  
ANISOU 2634  O   ALA A 199     4574   3332   7076    827   -729      7
ATOM   2635  CB  ALA A 199      36.995  -2.229  40.540  1.00 35.63           C  
ANISOU 2635  CB  ALA A 199     4168   2561   6808    888   -767    308
ATOM   2636  H   ALA A 199      36.661  -3.469  38.402  1.00 44.47           H  
ATOM   2637  HA  ALA A 199      35.801  -0.949  39.313  1.00 45.22           H  
ATOM   2638  HB1 ALA A 199      37.039  -1.519  41.367  1.00 42.75           H  
ATOM   2639  HB2 ALA A 199      36.205  -2.947  40.767  1.00 42.75           H  
ATOM   2640  HB3 ALA A 199      37.940  -2.769  40.522  1.00 42.75           H  
ATOM   2641  N   PHE A 200      38.995  -1.006  38.386  1.00 33.85           N  
ANISOU 2641  N   PHE A 200     3702   2435   6723    891   -745      7
ATOM   2642  CA  PHE A 200      40.118  -0.170  37.962  1.00 35.40           C  
ANISOU 2642  CA  PHE A 200     3822   2706   6922    900   -797    -58
ATOM   2643  C   PHE A 200      39.901   0.550  36.623  1.00 35.61           C  
ANISOU 2643  C   PHE A 200     3802   2814   6916    854   -678   -228
ATOM   2644  O   PHE A 200      40.472   1.625  36.455  1.00 33.57           O  
ANISOU 2644  O   PHE A 200     3518   2635   6603    851   -712   -277
ATOM   2645  CB  PHE A 200      41.439  -0.966  37.980  1.00 36.61           C  
ANISOU 2645  CB  PHE A 200     3867   2806   7237    928   -837    -37
ATOM   2646  CG  PHE A 200      41.965  -1.259  39.375  1.00 37.44           C  
ANISOU 2646  CG  PHE A 200     4010   2867   7348    977   -992    130
ATOM   2647  CD1 PHE A 200      42.297  -0.198  40.244  1.00 36.68           C  
ANISOU 2647  CD1 PHE A 200     3970   2835   7132    994  -1137    199
ATOM   2648  CD2 PHE A 200      42.123  -2.587  39.825  1.00 41.62           C  
ANISOU 2648  CD2 PHE A 200     4526   3295   7995   1004   -999    216
ATOM   2649  CE1 PHE A 200      42.766  -0.471  41.521  1.00 39.96           C  
ANISOU 2649  CE1 PHE A 200     4432   3224   7527   1033  -1289    351
ATOM   2650  CE2 PHE A 200      42.578  -2.835  41.113  1.00 43.76           C  
ANISOU 2650  CE2 PHE A 200     4837   3534   8255   1049  -1145    374
ATOM   2651  CZ  PHE A 200      42.902  -1.781  41.955  1.00 42.96           C  
ANISOU 2651  CZ  PHE A 200     4797   3508   8019   1062  -1291    442
ATOM   2652  H   PHE A 200      39.107  -2.006  38.273  1.00 40.62           H  
ATOM   2653  HA  PHE A 200      40.215   0.635  38.693  1.00 42.48           H  
ATOM   2654  HB2 PHE A 200      41.319  -1.901  37.431  1.00 43.93           H  
ATOM   2655  HB3 PHE A 200      42.215  -0.411  37.453  1.00 43.93           H  
ATOM   2656  HD1 PHE A 200      42.198   0.828  39.921  1.00 44.02           H  
ATOM   2657  HD2 PHE A 200      41.904  -3.420  39.176  1.00 49.95           H  
ATOM   2658  HE1 PHE A 200      43.029   0.339  42.179  1.00 47.95           H  
ATOM   2659  HE2 PHE A 200      42.685  -3.851  41.460  1.00 52.51           H  
ATOM   2660  HZ  PHE A 200      43.266  -1.983  42.950  1.00 51.55           H  
ATOM   2661  N   PHE A 201      39.061  -0.000  35.724  1.00 36.98           N  
ANISOU 2661  N   PHE A 201     3967   2968   7115    814   -544   -314
ATOM   2662  CA  PHE A 201      38.636   0.692  34.501  1.00 35.93           C  
ANISOU 2662  CA  PHE A 201     3809   2924   6918    765   -436   -465
ATOM   2663  C   PHE A 201      37.673   1.842  34.833  1.00 36.88           C  
ANISOU 2663  C   PHE A 201     4022   3138   6855    746   -451   -461
ATOM   2664  O   PHE A 201      37.824   2.913  34.255  1.00 36.92           O  
ANISOU 2664  O   PHE A 201     4013   3244   6770    724   -431   -538
ATOM   2665  CB  PHE A 201      38.023  -0.298  33.488  1.00 35.36           C  
ANISOU 2665  CB  PHE A 201     3725   2822   6890    719   -308   -554
ATOM   2666  CG  PHE A 201      37.707   0.257  32.106  1.00 35.66           C  
ANISOU 2666  CG  PHE A 201     3740   2959   6852    669   -207   -703
ATOM   2667  CD1 PHE A 201      36.494   0.932  31.860  1.00 35.08           C  
ANISOU 2667  CD1 PHE A 201     3729   2964   6636    635   -172   -746
ATOM   2668  CD2 PHE A 201      38.683   0.222  31.086  1.00 38.56           C  
ANISOU 2668  CD2 PHE A 201     4025   3342   7285    659   -146   -792
ATOM   2669  CE1 PHE A 201      36.241   1.481  30.611  1.00 35.84           C  
ANISOU 2669  CE1 PHE A 201     3810   3159   6649    589    -89   -870
ATOM   2670  CE2 PHE A 201      38.413   0.778  29.842  1.00 36.42           C  
ANISOU 2670  CE2 PHE A 201     3745   3165   6927    613    -56   -914
ATOM   2671  CZ  PHE A 201      37.194   1.401  29.604  1.00 33.42           C  
ANISOU 2671  CZ  PHE A 201     3432   2869   6397    578    -32   -950
ATOM   2672  H   PHE A 201      38.629  -0.895  35.912  1.00 44.37           H  
ATOM   2673  HA  PHE A 201      39.526   1.120  34.036  1.00 43.11           H  
ATOM   2674  HB2 PHE A 201      38.720  -1.116  33.334  1.00 42.44           H  
ATOM   2675  HB3 PHE A 201      37.118  -0.746  33.903  1.00 42.44           H  
ATOM   2676  HD1 PHE A 201      35.761   1.025  32.645  1.00 42.10           H  
ATOM   2677  HD2 PHE A 201      39.637  -0.249  31.264  1.00 46.28           H  
ATOM   2678  HE1 PHE A 201      35.299   1.975  30.429  1.00 43.01           H  
ATOM   2679  HE2 PHE A 201      39.154   0.729  29.058  1.00 43.70           H  
ATOM   2680  HZ  PHE A 201      36.990   1.832  28.635  1.00 40.11           H  
ATOM   2681  N   ALA A 202      36.746   1.617  35.784  1.00 37.80           N  
ANISOU 2681  N   ALA A 202     4240   3255   6866    733   -472   -357
ATOM   2682  CA  ALA A 202      35.815   2.617  36.313  1.00 34.44           C  
ANISOU 2682  CA  ALA A 202     3918   2954   6213    696   -472   -332
ATOM   2683  C   ALA A 202      36.516   3.804  36.989  1.00 34.44           C  
ANISOU 2683  C   ALA A 202     3943   3027   6115    716   -579   -297
ATOM   2684  O   ALA A 202      36.018   4.922  36.887  1.00 27.60           O  
ANISOU 2684  O   ALA A 202     3102   2267   5119    688   -559   -356
ATOM   2685  CB  ALA A 202      34.843   1.955  37.306  1.00 31.37           C  
ANISOU 2685  CB  ALA A 202     3629   2539   5750    687   -471   -211
ATOM   2686  H   ALA A 202      36.678   0.695  36.197  1.00 45.35           H  
ATOM   2687  HA  ALA A 202      35.244   3.004  35.467  1.00 41.33           H  
ATOM   2688  HB1 ALA A 202      34.065   2.653  37.615  1.00 37.64           H  
ATOM   2689  HB2 ALA A 202      34.340   1.090  36.879  1.00 37.64           H  
ATOM   2690  HB3 ALA A 202      35.352   1.614  38.206  1.00 37.64           H  
ATOM   2691  N   GLN A 203      37.660   3.550  37.644  1.00 38.56           N  
ANISOU 2691  N   GLN A 203     4458   3487   6708    764   -700   -199
ATOM   2692  CA  GLN A 203      38.494   4.587  38.242  1.00 37.80           C  
ANISOU 2692  CA  GLN A 203     4380   3447   6535    779   -824   -164
ATOM   2693  C   GLN A 203      39.294   5.337  37.163  1.00 37.47           C  
ANISOU 2693  C   GLN A 203     4230   3445   6560    768   -801   -285
ATOM   2694  O   GLN A 203      39.249   6.563  37.141  1.00 36.63           O  
ANISOU 2694  O   GLN A 203     4159   3435   6325    740   -812   -324
ATOM   2695  CB  GLN A 203      39.408   3.953  39.306  1.00 37.00           C  
ANISOU 2695  CB  GLN A 203     4270   3262   6526    834   -969    -40
ATOM   2696  CG  GLN A 203      40.126   4.994  40.190  1.00 38.80           C  
ANISOU 2696  CG  GLN A 203     4557   3552   6634    843  -1122     18
ATOM   2697  CD  GLN A 203      41.028   4.368  41.254  1.00 43.25           C  
ANISOU 2697  CD  GLN A 203     5083   4034   7315    899  -1282    130
ATOM   2698  OE1 GLN A 203      41.319   3.174  41.224  1.00 46.61           O  
ANISOU 2698  OE1 GLN A 203     5421   4351   7938    939  -1274    159
ATOM   2699  NE2 GLN A 203      41.485   5.187  42.202  1.00 42.71           N  
ANISOU 2699  NE2 GLN A 203     5084   4016   7130    905  -1436    191
ATOM   2700  H   GLN A 203      38.002   2.601  37.706  1.00 46.28           H  
ATOM   2701  HA  GLN A 203      37.842   5.305  38.745  1.00 45.36           H  
ATOM   2702  HB2 GLN A 203      38.806   3.307  39.943  1.00 44.40           H  
ATOM   2703  HB3 GLN A 203      40.135   3.296  38.826  1.00 44.40           H  
ATOM   2704  HG2 GLN A 203      40.735   5.664  39.583  1.00 46.56           H  
ATOM   2705  HG3 GLN A 203      39.383   5.618  40.687  1.00 46.56           H  
ATOM   2706 HE21 GLN A 203      41.281   6.175  42.164  1.00 51.26           H  
ATOM   2707 HE22 GLN A 203      42.097   4.830  42.922  1.00 51.26           H  
ATOM   2708  N   HIS A 204      39.987   4.591  36.285  1.00 37.48           N  
ANISOU 2708  N   HIS A 204     4103   3368   6771    792   -761   -341
ATOM   2709  CA  HIS A 204      40.846   5.113  35.220  1.00 38.67           C  
ANISOU 2709  CA  HIS A 204     4140   3545   7008    785   -721   -449
ATOM   2710  C   HIS A 204      40.095   5.999  34.212  1.00 38.18           C  
ANISOU 2710  C   HIS A 204     4109   3586   6811    730   -602   -558
ATOM   2711  O   HIS A 204      40.486   7.150  34.028  1.00 35.45           O  
ANISOU 2711  O   HIS A 204     3742   3313   6416    710   -607   -605
ATOM   2712  CB  HIS A 204      41.577   3.935  34.542  1.00 36.13           C  
ANISOU 2712  CB  HIS A 204     3696   3138   6894    805   -655   -493
ATOM   2713  CG  HIS A 204      42.626   4.318  33.530  1.00 36.80           C  
ANISOU 2713  CG  HIS A 204     3672   3270   7040    782   -593   -587
ATOM   2714  ND1 HIS A 204      42.360   4.420  32.159  1.00 39.33           N  
ANISOU 2714  ND1 HIS A 204     3975   3645   7322    737   -444   -708
ATOM   2715  CD2 HIS A 204      43.957   4.601  33.746  1.00 39.28           C  
ANISOU 2715  CD2 HIS A 204     3891   3584   7449    793   -660   -572
ATOM   2716  CE1 HIS A 204      43.520   4.765  31.614  1.00 40.33           C  
ANISOU 2716  CE1 HIS A 204     4008   3800   7514    726   -412   -758
ATOM   2717  NE2 HIS A 204      44.500   4.888  32.508  1.00 41.07           N  
ANISOU 2717  NE2 HIS A 204     4046   3859   7699    758   -539   -680
ATOM   2718  H   HIS A 204      39.963   3.583  36.367  1.00 44.98           H  
ATOM   2719  HA  HIS A 204      41.599   5.740  35.700  1.00 46.40           H  
ATOM   2720  HB2 HIS A 204      42.085   3.341  35.301  1.00 43.35           H  
ATOM   2721  HB3 HIS A 204      40.860   3.264  34.064  1.00 43.35           H  
ATOM   2722  HD2 HIS A 204      44.540   4.631  34.655  1.00 47.13           H  
ATOM   2723  HE1 HIS A 204      43.654   4.944  30.558  1.00 48.39           H  
ATOM   2724  HE2 HIS A 204      45.459   5.143  32.316  1.00 49.28           H  
ATOM   2725  N   PHE A 205      39.020   5.459  33.614  1.00 37.11           N  
ANISOU 2725  N   PHE A 205     4024   3455   6622    705   -501   -593
ATOM   2726  CA  PHE A 205      38.172   6.138  32.633  1.00 32.18           C  
ANISOU 2726  CA  PHE A 205     3418   2921   5887    657   -391   -697
ATOM   2727  C   PHE A 205      37.556   7.456  33.127  1.00 31.65           C  
ANISOU 2727  C   PHE A 205     3452   2965   5610    629   -422   -667
ATOM   2728  O   PHE A 205      37.610   8.447  32.403  1.00 30.08           O  
ANISOU 2728  O   PHE A 205     3243   2843   5345    604   -386   -732
ATOM   2729  CB  PHE A 205      37.115   5.159  32.058  1.00 31.34           C  
ANISOU 2729  CB  PHE A 205     3333   2786   5790    634   -293   -739
ATOM   2730  CG  PHE A 205      35.972   5.791  31.280  1.00 32.26           C  
ANISOU 2730  CG  PHE A 205     3488   3005   5765    584   -204   -821
ATOM   2731  CD1 PHE A 205      36.225   6.417  30.044  1.00 30.20           C  
ANISOU 2731  CD1 PHE A 205     3174   2798   5503    568   -135   -932
ATOM   2732  CD2 PHE A 205      34.683   5.887  31.850  1.00 33.50           C  
ANISOU 2732  CD2 PHE A 205     3730   3205   5791    555   -188   -782
ATOM   2733  CE1 PHE A 205      35.208   7.104  29.395  1.00 28.18           C  
ANISOU 2733  CE1 PHE A 205     2957   2638   5111    526    -66   -997
ATOM   2734  CE2 PHE A 205      33.677   6.565  31.176  1.00 32.54           C  
ANISOU 2734  CE2 PHE A 205     3635   3178   5550    514   -118   -851
ATOM   2735  CZ  PHE A 205      33.939   7.172  29.954  1.00 28.67           C  
ANISOU 2735  CZ  PHE A 205     3098   2742   5053    500    -63   -957
ATOM   2736  H   PHE A 205      38.753   4.509  33.843  1.00 44.53           H  
ATOM   2737  HA  PHE A 205      38.828   6.412  31.804  1.00 38.61           H  
ATOM   2738  HB2 PHE A 205      37.615   4.448  31.400  1.00 37.61           H  
ATOM   2739  HB3 PHE A 205      36.671   4.572  32.859  1.00 37.61           H  
ATOM   2740  HD1 PHE A 205      37.214   6.383  29.613  1.00 36.24           H  
ATOM   2741  HD2 PHE A 205      34.475   5.439  32.810  1.00 40.19           H  
ATOM   2742  HE1 PHE A 205      35.406   7.583  28.449  1.00 33.81           H  
ATOM   2743  HE2 PHE A 205      32.689   6.630  31.609  1.00 39.04           H  
ATOM   2744  HZ  PHE A 205      33.154   7.707  29.442  1.00 34.40           H  
ATOM   2745  N   THR A 206      36.977   7.444  34.335  1.00 32.16           N  
ANISOU 2745  N   THR A 206     3617   3032   5570    634   -481   -566
ATOM   2746  CA  THR A 206      36.244   8.593  34.861  1.00 31.00           C  
ANISOU 2746  CA  THR A 206     3575   2981   5222    612   -494   -543
ATOM   2747  C   THR A 206      37.141   9.712  35.420  1.00 33.83           C  
ANISOU 2747  C   THR A 206     3942   3375   5536    618   -591   -531
ATOM   2748  O   THR A 206      36.680  10.849  35.469  1.00 34.32           O  
ANISOU 2748  O   THR A 206     4070   3515   5454    597   -586   -548
ATOM   2749  CB  THR A 206      35.237   8.177  35.953  1.00 33.36           C  
ANISOU 2749  CB  THR A 206     3985   3271   5418    620   -520   -437
ATOM   2750  OG1 THR A 206      35.855   7.777  37.166  1.00 33.68           O  
ANISOU 2750  OG1 THR A 206     4041   3244   5511    659   -637   -337
ATOM   2751  CG2 THR A 206      34.244   7.113  35.475  1.00 33.61           C  
ANISOU 2751  CG2 THR A 206     4008   3269   5491    603   -421   -445
ATOM   2752  H   THR A 206      36.978   6.604  34.896  1.00 38.59           H  
ATOM   2753  HA  THR A 206      35.672   9.028  34.042  1.00 37.20           H  
ATOM   2754  HB  THR A 206      34.639   9.052  36.183  1.00 40.03           H  
ATOM   2755  HG1 THR A 206      36.063   6.839  37.105  1.00 40.41           H  
ATOM   2756 HG21 THR A 206      33.590   6.834  36.294  1.00 40.33           H  
ATOM   2757 HG22 THR A 206      33.620   7.492  34.667  1.00 40.33           H  
ATOM   2758 HG23 THR A 206      34.733   6.209  35.114  1.00 40.33           H  
ATOM   2759  N   HIS A 207      38.396   9.400  35.786  1.00 36.65           N  
ANISOU 2759  N   HIS A 207     4228   3670   6029    646   -682   -504
ATOM   2760  CA  HIS A 207      39.366  10.367  36.313  1.00 37.42           C  
ANISOU 2760  CA  HIS A 207     4326   3790   6102    646   -797   -485
ATOM   2761  C   HIS A 207      39.983  11.306  35.260  1.00 34.95           C  
ANISOU 2761  C   HIS A 207     3922   3514   5844    620   -748   -580
ATOM   2762  O   HIS A 207      40.773  12.164  35.644  1.00 38.43           O  
ANISOU 2762  O   HIS A 207     4327   3958   6318    615   -838   -576
ATOM   2763  CB  HIS A 207      40.440   9.636  37.146  1.00 40.61           C  
ANISOU 2763  CB  HIS A 207     4685   4114   6632    687   -933   -404
ATOM   2764  CG  HIS A 207      40.005   9.231  38.536  1.00 47.11           C  
ANISOU 2764  CG  HIS A 207     5633   4923   7342    708  -1024   -289
ATOM   2765  ND1 HIS A 207      38.687   8.975  38.867  1.00 52.40           N  
ANISOU 2765  ND1 HIS A 207     6331   5571   8009    732  -1192   -207
ATOM   2766  CD2 HIS A 207      40.717   9.048  39.703  1.00 46.38           C  
ANISOU 2766  CD2 HIS A 207     5650   4840   7132    708   -968   -240
ATOM   2767  CE1 HIS A 207      38.661   8.641  40.154  1.00 53.19           C  
ANISOU 2767  CE1 HIS A 207     6563   5669   7979    748  -1231   -110
ATOM   2768  NE2 HIS A 207      39.855   8.658  40.734  1.00 49.79           N  
ANISOU 2768  NE2 HIS A 207     6181   5256   7483    734  -1090   -127
ATOM   2769  H   HIS A 207      38.717   8.445  35.705  1.00 43.98           H  
ATOM   2770  HA  HIS A 207      38.837  11.041  36.989  1.00 44.90           H  
ATOM   2771  HB2 HIS A 207      40.765   8.743  36.614  1.00 48.74           H  
ATOM   2772  HB3 HIS A 207      41.329  10.256  37.270  1.00 48.74           H  
ATOM   2773  HD1 HIS A 207      37.895   9.003  38.238  1.00 62.88           H  
ATOM   2774  HD2 HIS A 207      41.778   9.155  39.875  1.00 55.66           H  
ATOM   2775  HE1 HIS A 207      37.750   8.371  40.655  1.00 63.83           H  
ATOM   2776  N   GLN A 208      39.597  11.187  33.977  1.00 31.94           N  
ANISOU 2776  N   GLN A 208     3507   3162   5468    600   -608   -664
ATOM   2777  CA  GLN A 208      39.910  12.192  32.956  1.00 31.41           C  
ANISOU 2777  CA  GLN A 208     3382   3144   5407    570   -543   -746
ATOM   2778  C   GLN A 208      38.954  13.400  33.043  1.00 32.39           C  
ANISOU 2778  C   GLN A 208     3613   3358   5337    538   -510   -759
ATOM   2779  O   GLN A 208      39.358  14.496  32.667  1.00 35.47           O  
ANISOU 2779  O   GLN A 208     3985   3790   5703    512   -488   -800
ATOM   2780  CB  GLN A 208      39.906  11.527  31.563  1.00 31.23           C  
ANISOU 2780  CB  GLN A 208     3269   3108   5490    568   -411   -833
ATOM   2781  CG  GLN A 208      38.527  11.299  30.921  1.00 30.70           C  
ANISOU 2781  CG  GLN A 208     3264   3082   5321    550   -307   -875
ATOM   2782  CD  GLN A 208      38.623  10.452  29.655  1.00 29.47           C  
ANISOU 2782  CD  GLN A 208     3025   2901   5269    549   -191   -969
ATOM   2783  OE1 GLN A 208      39.223  10.874  28.673  1.00 27.94           O  
ANISOU 2783  OE1 GLN A 208     2788   2751   5075    530   -115  -1041
ATOM   2784  NE2 GLN A 208      38.015   9.267  29.653  1.00 26.92           N  
ANISOU 2784  NE2 GLN A 208     2688   2505   5035    567   -175   -968
ATOM   2785  H   GLN A 208      38.965  10.448  33.707  1.00 38.33           H  
ATOM   2786  HA  GLN A 208      40.923  12.562  33.129  1.00 37.69           H  
ATOM   2787  HB2 GLN A 208      40.516  12.127  30.884  1.00 37.48           H  
ATOM   2788  HB3 GLN A 208      40.412  10.568  31.650  1.00 37.48           H  
ATOM   2789  HG2 GLN A 208      37.852  10.832  31.636  1.00 36.84           H  
ATOM   2790  HG3 GLN A 208      38.079  12.255  30.647  1.00 36.84           H  
ATOM   2791 HE21 GLN A 208      37.552   8.935  30.491  1.00 32.30           H  
ATOM   2792 HE22 GLN A 208      38.041   8.682  28.831  1.00 32.30           H  
ATOM   2793  N   PHE A 209      37.722  13.194  33.540  1.00 29.14           N  
ANISOU 2793  N   PHE A 209     3307   2969   4796    542   -502   -720
ATOM   2794  CA  PHE A 209      36.689  14.228  33.618  1.00 28.77           C  
ANISOU 2794  CA  PHE A 209     3362   2998   4571    523   -475   -724
ATOM   2795  C   PHE A 209      36.206  14.533  35.050  1.00 29.15           C  
ANISOU 2795  C   PHE A 209     3534   3050   4492    539   -555   -643
ATOM   2796  O   PHE A 209      35.568  15.566  35.246  1.00 28.45           O  
ANISOU 2796  O   PHE A 209     3535   3015   4259    531   -540   -642
ATOM   2797  CB  PHE A 209      35.572  13.930  32.595  1.00 28.07           C  
ANISOU 2797  CB  PHE A 209     3279   2957   4429    507   -351   -772
ATOM   2798  CG  PHE A 209      34.881  12.575  32.639  1.00 26.67           C  
ANISOU 2798  CG  PHE A 209     3096   2740   4299    518   -318   -753
ATOM   2799  CD1 PHE A 209      34.019  12.229  33.700  1.00 23.34           C  
ANISOU 2799  CD1 PHE A 209     2760   2310   3799    531   -345   -676
ATOM   2800  CD2 PHE A 209      35.118  11.632  31.617  1.00 28.24           C  
ANISOU 2800  CD2 PHE A 209     3208   2907   4617    511   -250   -816
ATOM   2801  CE1 PHE A 209      33.388  10.991  33.705  1.00 26.29           C  
ANISOU 2801  CE1 PHE A 209     3124   2639   4227    533   -309   -652
ATOM   2802  CE2 PHE A 209      34.485  10.399  31.646  1.00 28.61           C  
ANISOU 2802  CE2 PHE A 209     3248   2903   4717    514   -220   -804
ATOM   2803  CZ  PHE A 209      33.614  10.083  32.680  1.00 28.39           C  
ANISOU 2803  CZ  PHE A 209     3299   2864   4624    523   -251   -718
ATOM   2804  H   PHE A 209      37.450  12.269  33.840  1.00 34.97           H  
ATOM   2805  HA  PHE A 209      37.113  15.183  33.302  1.00 34.52           H  
ATOM   2806  HB2 PHE A 209      34.794  14.673  32.707  1.00 33.68           H  
ATOM   2807  HB3 PHE A 209      35.966  14.092  31.591  1.00 33.68           H  
ATOM   2808  HD1 PHE A 209      33.829  12.931  34.498  1.00 28.01           H  
ATOM   2809  HD2 PHE A 209      35.775  11.872  30.795  1.00 33.89           H  
ATOM   2810  HE1 PHE A 209      32.715  10.731  34.506  1.00 31.55           H  
ATOM   2811  HE2 PHE A 209      34.669   9.687  30.856  1.00 34.33           H  
ATOM   2812  HZ  PHE A 209      33.120   9.123  32.694  1.00 34.07           H  
ATOM   2813  N   PHE A 210      36.569  13.683  36.025  1.00 30.22           N  
ANISOU 2813  N   PHE A 210     3678   3126   4679    565   -637   -575
ATOM   2814  CA  PHE A 210      36.417  13.927  37.459  1.00 28.89           C  
ANISOU 2814  CA  PHE A 210     3630   2958   4390    582   -734   -496
ATOM   2815  C   PHE A 210      37.810  14.237  38.015  1.00 33.39           C  
ANISOU 2815  C   PHE A 210     4174   3494   5018    585   -878   -479
ATOM   2816  O   PHE A 210      38.547  13.324  38.388  1.00 32.66           O  
ANISOU 2816  O   PHE A 210     4038   3342   5032    609   -964   -426
ATOM   2817  CB  PHE A 210      35.791  12.697  38.151  1.00 31.04           C  
ANISOU 2817  CB  PHE A 210     3947   3189   4657    608   -736   -413
ATOM   2818  CG  PHE A 210      34.399  12.294  37.695  1.00 28.61           C  
ANISOU 2818  CG  PHE A 210     3669   2912   4290    598   -606   -420
ATOM   2819  CD1 PHE A 210      33.437  13.241  37.275  1.00 24.39           C  
ANISOU 2819  CD1 PHE A 210     3172   2453   3644    579   -526   -470
ATOM   2820  CD2 PHE A 210      34.005  10.950  37.838  1.00 29.81           C  
ANISOU 2820  CD2 PHE A 210     3806   3012   4509    608   -571   -371
ATOM   2821  CE1 PHE A 210      32.170  12.819  36.892  1.00 25.98           C  
ANISOU 2821  CE1 PHE A 210     3385   2683   3804    570   -419   -472
ATOM   2822  CE2 PHE A 210      32.741  10.548  37.437  1.00 28.86           C  
ANISOU 2822  CE2 PHE A 210     3701   2916   4350    591   -459   -377
ATOM   2823  CZ  PHE A 210      31.831  11.475  36.954  1.00 27.49           C  
ANISOU 2823  CZ  PHE A 210     3555   2824   4066    573   -387   -428
ATOM   2824  H   PHE A 210      37.060  12.834  35.781  1.00 36.26           H  
ATOM   2825  HA  PHE A 210      35.785  14.796  37.648  1.00 34.67           H  
ATOM   2826  HB2 PHE A 210      36.445  11.834  38.020  1.00 37.25           H  
ATOM   2827  HB3 PHE A 210      35.748  12.868  39.224  1.00 37.25           H  
ATOM   2828  HD1 PHE A 210      33.675  14.292  37.224  1.00 29.27           H  
ATOM   2829  HD2 PHE A 210      34.702  10.219  38.221  1.00 35.77           H  
ATOM   2830  HE1 PHE A 210      31.438  13.536  36.557  1.00 31.18           H  
ATOM   2831  HE2 PHE A 210      32.474   9.506  37.489  1.00 34.63           H  
ATOM   2832  HZ  PHE A 210      30.849  11.148  36.647  1.00 32.99           H  
ATOM   2833  N   LYS A 211      38.152  15.532  37.992  1.00 34.92           N  
ANISOU 2833  N   LYS A 211     4389   3723   5154    561   -909   -521
ATOM   2834  CA  LYS A 211      39.459  16.056  38.371  1.00 33.01           C  
ANISOU 2834  CA  LYS A 211     4111   3454   4980    551  -1048   -517
ATOM   2835  C   LYS A 211      39.254  17.283  39.266  1.00 35.08           C  
ANISOU 2835  C   LYS A 211     4508   3747   5076    536  -1125   -516
ATOM   2836  O   LYS A 211      39.581  18.386  38.838  1.00 32.87           O  
ANISOU 2836  O   LYS A 211     4215   3484   4789    503  -1123   -573
ATOM   2837  CB  LYS A 211      40.257  16.427  37.096  1.00 31.10           C  
ANISOU 2837  CB  LYS A 211     3721   3204   4891    524  -1004   -587
ATOM   2838  CG  LYS A 211      40.596  15.247  36.180  1.00 30.49           C  
ANISOU 2838  CG  LYS A 211     3507   3085   4991    542   -937   -599
ATOM   2839  CD  LYS A 211      41.446  15.629  34.958  1.00 28.56           C  
ANISOU 2839  CD  LYS A 211     3142   2854   4855    515   -840   -679
ATOM   2840  CE  LYS A 211      42.848  16.163  35.302  1.00 27.44           C  
ANISOU 2840  CE  LYS A 211     2948   2706   4773    485   -928   -690
ATOM   2841  NZ  LYS A 211      43.626  16.465  34.091  1.00 35.52           N1+
ANISOU 2841  NZ  LYS A 211     3852   3739   5905    459   -817   -757
ATOM   2842  H   LYS A 211      37.480  16.211  37.664  1.00 41.90           H  
ATOM   2843  HA  LYS A 211      40.024  15.324  38.951  1.00 39.62           H  
ATOM   2844  HB2 LYS A 211      39.716  17.177  36.517  1.00 37.32           H  
ATOM   2845  HB3 LYS A 211      41.190  16.890  37.415  1.00 37.32           H  
ATOM   2846  HG2 LYS A 211      41.109  14.488  36.766  1.00 36.58           H  
ATOM   2847  HG3 LYS A 211      39.676  14.785  35.823  1.00 36.58           H  
ATOM   2848  HD2 LYS A 211      41.544  14.743  34.330  1.00 34.27           H  
ATOM   2849  HD3 LYS A 211      40.903  16.363  34.360  1.00 34.27           H  
ATOM   2850  HE2 LYS A 211      42.791  17.076  35.892  1.00 32.93           H  
ATOM   2851  HE3 LYS A 211      43.397  15.429  35.892  1.00 32.93           H  
ATOM   2852  HZ1 LYS A 211      43.700  15.632  33.524  1.00 42.62           H  
ATOM   2853  HZ2 LYS A 211      43.159  17.184  33.552  1.00 42.62           H  
ATOM   2854  HZ3 LYS A 211      44.549  16.782  34.352  1.00 42.62           H  
ATOM   2855  N   THR A 212      38.688  17.095  40.470  1.00 36.55           N  
ANISOU 2855  N   THR A 212     4827   3935   5126    561  -1188   -452
ATOM   2856  CA  THR A 212      38.374  18.194  41.389  1.00 32.63           C  
ANISOU 2856  CA  THR A 212     4484   3467   4446    555  -1245   -457
ATOM   2857  C   THR A 212      39.631  18.969  41.820  1.00 34.94           C  
ANISOU 2857  C   THR A 212     4760   3736   4780    525  -1401   -482
ATOM   2858  O   THR A 212      40.597  18.358  42.277  1.00 38.36           O  
ANISOU 2858  O   THR A 212     5114   4128   5333    527  -1527   -448
ATOM   2859  CB  THR A 212      37.649  17.709  42.669  1.00 32.05           C  
ANISOU 2859  CB  THR A 212     4559   3400   4219    591  -1280   -376
ATOM   2860  OG1 THR A 212      36.391  17.194  42.298  1.00 34.55           O  
ANISOU 2860  OG1 THR A 212     4880   3734   4513    611  -1131   -350
ATOM   2861  CG2 THR A 212      37.388  18.777  43.745  1.00 28.52           C  
ANISOU 2861  CG2 THR A 212     4285   2983   3568    588  -1321   -394
ATOM   2862  H   THR A 212      38.463  16.159  40.788  1.00 43.86           H  
ATOM   2863  HA  THR A 212      37.704  18.864  40.852  1.00 39.15           H  
ATOM   2864  HB  THR A 212      38.215  16.893  43.119  1.00 38.46           H  
ATOM   2865  HG1 THR A 212      36.429  16.232  42.383  1.00 41.46           H  
ATOM   2866 HG21 THR A 212      36.785  18.362  44.553  1.00 34.22           H  
ATOM   2867 HG22 THR A 212      38.307  19.147  44.199  1.00 34.22           H  
ATOM   2868 HG23 THR A 212      36.855  19.631  43.326  1.00 34.22           H  
ATOM   2869  N   ASP A 213      39.572  20.301  41.660  1.00 39.96           N  
ANISOU 2869  N   ASP A 213     5467   4392   5324    496  -1395   -542
ATOM   2870  CA  ASP A 213      40.652  21.212  42.016  1.00 45.81           C  
ANISOU 2870  CA  ASP A 213     6199   5106   6099    456  -1538   -578
ATOM   2871  C   ASP A 213      40.424  21.681  43.462  1.00 46.16           C  
ANISOU 2871  C   ASP A 213     6428   5153   5957    464  -1668   -560
ATOM   2872  O   ASP A 213      39.789  22.713  43.680  1.00 45.97           O  
ANISOU 2872  O   ASP A 213     6538   5147   5779    460  -1630   -602
ATOM   2873  CB  ASP A 213      40.758  22.383  41.004  1.00 47.12           C  
ANISOU 2873  CB  ASP A 213     6333   5281   6291    415  -1452   -656
ATOM   2874  CG  ASP A 213      42.050  23.222  41.062  1.00 48.09           C  
ANISOU 2874  CG  ASP A 213     6396   5363   6515    361  -1584   -694
ATOM   2875  OD1 ASP A 213      42.953  22.924  41.878  1.00 50.72           O  
ANISOU 2875  OD1 ASP A 213     6740   5669   6863    356  -1760   -668
ATOM   2876  OD2 ASP A 213      42.140  24.151  40.233  1.00 47.90           O1-
ANISOU 2876  OD2 ASP A 213     6311   5333   6556    322  -1516   -746
ATOM   2877  H   ASP A 213      38.729  20.724  41.299  1.00 47.95           H  
ATOM   2878  HA  ASP A 213      41.595  20.661  41.981  1.00 54.97           H  
ATOM   2879  HB2 ASP A 213      40.666  21.978  39.996  1.00 56.55           H  
ATOM   2880  HB3 ASP A 213      39.896  23.045  41.101  1.00 56.55           H  
ATOM   2881  N   HIS A 214      40.950  20.898  44.418  1.00 44.46           N  
ANISOU 2881  N   HIS A 214     6224   4917   5754    480  -1822   -498
ATOM   2882  CA  HIS A 214      40.851  21.138  45.862  1.00 45.20           C  
ANISOU 2882  CA  HIS A 214     6506   5017   5649    492  -1951   -473
ATOM   2883  C   HIS A 214      41.582  22.401  46.368  1.00 48.57           C  
ANISOU 2883  C   HIS A 214     6980   5424   6048    440  -2096   -545
ATOM   2884  O   HIS A 214      41.328  22.800  47.504  1.00 46.99           O  
ANISOU 2884  O   HIS A 214     6963   5234   5658    443  -2184   -555
ATOM   2885  CB  HIS A 214      41.307  19.882  46.632  1.00 44.03           C  
ANISOU 2885  CB  HIS A 214     6356   4853   5520    526  -2079   -373
ATOM   2886  CG  HIS A 214      40.474  18.646  46.386  1.00 46.83           C  
ANISOU 2886  CG  HIS A 214     6673   5213   5909    572  -1946   -300
ATOM   2887  ND1 HIS A 214      40.841  17.658  45.466  1.00 45.61           N  
ANISOU 2887  ND1 HIS A 214     6651   5094   5585    604  -1810   -271
ATOM   2888  CD2 HIS A 214      39.285  18.275  46.983  1.00 47.40           C  
ANISOU 2888  CD2 HIS A 214     6585   5251   6174    590  -1924   -253
ATOM   2889  CE1 HIS A 214      39.883  16.743  45.546  1.00 46.12           C  
ANISOU 2889  CE1 HIS A 214     6639   5146   5740    632  -1718   -208
ATOM   2890  NE2 HIS A 214      38.935  17.056  46.430  1.00 47.12           N  
ANISOU 2890  NE2 HIS A 214     6594   5228   6083    626  -1784   -200
ATOM   2891  H   HIS A 214      41.434  20.053  44.146  1.00 53.36           H  
ATOM   2892  HA  HIS A 214      39.794  21.295  46.086  1.00 54.24           H  
ATOM   2893  HB2 HIS A 214      42.344  19.652  46.382  1.00 52.84           H  
ATOM   2894  HB3 HIS A 214      41.292  20.073  47.706  1.00 52.84           H  
ATOM   2895  HD2 HIS A 214      38.683  18.759  47.739  1.00 56.88           H  
ATOM   2896  HE1 HIS A 214      39.871  15.838  44.955  1.00 55.35           H  
ATOM   2897  HE2 HIS A 214      38.123  16.500  46.662  1.00 56.55           H  
ATOM   2898  N   LYS A 215      42.420  23.041  45.527  1.00 50.89           N  
ANISOU 2898  N   LYS A 215     7115   5688   6532    391  -2115   -596
ATOM   2899  CA  LYS A 215      42.989  24.373  45.779  1.00 53.91           C  
ANISOU 2899  CA  LYS A 215     7530   6043   6910    331  -2225   -673
ATOM   2900  C   LYS A 215      41.915  25.480  45.780  1.00 53.62           C  
ANISOU 2900  C   LYS A 215     7665   6023   6686    331  -2116   -737
ATOM   2901  O   LYS A 215      42.090  26.482  46.472  1.00 57.31           O  
ANISOU 2901  O   LYS A 215     8250   6467   7058    298  -2219   -796
ATOM   2902  CB  LYS A 215      44.044  24.721  44.707  1.00 55.15           C  
ANISOU 2902  CB  LYS A 215     7476   6165   7312    277  -2210   -711
ATOM   2903  CG  LYS A 215      45.233  23.751  44.616  1.00 60.16           C  
ANISOU 2903  CG  LYS A 215     7935   6768   8154    263  -2360   -669
ATOM   2904  CD  LYS A 215      46.246  24.200  43.546  1.00 61.52           C  
ANISOU 2904  CD  LYS A 215     7908   6908   8560    206  -2320   -713
ATOM   2905  CE  LYS A 215      47.472  23.280  43.400  1.00 62.64           C  
ANISOU 2905  CE  LYS A 215     7852   7016   8933    197  -2454   -670
ATOM   2906  NZ  LYS A 215      47.125  21.966  42.827  1.00 60.32           N1+
ANISOU 2906  NZ  LYS A 215     7474   6732   8712    266  -2384   -599
ATOM   2907  H   LYS A 215      42.581  22.659  44.605  1.00 61.07           H  
ATOM   2908  HA  LYS A 215      43.471  24.362  46.758  1.00 64.69           H  
ATOM   2909  HB2 LYS A 215      43.563  24.789  43.731  1.00 66.18           H  
ATOM   2910  HB3 LYS A 215      44.434  25.720  44.911  1.00 66.18           H  
ATOM   2911  HG2 LYS A 215      45.725  23.687  45.587  1.00 72.19           H  
ATOM   2912  HG3 LYS A 215      44.868  22.750  44.387  1.00 72.19           H  
ATOM   2913  HD2 LYS A 215      45.740  24.298  42.584  1.00 73.83           H  
ATOM   2914  HD3 LYS A 215      46.597  25.203  43.793  1.00 73.83           H  
ATOM   2915  HE2 LYS A 215      48.202  23.750  42.740  1.00 75.17           H  
ATOM   2916  HE3 LYS A 215      47.960  23.139  44.365  1.00 75.17           H  
ATOM   2917  HZ1 LYS A 215      46.695  22.096  41.922  1.00 72.38           H  
ATOM   2918  HZ2 LYS A 215      47.960  21.408  42.726  1.00 72.38           H  
ATOM   2919  HZ3 LYS A 215      46.474  21.493  43.438  1.00 72.38           H  
ATOM   2920  N   ARG A 216      40.845  25.273  44.993  1.00 47.23           N  
ANISOU 2920  N   ARG A 216     6865   5249   5832    370  -1911   -726
ATOM   2921  CA  ARG A 216      39.736  26.205  44.791  1.00 43.04           C  
ANISOU 2921  CA  ARG A 216     6463   4733   5159    380  -1781   -780
ATOM   2922  C   ARG A 216      38.457  25.749  45.520  1.00 35.48           C  
ANISOU 2922  C   ARG A 216     5660   3819   4000    445  -1691   -738
ATOM   2923  O   ARG A 216      37.607  26.597  45.793  1.00 34.00           O  
ANISOU 2923  O   ARG A 216     5636   3639   3644    462  -1646   -778
ATOM   2924  CB  ARG A 216      39.472  26.337  43.276  1.00 47.38           C  
ANISOU 2924  CB  ARG A 216     6883   5288   5832    368  -1612   -805
ATOM   2925  CG  ARG A 216      40.702  26.765  42.447  1.00 49.67           C  
ANISOU 2925  CG  ARG A 216     7022   5535   6317    302  -1670   -844
ATOM   2926  CD  ARG A 216      40.451  26.799  40.928  1.00 51.43           C  
ANISOU 2926  CD  ARG A 216     7079   5774   6687    299  -1515   -836
ATOM   2927  NE  ARG A 216      39.615  27.930  40.490  1.00 52.01           N  
ANISOU 2927  NE  ARG A 216     7184   5852   6726    289  -1381   -879
ATOM   2928  CZ  ARG A 216      40.020  29.030  39.825  1.00 54.34           C  
ANISOU 2928  CZ  ARG A 216     7418   6107   7121    234  -1380   -920
ATOM   2929  NH1 ARG A 216      39.108  29.948  39.484  1.00 51.81           N  
ANISOU 2929  NH1 ARG A 216     7137   5789   6758    235  -1255   -945
ATOM   2930  NH2 ARG A 216      41.304  29.237  39.489  1.00 56.07           N1+
ANISOU 2930  NH2 ARG A 216     7530   6282   7493    178  -1503   -929
ATOM   2931  H   ARG A 216      40.789  24.413  44.465  1.00 56.68           H  
ATOM   2932  HA  ARG A 216      40.003  27.190  45.177  1.00 51.65           H  
ATOM   2933  HB2 ARG A 216      39.121  25.378  42.897  1.00 56.86           H  
ATOM   2934  HB3 ARG A 216      38.661  27.048  43.111  1.00 56.86           H  
ATOM   2935  HG2 ARG A 216      40.958  27.771  42.782  1.00 59.61           H  
ATOM   2936  HG3 ARG A 216      41.584  26.158  42.648  1.00 59.61           H  
ATOM   2937  HD2 ARG A 216      41.376  26.692  40.363  1.00 61.71           H  
ATOM   2938  HD3 ARG A 216      39.851  25.926  40.668  1.00 61.71           H  
ATOM   2939  HE  ARG A 216      38.637  27.856  40.734  1.00 62.41           H  
ATOM   2940 HH11 ARG A 216      38.136  29.817  39.728  1.00 62.17           H  
ATOM   2941 HH12 ARG A 216      39.379  30.780  38.981  1.00 62.17           H  
ATOM   2942 HH21 ARG A 216      42.001  28.550  39.734  1.00 67.29           H  
ATOM   2943 HH22 ARG A 216      41.580  30.069  38.988  1.00 67.29           H  
ATOM   2944  N   GLY A 217      38.344  24.445  45.830  1.00 33.64           N  
ANISOU 2944  N   GLY A 217     5375   3612   3796    481  -1658   -657
ATOM   2945  CA  GLY A 217      37.205  23.845  46.528  1.00 30.28           C  
ANISOU 2945  CA  GLY A 217     5081   3225   3201    537  -1572   -601
ATOM   2946  C   GLY A 217      36.522  22.780  45.648  1.00 31.17           C  
ANISOU 2946  C   GLY A 217     5082   3361   3399    565  -1421   -545
ATOM   2947  O   GLY A 217      36.896  22.596  44.488  1.00 35.59           O  
ANISOU 2947  O   GLY A 217     5477   3914   4132    544  -1367   -562
ATOM   2948  H   GLY A 217      39.075  23.812  45.539  1.00 40.37           H  
ATOM   2949  HA2 GLY A 217      37.579  23.377  47.439  1.00 36.34           H  
ATOM   2950  HA3 GLY A 217      36.471  24.595  46.826  1.00 36.34           H  
ATOM   2951  N   PRO A 218      35.516  22.060  46.198  1.00 29.34           N  
ANISOU 2951  N   PRO A 218     4945   3158   3045    610  -1350   -477
ATOM   2952  CA  PRO A 218      34.863  20.920  45.524  1.00 28.95           C  
ANISOU 2952  CA  PRO A 218     4803   3126   3070    632  -1213   -421
ATOM   2953  C   PRO A 218      33.992  21.261  44.302  1.00 29.87           C  
ANISOU 2953  C   PRO A 218     4844   3269   3236    628  -1042   -471
ATOM   2954  O   PRO A 218      33.745  20.373  43.486  1.00 30.88           O  
ANISOU 2954  O   PRO A 218     4860   3405   3468    632   -949   -446
ATOM   2955  CB  PRO A 218      34.042  20.263  46.638  1.00 31.44           C  
ANISOU 2955  CB  PRO A 218     5273   3465   3209    676  -1173   -344
ATOM   2956  CG  PRO A 218      33.717  21.398  47.593  1.00 32.45           C  
ANISOU 2956  CG  PRO A 218     5585   3601   3142    682  -1234   -385
ATOM   2957  CD  PRO A 218      34.983  22.248  47.550  1.00 29.16           C  
ANISOU 2957  CD  PRO A 218     5127   3149   2802    638  -1401   -449
ATOM   2958  HA  PRO A 218      35.626  20.218  45.197  1.00 34.74           H  
ATOM   2959  HB2 PRO A 218      33.150  19.750  46.282  1.00 37.73           H  
ATOM   2960  HB3 PRO A 218      34.665  19.524  47.140  1.00 37.73           H  
ATOM   2961  HG2 PRO A 218      32.879  21.977  47.202  1.00 38.93           H  
ATOM   2962  HG3 PRO A 218      33.450  21.057  48.592  1.00 38.93           H  
ATOM   2963  HD2 PRO A 218      34.761  23.290  47.781  1.00 34.99           H  
ATOM   2964  HD3 PRO A 218      35.712  21.881  48.274  1.00 34.99           H  
ATOM   2965  N   ALA A 219      33.560  22.528  44.190  1.00 33.65           N  
ANISOU 2965  N   ALA A 219     5386   3758   3643    622  -1007   -541
ATOM   2966  CA  ALA A 219      32.796  23.062  43.061  1.00 28.24           C  
ANISOU 2966  CA  ALA A 219     4643   3099   2987    625   -853   -579
ATOM   2967  C   ALA A 219      33.593  23.168  41.748  1.00 25.39           C  
ANISOU 2967  C   ALA A 219     4121   2726   2802    584   -855   -623
ATOM   2968  O   ALA A 219      32.970  23.317  40.696  1.00 27.72           O  
ANISOU 2968  O   ALA A 219     4355   3045   3131    583   -739   -649
ATOM   2969  CB  ALA A 219      32.266  24.448  43.458  1.00 25.85           C  
ANISOU 2969  CB  ALA A 219     4477   2804   2541    643   -808   -628
ATOM   2970  H   ALA A 219      33.802  23.194  44.909  1.00 40.38           H  
ATOM   2971  HA  ALA A 219      31.945  22.405  42.876  1.00 33.89           H  
ATOM   2972  HB1 ALA A 219      31.724  24.914  42.635  1.00 31.02           H  
ATOM   2973  HB2 ALA A 219      31.584  24.382  44.306  1.00 31.02           H  
ATOM   2974  HB3 ALA A 219      33.077  25.122  43.737  1.00 31.02           H  
ATOM   2975  N   PHE A 220      34.932  23.112  41.836  1.00 29.91           N  
ANISOU 2975  N   PHE A 220     4620   3259   3484    552   -984   -627
ATOM   2976  CA  PHE A 220      35.859  23.365  40.737  1.00 28.10           C  
ANISOU 2976  CA  PHE A 220     4245   3014   3419    510   -986   -671
ATOM   2977  C   PHE A 220      36.513  22.076  40.225  1.00 29.07           C  
ANISOU 2977  C   PHE A 220     4216   3121   3707    503  -1003   -642
ATOM   2978  O   PHE A 220      36.566  21.084  40.951  1.00 32.35           O  
ANISOU 2978  O   PHE A 220     4644   3523   4126    524  -1065   -585
ATOM   2979  CB  PHE A 220      36.932  24.362  41.213  1.00 28.02           C  
ANISOU 2979  CB  PHE A 220     4262   2962   3422    471  -1115   -716
ATOM   2980  CG  PHE A 220      36.382  25.731  41.567  1.00 29.34           C  
ANISOU 2980  CG  PHE A 220     4577   3128   3443    476  -1096   -760
ATOM   2981  CD1 PHE A 220      35.922  25.996  42.875  1.00 31.33           C  
ANISOU 2981  CD1 PHE A 220     4998   3378   3529    501  -1160   -752
ATOM   2982  CD2 PHE A 220      36.152  26.687  40.556  1.00 26.10           C  
ANISOU 2982  CD2 PHE A 220     4143   2715   3058    459  -1009   -806
ATOM   2983  CE1 PHE A 220      35.320  27.211  43.168  1.00 28.66           C  
ANISOU 2983  CE1 PHE A 220     4801   3030   3058    512  -1132   -801
ATOM   2984  CE2 PHE A 220      35.548  27.897  40.868  1.00 27.24           C  
ANISOU 2984  CE2 PHE A 220     4423   2847   3081    470   -987   -846
ATOM   2985  CZ  PHE A 220      35.139  28.160  42.169  1.00 28.74           C  
ANISOU 2985  CZ  PHE A 220     4778   3029   3112    497  -1045   -849
ATOM   2986  H   PHE A 220      35.360  22.944  42.736  1.00 35.89           H  
ATOM   2987  HA  PHE A 220      35.312  23.813  39.911  1.00 33.72           H  
ATOM   2988  HB2 PHE A 220      37.455  23.955  42.080  1.00 33.62           H  
ATOM   2989  HB3 PHE A 220      37.690  24.494  40.440  1.00 33.62           H  
ATOM   2990  HD1 PHE A 220      36.037  25.255  43.652  1.00 37.60           H  
ATOM   2991  HD2 PHE A 220      36.444  26.482  39.537  1.00 31.32           H  
ATOM   2992  HE1 PHE A 220      34.981  27.415  44.173  1.00 34.39           H  
ATOM   2993  HE2 PHE A 220      35.380  28.631  40.093  1.00 32.69           H  
ATOM   2994  HZ  PHE A 220      34.660  29.100  42.402  1.00 34.49           H  
ATOM   2995  N   THR A 221      37.020  22.139  38.984  1.00 26.64           N  
ANISOU 2995  N   THR A 221     3772   2814   3534    477   -942   -678
ATOM   2996  CA  THR A 221      37.659  21.035  38.281  1.00 27.22           C  
ANISOU 2996  CA  THR A 221     3697   2868   3776    473   -938   -666
ATOM   2997  C   THR A 221      38.791  21.524  37.355  1.00 26.30           C  
ANISOU 2997  C   THR A 221     3451   2728   3812    432   -957   -710
ATOM   2998  O   THR A 221      38.702  22.612  36.784  1.00 29.93           O  
ANISOU 2998  O   THR A 221     3921   3198   4252    404   -922   -751
ATOM   2999  CB  THR A 221      36.618  20.219  37.460  1.00 29.36           C  
ANISOU 2999  CB  THR A 221     3922   3174   4061    491   -792   -665
ATOM   3000  OG1 THR A 221      37.198  19.052  36.906  1.00 30.07           O  
ANISOU 3000  OG1 THR A 221     3873   3235   4317    488   -784   -666
ATOM   3001  CG2 THR A 221      35.943  20.974  36.299  1.00 27.87           C  
ANISOU 3001  CG2 THR A 221     3727   3028   3832    476   -675   -714
ATOM   3002  H   THR A 221      36.929  22.998  38.453  1.00 31.96           H  
ATOM   3003  HA  THR A 221      38.109  20.385  39.030  1.00 32.66           H  
ATOM   3004  HB  THR A 221      35.836  19.902  38.144  1.00 35.24           H  
ATOM   3005  HG1 THR A 221      37.469  18.481  37.629  1.00 36.08           H  
ATOM   3006 HG21 THR A 221      35.168  20.354  35.850  1.00 33.44           H  
ATOM   3007 HG22 THR A 221      35.467  21.891  36.645  1.00 33.44           H  
ATOM   3008 HG23 THR A 221      36.646  21.239  35.508  1.00 33.44           H  
ATOM   3009  N   ASN A 222      39.818  20.672  37.215  1.00 26.69           N  
ANISOU 3009  N   ASN A 222     3377   2742   4021    431  -1008   -695
ATOM   3010  CA  ASN A 222      40.935  20.803  36.276  1.00 29.18           C  
ANISOU 3010  CA  ASN A 222     3545   3035   4506    397  -1001   -732
ATOM   3011  C   ASN A 222      40.626  20.177  34.904  1.00 31.46           C  
ANISOU 3011  C   ASN A 222     3731   3345   4877    402   -847   -762
ATOM   3012  O   ASN A 222      41.412  20.398  33.986  1.00 31.03           O  
ANISOU 3012  O   ASN A 222     3557   3281   4952    377   -803   -794
ATOM   3013  CB  ASN A 222      42.196  20.121  36.860  1.00 31.75           C  
ANISOU 3013  CB  ASN A 222     3778   3306   4979    397  -1144   -702
ATOM   3014  CG  ASN A 222      42.673  20.724  38.180  1.00 34.94           C  
ANISOU 3014  CG  ASN A 222     4279   3690   5306    385  -1318   -679
ATOM   3015  OD1 ASN A 222      42.542  20.105  39.233  1.00 35.90           O  
ANISOU 3015  OD1 ASN A 222     4480   3820   5340    352  -1339   -713
ATOM   3016  ND2 ASN A 222      43.231  21.935  38.125  1.00 37.49           N  
ANISOU 3016  ND2 ASN A 222     4602   3984   5659    412  -1450   -623
ATOM   3017  H   ASN A 222      39.807  19.814  37.755  1.00 32.02           H  
ATOM   3018  HA  ASN A 222      41.145  21.863  36.116  1.00 35.01           H  
ATOM   3019  HB2 ASN A 222      42.007  19.058  37.012  1.00 38.10           H  
ATOM   3020  HB3 ASN A 222      43.024  20.183  36.151  1.00 38.10           H  
ATOM   3021 HD21 ASN A 222      43.517  22.397  38.978  1.00 44.99           H  
ATOM   3022 HD22 ASN A 222      43.323  22.421  37.245  1.00 44.99           H  
ATOM   3023  N   GLY A 223      39.527  19.409  34.779  1.00 28.94           N  
ANISOU 3023  N   GLY A 223     3460   3054   4481    432   -763   -752
ATOM   3024  CA  GLY A 223      39.118  18.734  33.548  1.00 26.61           C  
ANISOU 3024  CA  GLY A 223     3087   2781   4241    435   -626   -788
ATOM   3025  C   GLY A 223      38.300  19.709  32.698  1.00 28.17           C  
ANISOU 3025  C   GLY A 223     3331   3039   4334    416   -519   -824
ATOM   3026  O   GLY A 223      37.072  19.629  32.684  1.00 28.03           O  
ANISOU 3026  O   GLY A 223     3383   3061   4205    432   -457   -820
ATOM   3027  H   GLY A 223      38.915  19.299  35.576  1.00 34.73           H  
ATOM   3028  HA2 GLY A 223      39.978  18.365  32.987  1.00 31.93           H  
ATOM   3029  HA3 GLY A 223      38.508  17.867  33.805  1.00 31.93           H  
ATOM   3030  N   LEU A 224      38.991  20.627  32.001  1.00 31.39           N  
ANISOU 3030  N   LEU A 224     3692   3450   4784    383   -498   -854
ATOM   3031  CA  LEU A 224      38.396  21.703  31.201  1.00 32.51           C  
ANISOU 3031  CA  LEU A 224     3885   3642   4827    366   -412   -875
ATOM   3032  C   LEU A 224      37.880  21.241  29.825  1.00 30.11           C  
ANISOU 3032  C   LEU A 224     3532   3386   4522    368   -278   -910
ATOM   3033  O   LEU A 224      37.152  22.002  29.187  1.00 32.73           O  
ANISOU 3033  O   LEU A 224     3903   3766   4767    359   -204   -921
ATOM   3034  CB  LEU A 224      39.410  22.860  31.044  1.00 33.38           C  
ANISOU 3034  CB  LEU A 224     3965   3730   4989    325   -437   -885
ATOM   3035  CG  LEU A 224      39.941  23.456  32.370  1.00 33.08           C  
ANISOU 3035  CG  LEU A 224     3975   3641   4954    312   -583   -864
ATOM   3036  CD1 LEU A 224      41.010  24.535  32.102  1.00 29.65           C  
ANISOU 3036  CD1 LEU A 224     3501   3179   4587    262   -596   -879
ATOM   3037  CD2 LEU A 224      38.811  23.973  33.282  1.00 33.62           C  
ANISOU 3037  CD2 LEU A 224     4200   3723   4852    338   -622   -845
ATOM   3038  H   LEU A 224      40.003  20.618  32.042  1.00 37.67           H  
ATOM   3039  HA  LEU A 224      37.525  22.080  31.740  1.00 39.02           H  
ATOM   3040  HB2 LEU A 224      40.255  22.511  30.448  1.00 40.06           H  
ATOM   3041  HB3 LEU A 224      38.952  23.663  30.464  1.00 40.06           H  
ATOM   3042  HG  LEU A 224      40.450  22.659  32.911  1.00 39.70           H  
ATOM   3043 HD11 LEU A 224      41.927  24.313  32.649  1.00 35.59           H  
ATOM   3044 HD12 LEU A 224      41.274  24.595  31.046  1.00 35.59           H  
ATOM   3045 HD13 LEU A 224      40.686  25.532  32.403  1.00 35.59           H  
ATOM   3046 HD21 LEU A 224      39.079  24.891  33.805  1.00 40.35           H  
ATOM   3047 HD22 LEU A 224      37.904  24.181  32.716  1.00 40.35           H  
ATOM   3048 HD23 LEU A 224      38.560  23.233  34.043  1.00 40.35           H  
ATOM   3049  N   GLY A 225      38.229  20.012  29.401  1.00 24.61           N  
ANISOU 3049  N   GLY A 225     2756   2673   3922    381   -252   -928
ATOM   3050  CA  GLY A 225      37.696  19.385  28.190  1.00 25.41           C  
ANISOU 3050  CA  GLY A 225     2826   2816   4014    382   -136   -972
ATOM   3051  C   GLY A 225      36.281  18.824  28.416  1.00 24.09           C  
ANISOU 3051  C   GLY A 225     2729   2676   3750    404   -124   -960
ATOM   3052  O   GLY A 225      35.524  18.720  27.452  1.00 22.78           O  
ANISOU 3052  O   GLY A 225     2556   2553   3544    400    -42   -996
ATOM   3053  H   GLY A 225      38.864  19.462  29.961  1.00 29.53           H  
ATOM   3054  HA2 GLY A 225      37.690  20.095  27.361  1.00 30.50           H  
ATOM   3055  HA3 GLY A 225      38.352  18.567  27.900  1.00 30.50           H  
ATOM   3056  N   HIS A 226      35.924  18.496  29.675  1.00 22.10           N  
ANISOU 3056  N   HIS A 226     2542   2398   3459    423   -208   -909
ATOM   3057  CA  HIS A 226      34.603  18.053  30.142  1.00 22.17           C  
ANISOU 3057  CA  HIS A 226     2618   2428   3378    442   -195   -883
ATOM   3058  C   HIS A 226      34.007  16.855  29.368  1.00 23.55           C  
ANISOU 3058  C   HIS A 226     2740   2608   3599    441   -125   -919
ATOM   3059  O   HIS A 226      32.858  16.914  28.927  1.00 24.69           O  
ANISOU 3059  O   HIS A 226     2914   2804   3665    437    -70   -930
ATOM   3060  CB  HIS A 226      33.629  19.253  30.216  1.00 20.87           C  
ANISOU 3060  CB  HIS A 226     2537   2323   3069    443   -163   -872
ATOM   3061  CG  HIS A 226      33.877  20.207  31.354  1.00 23.36           C  
ANISOU 3061  CG  HIS A 226     2932   2623   3321    450   -234   -838
ATOM   3062  ND1 HIS A 226      33.385  19.963  32.641  1.00 25.40           N  
ANISOU 3062  ND1 HIS A 226     3284   2874   3495    475   -278   -793
ATOM   3063  CD2 HIS A 226      34.524  21.424  31.349  1.00 26.70           C  
ANISOU 3063  CD2 HIS A 226     3361   3033   3753    432   -265   -847
ATOM   3064  CE1 HIS A 226      33.764  21.012  33.356  1.00 23.82           C  
ANISOU 3064  CE1 HIS A 226     3150   2656   3244    474   -337   -784
ATOM   3065  NE2 HIS A 226      34.447  21.906  32.642  1.00 25.85           N  
ANISOU 3065  NE2 HIS A 226     3352   2906   3564    445   -335   -816
ATOM   3066  H   HIS A 226      36.609  18.624  30.406  1.00 26.53           H  
ATOM   3067  HA  HIS A 226      34.757  17.685  31.156  1.00 26.60           H  
ATOM   3068  HB2 HIS A 226      33.627  19.812  29.280  1.00 25.04           H  
ATOM   3069  HB3 HIS A 226      32.611  18.895  30.349  1.00 25.04           H  
ATOM   3070  HD2 HIS A 226      35.010  21.971  30.556  1.00 32.05           H  
ATOM   3071  HE1 HIS A 226      33.534  21.134  34.404  1.00 28.58           H  
ATOM   3072  HE2 HIS A 226      34.833  22.776  32.993  1.00 31.02           H  
ATOM   3073  N   GLY A 227      34.795  15.781  29.218  1.00 25.26           N  
ANISOU 3073  N   GLY A 227     2878   2769   3951    444   -131   -940
ATOM   3074  CA  GLY A 227      34.349  14.595  28.496  1.00 24.33           C  
ANISOU 3074  CA  GLY A 227     2715   2639   3890    441    -68   -985
ATOM   3075  C   GLY A 227      35.543  13.684  28.213  1.00 25.57           C  
ANISOU 3075  C   GLY A 227     2777   2726   4214    450    -64  -1018
ATOM   3076  O   GLY A 227      36.565  13.743  28.898  1.00 24.02           O  
ANISOU 3076  O   GLY A 227     2547   2479   4103    465   -133   -984
ATOM   3077  H   GLY A 227      35.738  15.777  29.579  1.00 30.31           H  
ATOM   3078  HA2 GLY A 227      33.614  14.053  29.094  1.00 29.20           H  
ATOM   3079  HA3 GLY A 227      33.873  14.877  27.555  1.00 29.20           H  
ATOM   3080  N   VAL A 228      35.371  12.806  27.212  1.00 26.35           N  
ANISOU 3080  N   VAL A 228     2831   2821   4361    442     16  -1090
ATOM   3081  CA  VAL A 228      36.327  11.766  26.830  1.00 26.23           C  
ANISOU 3081  CA  VAL A 228     2724   2732   4510    456     42  -1135
ATOM   3082  C   VAL A 228      37.343  12.320  25.801  1.00 27.39           C  
ANISOU 3082  C   VAL A 228     2809   2906   4690    445    106  -1190
ATOM   3083  O   VAL A 228      37.236  12.059  24.604  1.00 26.19           O  
ANISOU 3083  O   VAL A 228     2655   2807   4487    411    193  -1236
ATOM   3084  CB  VAL A 228      35.593  10.501  26.285  1.00 27.15           C  
ANISOU 3084  CB  VAL A 228     2834   2828   4653    442    100  -1182
ATOM   3085  CG1 VAL A 228      36.546   9.332  25.963  1.00 31.24           C  
ANISOU 3085  CG1 VAL A 228     3273   3275   5322    448    122  -1198
ATOM   3086  CG2 VAL A 228      34.505  10.015  27.263  1.00 24.30           C  
ANISOU 3086  CG2 VAL A 228     2528   2435   4270    451     54  -1132
ATOM   3087  H   VAL A 228      34.503  12.813  26.697  1.00 31.62           H  
ATOM   3088  HA  VAL A 228      36.879  11.461  27.716  1.00 31.48           H  
ATOM   3089  HB  VAL A 228      35.078  10.754  25.359  1.00 32.58           H  
ATOM   3090 HG11 VAL A 228      35.991   8.433  25.697  1.00 37.49           H  
ATOM   3091 HG12 VAL A 228      37.206   9.547  25.124  1.00 37.49           H  
ATOM   3092 HG13 VAL A 228      37.167   9.088  26.824  1.00 37.49           H  
ATOM   3093 HG21 VAL A 228      34.056   9.079  26.928  1.00 29.16           H  
ATOM   3094 HG22 VAL A 228      34.915   9.857  28.261  1.00 29.16           H  
ATOM   3095 HG23 VAL A 228      33.693  10.737  27.352  1.00 29.16           H  
ATOM   3096  N   ASP A 229      38.295  13.119  26.303  1.00 27.04           N  
ANISOU 3096  N   ASP A 229     2731   2846   4698    453     52  -1150
ATOM   3097  CA  ASP A 229      39.362  13.782  25.537  1.00 29.20           C  
ANISOU 3097  CA  ASP A 229     2929   3132   5036    443    114  -1191
ATOM   3098  C   ASP A 229      40.706  13.028  25.631  1.00 30.28           C  
ANISOU 3098  C   ASP A 229     2950   3182   5372    470     96  -1189
ATOM   3099  O   ASP A 229      41.590  13.292  24.817  1.00 29.61           O  
ANISOU 3099  O   ASP A 229     2786   3100   5365    458    148  -1208
ATOM   3100  CB  ASP A 229      39.564  15.265  25.962  1.00 30.22           C  
ANISOU 3100  CB  ASP A 229     3091   3305   5085    419     72  -1145
ATOM   3101  CG  ASP A 229      39.910  15.560  27.438  1.00 30.34           C  
ANISOU 3101  CG  ASP A 229     3129   3279   5118    430    -70  -1064
ATOM   3102  OD1 ASP A 229      39.704  14.683  28.305  1.00 29.22           O  
ANISOU 3102  OD1 ASP A 229     2967   3074   5063    459   -137  -1034
ATOM   3103  OD2 ASP A 229      40.318  16.713  27.696  1.00 32.15           O1-
ANISOU 3103  OD2 ASP A 229     3405   3537   5274    410   -116  -1031
ATOM   3104  H   ASP A 229      38.299  13.319  27.296  1.00 32.45           H  
ATOM   3105  HA  ASP A 229      39.087  13.790  24.481  1.00 35.05           H  
ATOM   3106  HB2 ASP A 229      40.304  15.737  25.314  1.00 36.26           H  
ATOM   3107  HB3 ASP A 229      38.631  15.796  25.764  1.00 36.26           H  
ATOM   3108  N   LEU A 230      40.836  12.126  26.620  1.00 30.45           N  
ANISOU 3108  N   LEU A 230     2966   3132   5472    500     24  -1151
ATOM   3109  CA  LEU A 230      42.005  11.306  26.941  1.00 27.57           C  
ANISOU 3109  CA  LEU A 230     2500   2685   5288    525    -10  -1126
ATOM   3110  C   LEU A 230      43.183  12.116  27.530  1.00 28.06           C  
ANISOU 3110  C   LEU A 230     2481   2723   5459    541    -89  -1093
ATOM   3111  O   LEU A 230      44.341  11.756  27.319  1.00 28.91           O  
ANISOU 3111  O   LEU A 230     2481   2791   5713    543    -79  -1088
ATOM   3112  CB  LEU A 230      42.368  10.334  25.782  1.00 27.17           C  
ANISOU 3112  CB  LEU A 230     2400   2638   5284    501    114  -1182
ATOM   3113  CG  LEU A 230      41.597   8.995  25.809  1.00 26.00           C  
ANISOU 3113  CG  LEU A 230     2278   2446   5156    506    136  -1191
ATOM   3114  CD1 LEU A 230      40.062   9.115  25.804  1.00 29.60           C  
ANISOU 3114  CD1 LEU A 230     2841   2942   5462    490    132  -1196
ATOM   3115  CD2 LEU A 230      42.089   8.067  24.692  1.00 28.29           C  
ANISOU 3115  CD2 LEU A 230     2530   2739   5480    485    257  -1259
ATOM   3116  H   LEU A 230      40.047  11.986  27.239  1.00 36.54           H  
ATOM   3117  HA  LEU A 230      41.688  10.688  27.777  1.00 33.08           H  
ATOM   3118  HB2 LEU A 230      42.252  10.810  24.808  1.00 32.60           H  
ATOM   3119  HB3 LEU A 230      43.423  10.070  25.838  1.00 32.60           H  
ATOM   3120  HG  LEU A 230      41.865   8.501  26.739  1.00 31.20           H  
ATOM   3121 HD11 LEU A 230      39.599   8.366  25.165  1.00 35.51           H  
ATOM   3122 HD12 LEU A 230      39.662   8.957  26.805  1.00 35.51           H  
ATOM   3123 HD13 LEU A 230      39.715  10.086  25.461  1.00 35.51           H  
ATOM   3124 HD21 LEU A 230      41.955   7.019  24.963  1.00 33.95           H  
ATOM   3125 HD22 LEU A 230      41.539   8.253  23.774  1.00 33.95           H  
ATOM   3126 HD23 LEU A 230      43.145   8.212  24.467  1.00 33.95           H  
ATOM   3127  N   ASN A 231      42.878  13.157  28.332  1.00 28.63           N  
ANISOU 3127  N   ASN A 231     2634   2842   5404    514   -176  -1039
ATOM   3128  CA  ASN A 231      43.878  13.918  29.101  1.00 30.65           C  
ANISOU 3128  CA  ASN A 231     2836   3082   5725    503   -277   -991
ATOM   3129  C   ASN A 231      44.616  13.090  30.174  1.00 34.31           C  
ANISOU 3129  C   ASN A 231     3240   3463   6334    543   -411   -927
ATOM   3130  O   ASN A 231      45.694  13.492  30.603  1.00 38.17           O  
ANISOU 3130  O   ASN A 231     3640   3923   6941    541   -495   -897
ATOM   3131  CB  ASN A 231      43.260  15.209  29.697  1.00 30.07           C  
ANISOU 3131  CB  ASN A 231     2882   3067   5475    468   -346   -954
ATOM   3132  CG  ASN A 231      42.290  15.041  30.877  1.00 31.65           C  
ANISOU 3132  CG  ASN A 231     3189   3252   5583    487   -471   -884
ATOM   3133  OD1 ASN A 231      42.619  14.454  31.906  1.00 30.77           O  
ANISOU 3133  OD1 ASN A 231     3061   3096   5536    501   -607   -827
ATOM   3134  ND2 ASN A 231      41.094  15.607  30.756  1.00 29.39           N  
ANISOU 3134  ND2 ASN A 231     3015   3008   5145    487   -426   -886
ATOM   3135  H   ASN A 231      41.910  13.418  28.469  1.00 34.36           H  
ATOM   3136  HA  ASN A 231      44.654  14.234  28.401  1.00 36.77           H  
ATOM   3137  HB2 ASN A 231      44.070  15.826  30.077  1.00 36.08           H  
ATOM   3138  HB3 ASN A 231      42.791  15.793  28.904  1.00 36.08           H  
ATOM   3139 HD21 ASN A 231      40.411  15.507  31.496  1.00 35.27           H  
ATOM   3140 HD22 ASN A 231      40.827  16.068  29.894  1.00 35.27           H  
ATOM   3141  N   HIS A 232      44.023  11.961  30.592  1.00 28.37           N  
ANISOU 3141  N   HIS A 232     2533   2670   5577    578   -434   -901
ATOM   3142  CA  HIS A 232      44.590  11.027  31.560  1.00 29.70           C  
ANISOU 3142  CA  HIS A 232     2653   2755   5876    623   -560   -827
ATOM   3143  C   HIS A 232      45.703  10.130  30.977  1.00 31.48           C  
ANISOU 3143  C   HIS A 232     2720   2910   6331    654   -507   -856
ATOM   3144  O   HIS A 232      46.373   9.441  31.747  1.00 31.22           O  
ANISOU 3144  O   HIS A 232     2632   2814   6417    681   -607   -788
ATOM   3145  CB  HIS A 232      43.440  10.227  32.197  1.00 29.68           C  
ANISOU 3145  CB  HIS A 232     2759   2727   5791    646   -592   -777
ATOM   3146  CG  HIS A 232      42.740   9.203  31.333  1.00 27.29           C  
ANISOU 3146  CG  HIS A 232     2458   2405   5505    654   -453   -841
ATOM   3147  ND1 HIS A 232      42.258   9.482  30.050  1.00 30.52           N  
ANISOU 3147  ND1 HIS A 232     2839   2859   5897    629   -305   -944
ATOM   3148  CD2 HIS A 232      42.409   7.904  31.649  1.00 29.31           C  
ANISOU 3148  CD2 HIS A 232     2747   2600   5789    680   -445   -816
ATOM   3149  CE1 HIS A 232      41.637   8.374  29.669  1.00 31.91           C  
ANISOU 3149  CE1 HIS A 232     3047   3026   6052    616   -219   -972
ATOM   3150  NE2 HIS A 232      41.698   7.403  30.576  1.00 30.46           N  
ANISOU 3150  NE2 HIS A 232     2892   2770   5912    650   -298   -901
ATOM   3151  H   HIS A 232      43.129  11.699  30.201  1.00 34.05           H  
ATOM   3152  HA  HIS A 232      45.042  11.623  32.354  1.00 35.64           H  
ATOM   3153  HB2 HIS A 232      43.816   9.722  33.079  1.00 35.62           H  
ATOM   3154  HB3 HIS A 232      42.686  10.918  32.575  1.00 35.62           H  
ATOM   3155  HD2 HIS A 232      42.588   7.317  32.535  1.00 35.17           H  
ATOM   3156  HE1 HIS A 232      41.105   8.273  28.737  1.00 38.29           H  
ATOM   3157  HE2 HIS A 232      41.294   6.480  30.501  1.00 36.55           H  
ATOM   3158  N   ILE A 233      45.902  10.191  29.648  1.00 31.38           N  
ANISOU 3158  N   ILE A 233     2670   2936   6317    620   -343   -937
ATOM   3159  CA  ILE A 233      47.001   9.562  28.916  1.00 27.50           C  
ANISOU 3159  CA  ILE A 233     2065   2409   5974    614   -264   -957
ATOM   3160  C   ILE A 233      47.940  10.652  28.358  1.00 28.97           C  
ANISOU 3160  C   ILE A 233     2159   2627   6222    585   -227   -981
ATOM   3161  O   ILE A 233      49.148  10.550  28.565  1.00 35.57           O  
ANISOU 3161  O   ILE A 233     2881   3417   7216    589   -266   -950
ATOM   3162  CB  ILE A 233      46.479   8.697  27.726  1.00 27.43           C  
ANISOU 3162  CB  ILE A 233     2090   2415   5919    598   -100  -1031
ATOM   3163  CG1 ILE A 233      45.575   7.540  28.214  1.00 27.27           C  
ANISOU 3163  CG1 ILE A 233     2144   2350   5866    621   -131  -1005
ATOM   3164  CG2 ILE A 233      47.590   8.134  26.804  1.00 28.81           C  
ANISOU 3164  CG2 ILE A 233     2154   2554   6239    596     -7  -1061
ATOM   3165  CD1 ILE A 233      44.584   7.071  27.143  1.00 28.80           C  
ANISOU 3165  CD1 ILE A 233     2377   2557   6008    598      7  -1080
ATOM   3166  H   ILE A 233      45.283  10.768  29.095  1.00 37.66           H  
ATOM   3167  HA  ILE A 233      47.583   8.921  29.580  1.00 33.00           H  
ATOM   3168  HB  ILE A 233      45.859   9.347  27.106  1.00 32.92           H  
ATOM   3169 HG12 ILE A 233      46.185   6.702  28.553  1.00 32.72           H  
ATOM   3170 HG13 ILE A 233      44.986   7.842  29.080  1.00 32.72           H  
ATOM   3171 HG21 ILE A 233      47.175   7.519  26.006  1.00 34.58           H  
ATOM   3172 HG22 ILE A 233      48.163   8.919  26.311  1.00 34.58           H  
ATOM   3173 HG23 ILE A 233      48.290   7.514  27.364  1.00 34.58           H  
ATOM   3174 HD11 ILE A 233      43.876   6.348  27.550  1.00 34.56           H  
ATOM   3175 HD12 ILE A 233      44.016   7.915  26.766  1.00 34.56           H  
ATOM   3176 HD13 ILE A 233      45.084   6.612  26.291  1.00 34.56           H  
ATOM   3177  N   TYR A 234      47.373  11.666  27.678  1.00 27.39           N  
ANISOU 3177  N   TYR A 234     2007   2501   5898    552   -151  -1032
ATOM   3178  CA  TYR A 234      48.109  12.661  26.888  1.00 29.18           C  
ANISOU 3178  CA  TYR A 234     2155   2761   6171    517    -74  -1061
ATOM   3179  C   TYR A 234      48.416  13.978  27.621  1.00 30.33           C  
ANISOU 3179  C   TYR A 234     2270   2916   6339    506   -200  -1024
ATOM   3180  O   TYR A 234      49.118  14.808  27.049  1.00 31.91           O  
ANISOU 3180  O   TYR A 234     2383   3128   6614    472   -161  -1031
ATOM   3181  CB  TYR A 234      47.310  12.960  25.602  1.00 29.13           C  
ANISOU 3181  CB  TYR A 234     2220   2833   6015    485     94  -1134
ATOM   3182  CG  TYR A 234      47.043  11.746  24.734  1.00 34.18           C  
ANISOU 3182  CG  TYR A 234     2891   3470   6625    486    211  -1180
ATOM   3183  CD1 TYR A 234      48.120  11.012  24.198  1.00 37.52           C  
ANISOU 3183  CD1 TYR A 234     3224   3854   7178    490    293  -1197
ATOM   3184  CD2 TYR A 234      45.721  11.334  24.472  1.00 34.63           C  
ANISOU 3184  CD2 TYR A 234     3067   3561   6530    484    236  -1208
ATOM   3185  CE1 TYR A 234      47.876   9.869  23.418  1.00 36.23           C  
ANISOU 3185  CE1 TYR A 234     3093   3683   6990    494    394  -1247
ATOM   3186  CE2 TYR A 234      45.477  10.187  23.695  1.00 35.59           C  
ANISOU 3186  CE2 TYR A 234     3214   3677   6631    480    329  -1254
ATOM   3187  CZ  TYR A 234      46.553   9.456  23.164  1.00 36.16           C  
ANISOU 3187  CZ  TYR A 234     3201   3707   6830    487    407  -1277
ATOM   3188  OH  TYR A 234      46.302   8.359  22.397  1.00 38.85           O  
ANISOU 3188  OH  TYR A 234     3572   4036   7152    487    495  -1331
ATOM   3189  H   TYR A 234      46.367  11.684  27.569  1.00 32.86           H  
ATOM   3190  HA  TYR A 234      49.074  12.244  26.597  1.00 35.01           H  
ATOM   3191  HB2 TYR A 234      46.359  13.428  25.863  1.00 34.95           H  
ATOM   3192  HB3 TYR A 234      47.843  13.686  24.986  1.00 34.95           H  
ATOM   3193  HD1 TYR A 234      49.136  11.318  24.393  1.00 45.02           H  
ATOM   3194  HD2 TYR A 234      44.886  11.896  24.859  1.00 41.56           H  
ATOM   3195  HE1 TYR A 234      48.714   9.313  23.027  1.00 43.48           H  
ATOM   3196  HE2 TYR A 234      44.462   9.879  23.494  1.00 42.71           H  
ATOM   3197  HH  TYR A 234      47.089   8.010  21.966  1.00 46.62           H  
ATOM   3198  N   GLY A 235      47.892  14.170  28.839  1.00 31.24           N  
ANISOU 3198  N   GLY A 235     2483   3031   6355    515   -349   -973
ATOM   3199  CA  GLY A 235      48.042  15.400  29.618  1.00 29.73           C  
ANISOU 3199  CA  GLY A 235     2334   2862   6100    470   -480   -923
ATOM   3200  C   GLY A 235      46.931  16.406  29.280  1.00 28.19           C  
ANISOU 3200  C   GLY A 235     2289   2746   5678    425   -430   -942
ATOM   3201  O   GLY A 235      46.396  16.418  28.169  1.00 25.05           O  
ANISOU 3201  O   GLY A 235     1916   2395   5207    415   -275   -997
ATOM   3202  H   GLY A 235      47.305  13.454  29.244  1.00 37.49           H  
ATOM   3203  HA2 GLY A 235      47.992  15.137  30.673  1.00 35.67           H  
ATOM   3204  HA3 GLY A 235      49.015  15.861  29.444  1.00 35.67           H  
ATOM   3205  N   GLU A 236      46.606  17.264  30.262  1.00 29.76           N  
ANISOU 3205  N   GLU A 236     2589   2957   5763    401   -565   -896
ATOM   3206  CA  GLU A 236      45.603  18.330  30.163  1.00 28.99           C  
ANISOU 3206  CA  GLU A 236     2636   2922   5456    367   -531   -906
ATOM   3207  C   GLU A 236      46.060  19.466  29.237  1.00 33.87           C  
ANISOU 3207  C   GLU A 236     3210   3567   6093    315   -448   -934
ATOM   3208  O   GLU A 236      45.399  19.745  28.237  1.00 34.19           O  
ANISOU 3208  O   GLU A 236     3319   3662   6010    299   -330   -963
ATOM   3209  CB  GLU A 236      45.270  18.841  31.587  1.00 25.63           C  
ANISOU 3209  CB  GLU A 236     2333   2492   4911    362   -696   -855
ATOM   3210  CG  GLU A 236      44.200  19.960  31.672  1.00 30.77           C  
ANISOU 3210  CG  GLU A 236     3136   3199   5358    336   -666   -864
ATOM   3211  CD  GLU A 236      42.785  19.543  31.240  1.00 31.05           C  
ANISOU 3211  CD  GLU A 236     3268   3280   5250    365   -568   -876
ATOM   3212  OE1 GLU A 236      42.405  18.385  31.522  1.00 27.80           O  
ANISOU 3212  OE1 GLU A 236     2839   2849   4873    403   -562   -867
ATOM   3213  OE2 GLU A 236      42.084  20.402  30.664  1.00 29.14           O1-
ANISOU 3213  OE2 GLU A 236     3114   3089   4869    348   -501   -891
ATOM   3214  H   GLU A 236      47.074  17.190  31.153  1.00 35.72           H  
ATOM   3215  HA  GLU A 236      44.697  17.910  29.727  1.00 34.78           H  
ATOM   3216  HB2 GLU A 236      44.969  17.995  32.202  1.00 30.75           H  
ATOM   3217  HB3 GLU A 236      46.182  19.208  32.059  1.00 30.75           H  
ATOM   3218  HG2 GLU A 236      44.131  20.297  32.707  1.00 36.93           H  
ATOM   3219  HG3 GLU A 236      44.520  20.836  31.105  1.00 36.93           H  
ATOM   3220  N   THR A 237      47.188  20.088  29.607  1.00 36.73           N  
ANISOU 3220  N   THR A 237     3454   3887   6614    287   -513   -919
ATOM   3221  CA  THR A 237      47.800  21.202  28.892  1.00 33.24           C  
ANISOU 3221  CA  THR A 237     2964   3456   6209    229   -447   -932
ATOM   3222  C   THR A 237      48.742  20.692  27.785  1.00 36.50           C  
ANISOU 3222  C   THR A 237     3203   3856   6809    229   -312   -959
ATOM   3223  O   THR A 237      49.225  19.559  27.849  1.00 41.12           O  
ANISOU 3223  O   THR A 237     3680   4404   7542    273   -315   -964
ATOM   3224  CB  THR A 237      48.616  22.087  29.878  1.00 33.99           C  
ANISOU 3224  CB  THR A 237     3050   3512   6355    182   -614   -898
ATOM   3225  OG1 THR A 237      49.810  21.474  30.336  1.00 40.82           O  
ANISOU 3225  OG1 THR A 237     3756   4319   7436    192   -712   -878
ATOM   3226  CG2 THR A 237      47.802  22.574  31.088  1.00 32.00           C  
ANISOU 3226  CG2 THR A 237     2972   3266   5922    191   -752   -876
ATOM   3227  H   THR A 237      47.674  19.784  30.437  1.00 44.07           H  
ATOM   3228  HA  THR A 237      47.019  21.814  28.437  1.00 39.89           H  
ATOM   3229  HB  THR A 237      48.931  22.979  29.334  1.00 40.79           H  
ATOM   3230  HG1 THR A 237      50.141  21.978  31.083  1.00 48.99           H  
ATOM   3231 HG21 THR A 237      48.380  23.269  31.698  1.00 38.40           H  
ATOM   3232 HG22 THR A 237      46.899  23.094  30.766  1.00 38.40           H  
ATOM   3233 HG23 THR A 237      47.496  21.748  31.731  1.00 38.40           H  
ATOM   3234  N   LEU A 238      49.010  21.571  26.804  1.00 34.54           N  
ANISOU 3234  N   LEU A 238     2932   3635   6556    183   -187   -974
ATOM   3235  CA  LEU A 238      49.984  21.343  25.735  1.00 32.00           C  
ANISOU 3235  CA  LEU A 238     2453   3307   6399    179    -35   -999
ATOM   3236  C   LEU A 238      51.428  21.224  26.265  1.00 34.32           C  
ANISOU 3236  C   LEU A 238     2565   3531   6945    172   -133   -972
ATOM   3237  O   LEU A 238      52.200  20.451  25.704  1.00 36.44           O  
ANISOU 3237  O   LEU A 238     2684   3773   7389    204    -52   -990
ATOM   3238  CB  LEU A 238      49.835  22.454  24.668  1.00 31.15           C  
ANISOU 3238  CB  LEU A 238     2368   3240   6228    123    104  -1001
ATOM   3239  CG  LEU A 238      50.750  22.327  23.424  1.00 34.59           C  
ANISOU 3239  CG  LEU A 238     2665   3682   6796    117    297  -1026
ATOM   3240  CD1 LEU A 238      50.530  21.000  22.665  1.00 36.42           C  
ANISOU 3240  CD1 LEU A 238     2919   3951   6968    177    436  -1086
ATOM   3241  CD2 LEU A 238      50.600  23.556  22.502  1.00 38.40           C  
ANISOU 3241  CD2 LEU A 238     3179   4196   7216     54    409  -1006
ATOM   3242  H   LEU A 238      48.559  22.474  26.808  1.00 41.45           H  
ATOM   3243  HA  LEU A 238      49.724  20.390  25.273  1.00 38.40           H  
ATOM   3244  HB2 LEU A 238      48.797  22.485  24.334  1.00 37.38           H  
ATOM   3245  HB3 LEU A 238      50.022  23.418  25.144  1.00 37.38           H  
ATOM   3246  HG  LEU A 238      51.786  22.337  23.762  1.00 41.51           H  
ATOM   3247 HD11 LEU A 238      50.575  21.120  21.583  1.00 43.70           H  
ATOM   3248 HD12 LEU A 238      51.294  20.269  22.933  1.00 43.70           H  
ATOM   3249 HD13 LEU A 238      49.562  20.557  22.898  1.00 43.70           H  
ATOM   3250 HD21 LEU A 238      50.212  23.300  21.517  1.00 46.08           H  
ATOM   3251 HD22 LEU A 238      49.922  24.300  22.921  1.00 46.08           H  
ATOM   3252 HD23 LEU A 238      51.561  24.048  22.355  1.00 46.08           H  
ATOM   3253  N   ALA A 239      51.756  21.941  27.354  1.00 36.32           N  
ANISOU 3253  N   ALA A 239     2830   3751   7218    130   -311   -932
ATOM   3254  CA  ALA A 239      53.046  21.855  28.043  1.00 33.81           C  
ANISOU 3254  CA  ALA A 239     2342   3369   7136    116   -441   -902
ATOM   3255  C   ALA A 239      53.325  20.459  28.630  1.00 37.52           C  
ANISOU 3255  C   ALA A 239     2741   3804   7711    193   -511   -894
ATOM   3256  O   ALA A 239      54.439  19.962  28.474  1.00 44.20           O  
ANISOU 3256  O   ALA A 239     3437   4608   8751    209   -479   -882
ATOM   3257  CB  ALA A 239      53.113  22.932  29.136  1.00 30.67           C  
ANISOU 3257  CB  ALA A 239     2009   2945   6698     60   -646   -870
ATOM   3258  H   ALA A 239      51.067  22.548  27.774  1.00 43.58           H  
ATOM   3259  HA  ALA A 239      53.826  22.069  27.310  1.00 40.57           H  
ATOM   3260  HB1 ALA A 239      54.071  22.904  29.658  1.00 36.80           H  
ATOM   3261  HB2 ALA A 239      53.005  23.929  28.709  1.00 36.80           H  
ATOM   3262  HB3 ALA A 239      52.326  22.802  29.879  1.00 36.80           H  
ATOM   3263  N   ARG A 240      52.299  19.840  29.240  1.00 34.57           N  
ANISOU 3263  N   ARG A 240     2516   3443   7176    237   -592   -887
ATOM   3264  CA  ARG A 240      52.352  18.475  29.764  1.00 33.11           C  
ANISOU 3264  CA  ARG A 240     2285   3218   7079    310   -667   -867
ATOM   3265  C   ARG A 240      52.374  17.405  28.657  1.00 36.06           C  
ANISOU 3265  C   ARG A 240     2596   3589   7518    357   -468   -911
ATOM   3266  O   ARG A 240      53.034  16.382  28.829  1.00 41.03           O  
ANISOU 3266  O   ARG A 240     3159   4164   8264    384   -471   -886
ATOM   3267  CB  ARG A 240      51.187  18.263  30.752  1.00 29.39           C  
ANISOU 3267  CB  ARG A 240     2004   2762   6402    337   -783   -842
ATOM   3268  CG  ARG A 240      51.227  16.893  31.447  1.00 29.92           C  
ANISOU 3268  CG  ARG A 240     2032   2777   6561    409   -884   -803
ATOM   3269  CD  ARG A 240      50.167  16.731  32.541  1.00 29.17           C  
ANISOU 3269  CD  ARG A 240     2122   2693   6269    427  -1017   -761
ATOM   3270  NE  ARG A 240      50.424  15.515  33.325  1.00 29.84           N  
ANISOU 3270  NE  ARG A 240     2174   2724   6441    496  -1100   -712
ATOM   3271  CZ  ARG A 240      51.275  15.404  34.358  1.00 34.17           C  
ANISOU 3271  CZ  ARG A 240     2650   3222   7112    515  -1290   -647
ATOM   3272  NH1 ARG A 240      51.954  16.456  34.841  1.00 35.34           N  
ANISOU 3272  NH1 ARG A 240     2755   3370   7303    461  -1422   -630
ATOM   3273  NH2 ARG A 240      51.457  14.206  34.919  1.00 36.45           N1+
ANISOU 3273  NH2 ARG A 240     2949   3463   7438    566  -1333   -592
ATOM   3274  H   ARG A 240      51.409  20.315  29.325  1.00 41.49           H  
ATOM   3275  HA  ARG A 240      53.282  18.376  30.327  1.00 39.73           H  
ATOM   3276  HB2 ARG A 240      51.224  19.045  31.512  1.00 35.27           H  
ATOM   3277  HB3 ARG A 240      50.230  18.382  30.240  1.00 35.27           H  
ATOM   3278  HG2 ARG A 240      51.003  16.151  30.681  1.00 35.91           H  
ATOM   3279  HG3 ARG A 240      52.227  16.649  31.810  1.00 35.91           H  
ATOM   3280  HD2 ARG A 240      50.028  17.628  33.145  1.00 35.01           H  
ATOM   3281  HD3 ARG A 240      49.205  16.542  32.066  1.00 35.01           H  
ATOM   3282  HE  ARG A 240      49.894  14.697  33.053  1.00 35.81           H  
ATOM   3283 HH11 ARG A 240      51.797  17.377  34.460  1.00 42.41           H  
ATOM   3284 HH12 ARG A 240      52.545  16.340  35.654  1.00 42.41           H  
ATOM   3285 HH21 ARG A 240      50.999  13.381  34.548  1.00 43.74           H  
ATOM   3286 HH22 ARG A 240      52.058  14.115  35.728  1.00 43.74           H  
ATOM   3287  N   GLN A 241      51.673  17.668  27.542  1.00 33.86           N  
ANISOU 3287  N   GLN A 241     2390   3367   7108    352   -292   -967
ATOM   3288  CA  GLN A 241      51.629  16.804  26.363  1.00 36.35           C  
ANISOU 3288  CA  GLN A 241     2697   3690   7426    374    -95  -1014
ATOM   3289  C   GLN A 241      53.005  16.667  25.693  1.00 38.71           C  
ANISOU 3289  C   GLN A 241     2859   3953   7895    351     -9  -1003
ATOM   3290  O   GLN A 241      53.407  15.547  25.389  1.00 36.75           O  
ANISOU 3290  O   GLN A 241     2572   3668   7723    381     54  -1009
ATOM   3291  CB  GLN A 241      50.557  17.346  25.396  1.00 37.73           C  
ANISOU 3291  CB  GLN A 241     2969   3941   7425    360     67  -1074
ATOM   3292  CG  GLN A 241      50.293  16.477  24.150  1.00 38.25           C  
ANISOU 3292  CG  GLN A 241     3055   4027   7450    364    264  -1123
ATOM   3293  CD  GLN A 241      49.567  17.252  23.050  1.00 38.86           C  
ANISOU 3293  CD  GLN A 241     3228   4189   7349    339    413  -1171
ATOM   3294  OE1 GLN A 241      50.023  17.286  21.910  1.00 41.57           O  
ANISOU 3294  OE1 GLN A 241     3541   4558   7694    312    565  -1189
ATOM   3295  NE2 GLN A 241      48.443  17.890  23.384  1.00 31.00           N  
ANISOU 3295  NE2 GLN A 241     2353   3234   6191    350    370  -1185
ATOM   3296  H   GLN A 241      51.130  18.519  27.490  1.00 40.63           H  
ATOM   3297  HA  GLN A 241      51.340  15.808  26.695  1.00 43.62           H  
ATOM   3298  HB2 GLN A 241      49.619  17.476  25.938  1.00 45.27           H  
ATOM   3299  HB3 GLN A 241      50.856  18.342  25.074  1.00 45.27           H  
ATOM   3300  HG2 GLN A 241      51.229  16.118  23.730  1.00 45.90           H  
ATOM   3301  HG3 GLN A 241      49.717  15.591  24.418  1.00 45.90           H  
ATOM   3302 HE21 GLN A 241      48.113  17.875  24.338  1.00 37.20           H  
ATOM   3303 HE22 GLN A 241      47.939  18.424  22.691  1.00 37.20           H  
ATOM   3304  N   ARG A 242      53.710  17.797  25.515  1.00 43.08           N  
ANISOU 3304  N   ARG A 242     3340   4514   8514    297     -6   -987
ATOM   3305  CA  ARG A 242      55.061  17.852  24.955  1.00 46.92           C  
ANISOU 3305  CA  ARG A 242     3698   4970   9159    272     91   -974
ATOM   3306  C   ARG A 242      56.116  17.162  25.842  1.00 44.14           C  
ANISOU 3306  C   ARG A 242     3242   4540   8990    296    -40   -923
ATOM   3307  O   ARG A 242      57.037  16.559  25.295  1.00 44.76           O  
ANISOU 3307  O   ARG A 242     3223   4584   9201    306     56   -920
ATOM   3308  CB  ARG A 242      55.448  19.317  24.671  1.00 47.08           C  
ANISOU 3308  CB  ARG A 242     3669   5010   9210    200    110   -957
ATOM   3309  CG  ARG A 242      54.638  19.965  23.531  1.00 43.81           C  
ANISOU 3309  CG  ARG A 242     3331   4669   8646    175    294  -1000
ATOM   3310  CD  ARG A 242      54.966  21.456  23.358  1.00 47.59           C  
ANISOU 3310  CD  ARG A 242     3746   5153   9181     98    336   -972
ATOM   3311  NE  ARG A 242      54.354  22.013  22.140  1.00 52.46           N  
ANISOU 3311  NE  ARG A 242     4437   5840   9654     76    528  -1002
ATOM   3312  CZ  ARG A 242      54.607  23.210  21.574  1.00 53.02           C  
ANISOU 3312  CZ  ARG A 242     4474   5924   9746      8    615   -976
ATOM   3313  NH1 ARG A 242      55.490  24.076  22.096  1.00 53.12           N  
ANISOU 3313  NH1 ARG A 242     4379   5880   9924    -49    522   -926
ATOM   3314  NH2 ARG A 242      53.956  23.545  20.453  1.00 53.86           N1+
ANISOU 3314  NH2 ARG A 242     4665   6098   9702     -4    790   -996
ATOM   3315  H   ARG A 242      53.305  18.682  25.790  1.00 51.70           H  
ATOM   3316  HA  ARG A 242      55.042  17.310  24.009  1.00 56.30           H  
ATOM   3317  HB2 ARG A 242      55.350  19.909  25.584  1.00 56.50           H  
ATOM   3318  HB3 ARG A 242      56.502  19.364  24.396  1.00 56.50           H  
ATOM   3319  HG2 ARG A 242      54.727  19.426  22.589  1.00 52.57           H  
ATOM   3320  HG3 ARG A 242      53.587  19.881  23.792  1.00 52.57           H  
ATOM   3321  HD2 ARG A 242      54.492  22.001  24.176  1.00 57.10           H  
ATOM   3322  HD3 ARG A 242      56.037  21.646  23.432  1.00 57.10           H  
ATOM   3323  HE  ARG A 242      53.669  21.419  21.694  1.00 62.95           H  
ATOM   3324 HH11 ARG A 242      55.992  23.837  22.938  1.00 63.74           H  
ATOM   3325 HH12 ARG A 242      55.666  24.965  21.650  1.00 63.74           H  
ATOM   3326 HH21 ARG A 242      53.292  22.909  20.037  1.00 64.63           H  
ATOM   3327 HH22 ARG A 242      54.130  24.434  20.007  1.00 64.63           H  
ATOM   3328  N   LYS A 243      55.950  17.211  27.175  1.00 40.64           N  
ANISOU 3328  N   LYS A 243     2826   4070   8547    308   -258   -880
ATOM   3329  CA  LYS A 243      56.793  16.493  28.136  1.00 36.07           C  
ANISOU 3329  CA  LYS A 243     2164   3420   8121    335   -400   -824
ATOM   3330  C   LYS A 243      56.700  14.960  28.007  1.00 36.33           C  
ANISOU 3330  C   LYS A 243     2208   3422   8175    401   -338   -834
ATOM   3331  O   LYS A 243      57.728  14.288  28.095  1.00 41.62           O  
ANISOU 3331  O   LYS A 243     2774   4034   9006    425   -342   -806
ATOM   3332  CB  LYS A 243      56.442  16.953  29.564  1.00 36.37           C  
ANISOU 3332  CB  LYS A 243     2256   3447   8116    330   -654   -773
ATOM   3333  CG  LYS A 243      57.008  18.337  29.918  1.00 35.99           C  
ANISOU 3333  CG  LYS A 243     2189   3411   8074    257   -753   -758
ATOM   3334  CD  LYS A 243      56.506  18.827  31.283  1.00 38.95           C  
ANISOU 3334  CD  LYS A 243     2637   3773   8390    252  -1015   -712
ATOM   3335  CE  LYS A 243      57.233  20.089  31.770  1.00 46.63           C  
ANISOU 3335  CE  LYS A 243     3608   4749   9360    170  -1122   -705
ATOM   3336  NZ  LYS A 243      56.809  20.473  33.128  1.00 52.63           N1+
ANISOU 3336  NZ  LYS A 243     4453   5494  10050    162  -1384   -663
ATOM   3337  H   LYS A 243      55.172  17.728  27.561  1.00 48.77           H  
ATOM   3338  HA  LYS A 243      57.830  16.770  27.935  1.00 43.28           H  
ATOM   3339  HB2 LYS A 243      55.363  16.939  29.709  1.00 43.64           H  
ATOM   3340  HB3 LYS A 243      56.840  16.241  30.287  1.00 43.64           H  
ATOM   3341  HG2 LYS A 243      58.097  18.283  29.928  1.00 43.19           H  
ATOM   3342  HG3 LYS A 243      56.753  19.063  29.148  1.00 43.19           H  
ATOM   3343  HD2 LYS A 243      55.436  19.028  31.214  1.00 46.74           H  
ATOM   3344  HD3 LYS A 243      56.616  18.024  32.008  1.00 46.74           H  
ATOM   3345  HE2 LYS A 243      58.311  19.920  31.786  1.00 55.96           H  
ATOM   3346  HE3 LYS A 243      57.047  20.920  31.089  1.00 55.96           H  
ATOM   3347  HZ1 LYS A 243      57.028  19.722  33.770  1.00 63.16           H  
ATOM   3348  HZ2 LYS A 243      57.302  21.307  33.416  1.00 63.16           H  
ATOM   3349  HZ3 LYS A 243      55.815  20.649  33.142  1.00 63.16           H  
ATOM   3350  N   LEU A 244      55.480  14.449  27.776  1.00 35.60           N  
ANISOU 3350  N   LEU A 244     2240   3364   7924    428   -282   -874
ATOM   3351  CA  LEU A 244      55.188  13.022  27.634  1.00 35.03           C  
ANISOU 3351  CA  LEU A 244     2198   3259   7855    483   -242   -883
ATOM   3352  C   LEU A 244      55.450  12.473  26.217  1.00 37.95           C  
ANISOU 3352  C   LEU A 244     2536   3632   8251    489    -17   -944
ATOM   3353  O   LEU A 244      55.570  11.256  26.083  1.00 42.22           O  
ANISOU 3353  O   LEU A 244     3060   4126   8856    531     22   -951
ATOM   3354  CB  LEU A 244      53.719  12.772  28.038  1.00 35.68           C  
ANISOU 3354  CB  LEU A 244     2431   3373   7754    505   -282   -897
ATOM   3355  CG  LEU A 244      53.393  13.027  29.528  1.00 36.77           C  
ANISOU 3355  CG  LEU A 244     2626   3505   7841    513   -506   -834
ATOM   3356  CD1 LEU A 244      51.870  13.033  29.761  1.00 31.73           C  
ANISOU 3356  CD1 LEU A 244     2138   2907   7009    532   -505   -857
ATOM   3357  CD2 LEU A 244      54.114  12.045  30.474  1.00 37.22           C  
ANISOU 3357  CD2 LEU A 244     2631   3489   8023    550   -655   -758
ATOM   3358  H   LEU A 244      54.686  15.072  27.711  1.00 42.72           H  
ATOM   3359  HA  LEU A 244      55.836  12.462  28.311  1.00 42.04           H  
ATOM   3360  HB2 LEU A 244      53.078  13.392  27.407  1.00 42.82           H  
ATOM   3361  HB3 LEU A 244      53.456  11.739  27.812  1.00 42.82           H  
ATOM   3362  HG  LEU A 244      53.742  14.029  29.778  1.00 44.13           H  
ATOM   3363 HD11 LEU A 244      51.593  13.797  30.487  1.00 38.07           H  
ATOM   3364 HD12 LEU A 244      51.312  13.241  28.848  1.00 38.07           H  
ATOM   3365 HD13 LEU A 244      51.514  12.074  30.135  1.00 38.07           H  
ATOM   3366 HD21 LEU A 244      53.447  11.628  31.229  1.00 44.67           H  
ATOM   3367 HD22 LEU A 244      54.556  11.204  29.939  1.00 44.67           H  
ATOM   3368 HD23 LEU A 244      54.919  12.550  31.008  1.00 44.67           H  
ATOM   3369  N   ARG A 245      55.523  13.342  25.192  1.00 39.25           N  
ANISOU 3369  N   ARG A 245     2699   3851   8362    449    129   -988
ATOM   3370  CA  ARG A 245      55.771  12.956  23.799  1.00 39.93           C  
ANISOU 3370  CA  ARG A 245     2784   3955   8431    452    345  -1050
ATOM   3371  C   ARG A 245      57.259  12.696  23.521  1.00 41.58           C  
ANISOU 3371  C   ARG A 245     2845   4111   8845    461    409  -1034
ATOM   3372  O   ARG A 245      58.124  13.400  24.044  1.00 47.10           O  
ANISOU 3372  O   ARG A 245     3434   4774   9689    445    310   -978
ATOM   3373  CB  ARG A 245      55.207  14.021  22.843  1.00 41.10           C  
ANISOU 3373  CB  ARG A 245     3001   4188   8425    408    479  -1094
ATOM   3374  CG  ARG A 245      53.683  13.883  22.650  1.00 40.18           C  
ANISOU 3374  CG  ARG A 245     3045   4133   8089    411    495  -1138
ATOM   3375  CD  ARG A 245      53.052  15.001  21.806  1.00 40.05           C  
ANISOU 3375  CD  ARG A 245     3095   4201   7921    368    609  -1168
ATOM   3376  NE  ARG A 245      53.481  14.959  20.398  1.00 39.53           N  
ANISOU 3376  NE  ARG A 245     3011   4163   7846    355    806  -1206
ATOM   3377  CZ  ARG A 245      53.065  15.765  19.405  1.00 40.32           C  
ANISOU 3377  CZ  ARG A 245     3167   4336   7816    320    932  -1228
ATOM   3378  NH1 ARG A 245      52.145  16.724  19.588  1.00 39.11           N  
ANISOU 3378  NH1 ARG A 245     3087   4233   7539    293    886  -1218
ATOM   3379  NH2 ARG A 245      53.593  15.613  18.189  1.00 43.45           N1+
ANISOU 3379  NH2 ARG A 245     3552   4756   8201    314   1107  -1257
ATOM   3380  H   ARG A 245      55.411  14.330  25.369  1.00 47.10           H  
ATOM   3381  HA  ARG A 245      55.234  12.034  23.599  1.00 47.91           H  
ATOM   3382  HB2 ARG A 245      55.470  15.020  23.194  1.00 49.31           H  
ATOM   3383  HB3 ARG A 245      55.677  13.918  21.863  1.00 49.31           H  
ATOM   3384  HG2 ARG A 245      53.522  12.934  22.134  1.00 48.22           H  
ATOM   3385  HG3 ARG A 245      53.147  13.775  23.591  1.00 48.22           H  
ATOM   3386  HD2 ARG A 245      51.968  15.006  21.902  1.00 48.06           H  
ATOM   3387  HD3 ARG A 245      53.407  15.960  22.186  1.00 48.06           H  
ATOM   3388  HE  ARG A 245      54.169  14.255  20.172  1.00 47.44           H  
ATOM   3389 HH11 ARG A 245      51.690  16.840  20.484  1.00 46.93           H  
ATOM   3390 HH12 ARG A 245      51.878  17.320  18.813  1.00 46.93           H  
ATOM   3391 HH21 ARG A 245      54.312  14.924  18.001  1.00 52.14           H  
ATOM   3392 HH22 ARG A 245      53.332  16.255  17.450  1.00 52.14           H  
ATOM   3393  N   LEU A 246      57.504  11.687  22.668  1.00 42.28           N  
ANISOU 3393  N   LEU A 246     2932   4192   8943    486    572  -1086
ATOM   3394  CA  LEU A 246      58.824  11.269  22.188  1.00 41.34           C  
ANISOU 3394  CA  LEU A 246     2675   4022   9012    503    661  -1081
ATOM   3395  C   LEU A 246      59.313  12.114  20.996  1.00 41.84           C  
ANISOU 3395  C   LEU A 246     2717   4139   9044    466    847  -1112
ATOM   3396  O   LEU A 246      60.523  12.235  20.810  1.00 45.44           O  
ANISOU 3396  O   LEU A 246     3042   4562   9660    464    914  -1092
ATOM   3397  CB  LEU A 246      58.736   9.759  21.843  1.00 41.78           C  
ANISOU 3397  CB  LEU A 246     2738   4028   9109    559    729  -1120
ATOM   3398  CG  LEU A 246      59.996   9.068  21.270  1.00 46.71           C  
ANISOU 3398  CG  LEU A 246     3225   4595   9927    589    839  -1124
ATOM   3399  CD1 LEU A 246      61.213   9.160  22.216  1.00 45.43           C  
ANISOU 3399  CD1 LEU A 246     2906   4373   9983    590    707  -1041
ATOM   3400  CD2 LEU A 246      59.674   7.614  20.853  1.00 44.91           C  
ANISOU 3400  CD2 LEU A 246     3019   4312   9732    646    883  -1164
ATOM   3401  H   LEU A 246      56.724  11.172  22.281  1.00 50.74           H  
ATOM   3402  HA  LEU A 246      59.545  11.407  22.994  1.00 49.61           H  
ATOM   3403  HB2 LEU A 246      58.428   9.217  22.736  1.00 50.14           H  
ATOM   3404  HB3 LEU A 246      57.932   9.621  21.120  1.00 50.14           H  
ATOM   3405  HG  LEU A 246      60.271   9.591  20.356  1.00 56.05           H  
ATOM   3406 HD11 LEU A 246      61.641   8.188  22.459  1.00 54.52           H  
ATOM   3407 HD12 LEU A 246      62.007   9.753  21.760  1.00 54.52           H  
ATOM   3408 HD13 LEU A 246      60.965   9.634  23.163  1.00 54.52           H  
ATOM   3409 HD21 LEU A 246      60.344   6.881  21.301  1.00 53.89           H  
ATOM   3410 HD22 LEU A 246      58.661   7.323  21.134  1.00 53.89           H  
ATOM   3411 HD23 LEU A 246      59.749   7.497  19.771  1.00 53.89           H  
ATOM   3412  N   PHE A 247      58.369  12.673  20.218  1.00 45.47           N  
ANISOU 3412  N   PHE A 247     3303   4680   9293    436    931  -1155
ATOM   3413  CA  PHE A 247      58.585  13.437  18.983  1.00 48.06           C  
ANISOU 3413  CA  PHE A 247     3639   5070   9552    399   1108  -1179
ATOM   3414  C   PHE A 247      59.218  12.615  17.841  1.00 52.97           C  
ANISOU 3414  C   PHE A 247     4214   5678  10234    428   1294  -1222
ATOM   3415  O   PHE A 247      60.034  13.133  17.078  1.00 55.71           O  
ANISOU 3415  O   PHE A 247     4513   6052  10602    405   1437  -1221
ATOM   3416  CB  PHE A 247      59.289  14.787  19.234  1.00 45.20           C  
ANISOU 3416  CB  PHE A 247     3176   4704   9292    350   1059  -1116
[truncated: 638,209 more chars]
